# Supplementary material for: Histological and Transcriptomic Analysis of Adult Japanese Medaka Sampled Onboard the International Space Station
Source: PLoS One. 2015 Oct 1;10(10):e0138799. doi: 10.1371/journal.pone.0138799 (PMC4591011; doi:10.1371/journal.pone.0138799)
Supplement: S1 Table — (XLSX) [file pone.0138799.s005.xlsx]

## Sheet: Sheet1
Genes upregulated in SFs (brain)
Gene Symbol	Description	Ensembl GeneID	RPKM (GCs)	RPKM (SFs)	SR (brain)
OLA.9307	Uncharacterized protein [Source:UniProtKB/TrEMBL;Acc:H2L3G7]	ENSORLG00000000233	27.21	113.55	2.06112
RNH1 (3 of 20)	ribonuclease/angiogenin inhibitor 1 [Source:HGNC Symbol;Acc:10074]	ENSORLG00000000270	1.38	3.17	1.19981
	Uncharacterized protein [Source:UniProtKB/TrEMBL;Acc:H2L417]	ENSORLG00000000404	1.14	2.43	1.09192
ANKRD34B (2 of 2)	ankyrin repeat domain 34B [Source:HGNC Symbol;Acc:33736]	ENSORLG00000000675	1.91	4.46	1.22347
KCNH1 (2 of 2)	potassium voltage-gated channel, subfamily H (eag-related), member 1 [Source:HGNC Symbol;Acc:6250]	ENSORLG00000001160	1.55	4.4	1.50524
	Uncharacterized protein [Source:UniProtKB/TrEMBL;Acc:H2L6Z9]	ENSORLG00000001307	4.69	10.73	1.19399
CRABP1 (2 of 2)	cellular retinoic acid binding protein 1 [Source:HGNC Symbol;Acc:2338]	ENSORLG00000001467	6.33	13.03	1.04156
TATDN2 (1 of 2)	TatD DNase domain containing 2 [Source:HGNC Symbol;Acc:28988]	ENSORLG00000001482	1.15	2.92	1.34433
	Uncharacterized protein [Source:UniProtKB/TrEMBL;Acc:H2L882]	ENSORLG00000001655	1.55	3.34	1.10758
C1orf51 (3 of 3)	chromosome 1 open reading frame 51 [Source:HGNC Symbol;Acc:25200]	ENSORLG00000002650	2.95	8.29	1.49066
APOO (2 of 2)	apolipoprotein O [Source:HGNC Symbol;Acc:28727]	ENSORLG00000002692	2.86	6.03	1.07614
	Uncharacterized protein [Source:UniProtKB/TrEMBL;Acc:H2LD02]	ENSORLG00000003041	5.14	11.87	1.20748
VIP	Uncharacterized protein [Source:UniProtKB/TrEMBL;Acc:H2LFY4]	ENSORLG00000003905	3.51	7.24	1.04452
PHOSPHO1 (2 of 2)	phosphatase, orphan 1 [Source:HGNC Symbol;Acc:16815]	ENSORLG00000004521	1.66	3.46	1.05959
DNAJB5 (2 of 2)	DnaJ (Hsp40) homolog, subfamily B, member 5 [Source:HGNC Symbol;Acc:14887]	ENSORLG00000004974	66.49	141.1	1.08551
HOXA2A	HoxA2a; Uncharacterized protein [Source:UniProtKB/TrEMBL;Acc:Q3V636]	ENSORLG00000004987	2.72	6.1	1.1652
ADAMTS-1	ADAMTS-1 protein precursor [Source:RefSeq peptide;Acc:NP_001098186]	ENSORLG00000004990	2	4.45	1.15381
HOXA3A	HoxA3a; Uncharacterized protein [Source:UniProtKB/TrEMBL;Acc:Q3V635]	ENSORLG00000004996	1.7	5.65	1.73272
DDIT4L	Uncharacterized protein [Source:UniProtKB/TrEMBL;Acc:H2LKP5]	ENSORLG00000005233	4.6	15.15	1.71961
MTHFD2	Uncharacterized protein [Source:UniProtKB/TrEMBL;Acc:H2LP47]	ENSORLG00000006229	10.45	22.56	1.11026
PNPLA2	Uncharacterized protein [Source:UniProtKB/TrEMBL;Acc:H2LPA1]	ENSORLG00000006274	1.61	3.34	1.05279
OLA.28677	Uncharacterized protein [Source:UniProtKB/TrEMBL;Acc:H2LPV0]	ENSORLG00000006443	18.89	42.7	1.17661
DUSP1	Dual specificity protein phosphatase [Source:UniProtKB/TrEMBL;Acc:H2LQ95]	ENSORLG00000006559	6.92	17.12	1.30684
FOSB	Uncharacterized protein [Source:UniProtKB/TrEMBL;Acc:H2LQM2]	ENSORLG00000006665	1.98	4.94	1.31901
	Uncharacterized protein [Source:UniProtKB/TrEMBL;Acc:H2LQW5]	ENSORLG00000006740	1.61	4.14	1.36257
CNP-4	C-type natriuretic peptide 4 [Source:UniProtKB/Swiss-Prot;Acc:Q800I7]	ENSORLG00000007010	7.45	15.46	1.05323
FAM132B	Uncharacterized protein [Source:UniProtKB/TrEMBL;Acc:H2LSF6]	ENSORLG00000007187	4.01	41.8	3.38183
	Uncharacterized protein [Source:UniProtKB/TrEMBL;Acc:H2LT35]	ENSORLG00000007384	3.63	7.5	1.04692
KLF13	Uncharacterized protein [Source:UniProtKB/TrEMBL;Acc:H2LTN7]	ENSORLG00000007542	5.49	22.81	2.05479
CCR9 (2 of 2)	chemokine (C-C motif) receptor 9 [Source:HGNC Symbol;Acc:1610]	ENSORLG00000007672	1.42	3.31	1.22094
HOXC4	Homeobox protein Hox-C4 [Source:UniProtKB/Swiss-Prot;Acc:Q9PVS4]	ENSORLG00000007955	2.54	14.16	2.47892
RASD1 (2 of 2)	RAS, dexamethasone-induced 1 [Source:HGNC Symbol;Acc:15828]	ENSORLG00000007984	7.43	18.21	1.2933
KLF14	Uncharacterized protein [Source:UniProtKB/TrEMBL;Acc:H2LWM2]	ENSORLG00000008372	3.36	7.16	1.0915
ZFP36	Uncharacterized protein [Source:UniProtKB/TrEMBL;Acc:H2LWN1]	ENSORLG00000008378	2.34	7.91	1.75717
CRYBB3 (2 of 2)	crystallin, beta B3 [Source:HGNC Symbol;Acc:2400]	ENSORLG00000009017	1.09	2.44	1.16255
OLA.20446	forkhead box K1 [Source:RefSeq peptide;Acc:NP_001153934]	ENSORLG00000009023	4.45	9.95	1.16089
OLA.12048	Uncharacterized protein [Source:UniProtKB/TrEMBL;Acc:H2LZ15]	ENSORLG00000009081	16.07	59.63	1.89167
CDKN3	Uncharacterized protein [Source:UniProtKB/TrEMBL;Acc:H2LZB8]	ENSORLG00000009158	2.34	8.5	1.86095
DDIT4 (1 of 2)	DNA-damage-inducible transcript 4 [Source:HGNC Symbol;Acc:24944]	ENSORLG00000009171	86.14	188.03	1.12621
FAM107B	Uncharacterized protein [Source:UniProtKB/TrEMBL;Acc:H2M008]	ENSORLG00000009355	57.14	147.42	1.36736
OLA.5669	Uncharacterized protein [Source:UniProtKB/TrEMBL;Acc:H2M1G5]	ENSORLG00000009764	6.61	20.74	1.64969
CRABP2 (1 of 2)	cellular retinoic acid binding protein 2 [Source:HGNC Symbol;Acc:2339]	ENSORLG00000010277	3.15	6.3	1
KLF9	Uncharacterized protein [Source:UniProtKB/TrEMBL;Acc:H2M4N1]	ENSORLG00000010690	5.48	35.24	2.68497
SMYD3	Uncharacterized protein [Source:UniProtKB/TrEMBL;Acc:H2M6M8]	ENSORLG00000011272	1.13	2.37	1.06856
HOXB5B	HoxB5b; Uncharacterized protein [Source:UniProtKB/TrEMBL;Acc:Q3V611]	ENSORLG00000012379	4.3	18.42	2.09886
HOXB6B	Uncharacterized protein [Source:UniProtKB/TrEMBL;Acc:H2MAF2]	ENSORLG00000012387	1.52	5.7	1.90689
OLA.12421	Uncharacterized protein [Source:UniProtKB/TrEMBL;Acc:H2MAG0]	ENSORLG00000012392	1.45	3.18	1.13297
	Uncharacterized protein [Source:UniProtKB/TrEMBL;Acc:H2MAL1]	ENSORLG00000012434	1.08	2.41	1.158
	Uncharacterized protein [Source:UniProtKB/TrEMBL;Acc:H2MAV8]	ENSORLG00000012514	1.13	2.47	1.12819
OLA.5344	Uncharacterized protein [Source:UniProtKB/TrEMBL;Acc:H2MBS7]	ENSORLG00000012777	1.15	2.45	1.09115
	Uncharacterized protein [Source:UniProtKB/TrEMBL;Acc:H2MC09]	ENSORLG00000012845	6.33	20.02	1.66116
IGFBP1 (1 of 2)	insulin-like growth factor binding protein 1 [Source:HGNC Symbol;Acc:5469]	ENSORLG00000012878	1.37	5.32	1.95725
	Uncharacterized protein [Source:UniProtKB/TrEMBL;Acc:H2MD75]	ENSORLG00000013176	3.27	7.16	1.13067
SSH2	Uncharacterized protein [Source:UniProtKB/TrEMBL;Acc:H2MFQ7]	ENSORLG00000013907	2.45	5	1.02915
OLA.6266	cytochrome P450 1A [Source:RefSeq peptide;Acc:NP_001098557]	ENSORLG00000014421	4.09	8.2	1.00352
	Uncharacterized protein [Source:UniProtKB/TrEMBL;Acc:H2MIR1]	ENSORLG00000014794	1.18	6.53	2.4683
	Uncharacterized protein [Source:UniProtKB/TrEMBL;Acc:H2MJ67]	ENSORLG00000014921	1.51	3.13	1.05161
S1PR5 (1 of 2)	sphingosine-1-phosphate receptor 5 [Source:HGNC Symbol;Acc:14299]	ENSORLG00000015375	4.72	11.7	1.30965
	Uncharacterized protein [Source:UniProtKB/TrEMBL;Acc:H2MKS3]	ENSORLG00000015416	1.15	2.48	1.10871
PUSL1	tRNA pseudouridine synthase A [Source:UniProtKB/TrEMBL;Acc:H2MNL1]	ENSORLG00000016228	1.96	4.25	1.11661
NR1D2	Uncharacterized protein [Source:UniProtKB/TrEMBL;Acc:H2MPB6]	ENSORLG00000016431	19.28	46.04	1.25578
JDP2 (2 of 2)	Jun dimerization protein 2 [Source:HGNC Symbol;Acc:17546]	ENSORLG00000016515	2.83	8.2	1.53482
HOXB2	Uncharacterized protein [Source:UniProtKB/TrEMBL;Acc:H2MRF6]	ENSORLG00000017051	1.76	4.37	1.31206
PPM1F	Uncharacterized protein [Source:UniProtKB/TrEMBL;Acc:H2MSA7]	ENSORLG00000017302	3.64	8.57	1.23536
MATK	Uncharacterized protein [Source:UniProtKB/TrEMBL;Acc:H2MSP5]	ENSORLG00000017415	1.07	4.31	2.01008
GBX1	Uncharacterized protein [Source:UniProtKB/TrEMBL;Acc:H2MT20]	ENSORLG00000017521	2.83	9.46	1.74104
HOXD3A	Homeobox protein Hox-D3 [Source:UniProtKB/Swiss-Prot;Acc:Q3V5Z9]	ENSORLG00000017546	1.27	5.29	2.05844
C6ORF58	Uncharacterized protein [Source:UniProtKB/TrEMBL;Acc:H2MUY7]	ENSORLG00000018051	1.3	2.98	1.1968
NMRK2 (1 of 2)	nicotinamide riboside kinase 2 [Source:HGNC Symbol;Acc:17871]	ENSORLG00000018531	9.38	19.15	1.02968
STK35	Uncharacterized protein [Source:UniProtKB/TrEMBL;Acc:H2MX23]	ENSORLG00000018785	8.56	21.53	1.33067
	Uncharacterized protein [Source:UniProtKB/TrEMBL;Acc:H2MYL0]	ENSORLG00000019359	1.33	3	1.17354
SOD3	Superoxide dismutase [Cu-Zn] [Source:UniProtKB/TrEMBL;Acc:H2MYT0]	ENSORLG00000019434	1.96	4.53	1.20866
PHOX2B	Uncharacterized protein [Source:UniProtKB/TrEMBL;Acc:H2N0H6]	ENSORLG00000020052	1.36	5.66	2.0572
FKBP5	Uncharacterized protein [Source:UniProtKB/TrEMBL;Acc:H2N0J7]	ENSORLG00000020069	4.31	50.11	3.53934
	Uncharacterized protein [Source:UniProtKB/TrEMBL;Acc:H2N1M8]	ENSORLG00000020447	1.13	2.32	1.0378
NEUROG1	Uncharacterized protein [Source:UniProtKB/TrEMBL;Acc:H2N1X3]	ENSORLG00000020531	1.23	2.53	1.04048
RFTN2	Uncharacterized protein [Source:UniProtKB/TrEMBL;Acc:H2N310]	ENSORLG00000020882	2.08	4.8	1.20645
		ENSORLG00000020911	2	4.52	1.17632
SNORD36	Small nucleolar RNA SNORD36 [Source:RFAM;Acc:RF00049]	ENSORLG00000020950	2.75	5.84	1.08654
		ENSORLG00000020995	1.75	4.78	1.44966
7SK	7SK RNA [Source:RFAM;Acc:RF00100]	ENSORLG00000021050	2.21	4.78	1.11296
ola-let-7a-1	ola-let-7a-1 [Source:miRBase;Acc:MI0019430]	ENSORLG00000021100	1.87	5.46	1.54586
ola-mir-143	ola-mir-143 [Source:miRBase;Acc:MI0019561]	ENSORLG00000021115	1.5	4.78	1.67205
		ENSORLG00000021138	3.75	7.97	1.08769
5S_rRNA	5S ribosomal RNA [Source:RFAM;Acc:RF00001]	ENSORLG00000021159	1.47	3.79	1.36638
SNORA73	Small nucleolar RNA SNORA73 family [Source:RFAM;Acc:RF00045]	ENSORLG00000021309	3.7	7.62	1.04227
5S_rRNA	5S ribosomal RNA [Source:RFAM;Acc:RF00001]	ENSORLG00000021486	4.5	21.52	2.25768
		ENSORLG00000021623	1.75	4.52	1.36897
		ENSORLG00000021659	783.22	2152.71	1.45866
		ENSORLG00000021686	15.5	34.8	1.16682
		ENSORLG00000021718	2	6.38	1.67356
