# Supplementary material for: Histological and Transcriptomic Analysis of Adult Japanese Medaka Sampled Onboard the International Space Station
Source: PLoS One. 2015 Oct 1;10(10):e0138799. doi: 10.1371/journal.pone.0138799 (PMC4591011; doi:10.1371/journal.pone.0138799)
Supplement: S2 Table — (XLSX) [file pone.0138799.s006.xlsx]

## Sheet: Sheet1
Genes down regulated in SF (brain)
Gene Symbol	Description	Ensembl GeneID	RPKM (GCs)	RPKM (SFs)	SR (Brain)
CKM (2 of 2)	creatine kinase, muscle [Source:HGNC Symbol;Acc:1994]	ENSORLG00000000449	25.76	5.95	-2.11417
TNNI2 (4 of 5)	troponin I type 2 (skeletal, fast) [Source:HGNC Symbol;Acc:11946]	ENSORLG00000000559	13.45	2.71	-2.31124
TNNT3 (1 of 2)	troponin T type 3 (skeletal, fast) [Source:HGNC Symbol;Acc:11950]	ENSORLG00000000678	5.09	1.36	-1.90406
OLA.26842	Uncharacterized protein [Source:UniProtKB/TrEMBL;Acc:H2L759]	ENSORLG00000001350	10.68	3.48	-1.61775
CKM (1 of 2)	creatine kinase, muscle [Source:HGNC Symbol;Acc:1994]	ENSORLG00000001591	22.98	7.17	-1.68033
TNNC2 (2 of 2)	troponin C type 2 (fast) [Source:HGNC Symbol;Acc:11944]	ENSORLG00000001797	6.71	1.25	-2.42438
MYLPF (2 of 2)	myosin light chain, phosphorylatable, fast skeletal muscle [Source:HGNC Symbol;Acc:29824]	ENSORLG00000002168	22.47	5.07	-2.14794
MYL1 (2 of 2)	myosin, light chain 1, alkali; skeletal, fast [Source:HGNC Symbol;Acc:7582]	ENSORLG00000002432	29.25	5.22	-2.48631
OLA.1332	Uncharacterized protein [Source:UniProtKB/TrEMBL;Acc:H2LBW5]	ENSORLG00000002722	2.79	1.25	-1.15834
NPFFR2	Uncharacterized protein [Source:UniProtKB/TrEMBL;Acc:H2LD12]	ENSORLG00000003050	4.05	1.56	-1.37638
TCAP	Uncharacterized protein [Source:UniProtKB/TrEMBL;Acc:H2LE56]	ENSORLG00000003399	3.64	1.45	-1.32789
	Uncharacterized protein [Source:UniProtKB/TrEMBL;Acc:H2LE63]	ENSORLG00000003404	64.69	10.54	-2.61767
	Uncharacterized protein [Source:UniProtKB/TrEMBL;Acc:H2LHI6]	ENSORLG00000004349	3.35	1.42	-1.23827
PROCA1	Uncharacterized protein [Source:UniProtKB/TrEMBL;Acc:H2LHL3]	ENSORLG00000004370	4.66	1.36	-1.77672
OLA.12153	forkhead box D5 [Source:RefSeq peptide;Acc:NP_001153927]	ENSORLG00000004464	3.06	1.14	-1.4245
	Uncharacterized protein [Source:UniProtKB/TrEMBL;Acc:H2LKR9]	ENSORLG00000005252	2.35	1.17	-1.00615
ATP2A1 (1 of 2)	ATPase, Ca++ transporting, cardiac muscle, fast twitch 1 [Source:HGNC Symbol;Acc:811]	ENSORLG00000005938	10.08	1.24	-3.02308
OLA.5739	Fructose-bisphosphate aldolase [Source:UniProtKB/TrEMBL;Acc:H2LPL6]	ENSORLG00000006367	17.12	6.33	-1.43541
OLA.28626	Uncharacterized protein [Source:UniProtKB/TrEMBL;Acc:H2LR42]	ENSORLG00000006798	11.92	4.66	-1.35498
TPM1	Uncharacterized protein [Source:UniProtKB/TrEMBL;Acc:H2LUJ8]	ENSORLG00000007803	13.19	4.34	-1.60368
	Uncharacterized protein [Source:UniProtKB/TrEMBL;Acc:H2LVI6]	ENSORLG00000008067	2.68	1.16	-1.20811
GAL3ST1 (2 of 2)	galactose-3-O-sulfotransferase 1 [Source:HGNC Symbol;Acc:24240]	ENSORLG00000008121	2.9	1.44	-1.00998
FAM176B	Uncharacterized protein [Source:UniProtKB/TrEMBL;Acc:H2M0J9]	ENSORLG00000009511	3.01	1.04	-1.53318
	Uncharacterized protein [Source:UniProtKB/TrEMBL;Acc:H2M0U0]	ENSORLG00000009587	19.42	5.28	-1.87893
	Uncharacterized protein [Source:UniProtKB/TrEMBL;Acc:H2M0U7]	ENSORLG00000009594	48.91	7.63	-2.68037
	Uncharacterized protein [Source:UniProtKB/TrEMBL;Acc:H2M1M2]	ENSORLG00000009806	3.5	1.5	-1.22239
PDLIM1	Uncharacterized protein [Source:UniProtKB/TrEMBL;Acc:H2M3W4]	ENSORLG00000010474	2.84	1.03	-1.46325
OLA.26602	actin, alpha skeletal muscle [Source:RefSeq peptide;Acc:NP_001098276]	ENSORLG00000010881	83.93	12.33	-2.76701
PGAM2	Uncharacterized protein [Source:UniProtKB/TrEMBL;Acc:H2M694]	ENSORLG00000011149	3.78	1.12	-1.75489
PODXL	Uncharacterized protein [Source:UniProtKB/TrEMBL;Acc:H2M923]	ENSORLG00000011978	10.9	5.18	-1.0733
GAPDH	Uncharacterized protein [Source:UniProtKB/TrEMBL;Acc:H2M9V7]	ENSORLG00000012224	6.24	2.98	-1.06623
EIF2AK2 (2 of 2)	eukaryotic translation initiation factor 2-alpha kinase 2 [Source:HGNC Symbol;Acc:9437]	ENSORLG00000012432	2.76	1.17	-1.23816
ORLA-B2M	b2-microglobulin precursor [Source:RefSeq peptide;Acc:NP_001098130]	ENSORLG00000012506	41.96	15.54	-1.43303
KRT23 (7 of 7)	keratin 23 (histone deacetylase inducible) [Source:HGNC Symbol;Acc:6438]	ENSORLG00000012618	17.21	5.6	-1.61975
	Uncharacterized protein [Source:UniProtKB/TrEMBL;Acc:H2MB87]	ENSORLG00000012625	20.93	7.25	-1.52952
SOBP (2 of 2)	sine oculis binding protein homolog (Drosophila) [Source:HGNC Symbol;Acc:29256]	ENSORLG00000012740	2.46	1.21	-1.02365
OLA.12649	Iodothyronine deiodinase [Source:UniProtKB/TrEMBL;Acc:H2MHW2]	ENSORLG00000014548	15.05	7.2	-1.06369
	Iodothyronine deiodinase [Source:UniProtKB/TrEMBL;Acc:H2MHW6]	ENSORLG00000014549	8.14	4.05	-1.00711
		ENSORLG00000016100	4.64	1.92	-1.27302
DHRS3	Uncharacterized protein [Source:UniProtKB/TrEMBL;Acc:H2MRP2]	ENSORLG00000017121	5.97	2.84	-1.07184
NME1	Uncharacterized protein [Source:UniProtKB/TrEMBL;Acc:H2MW80]	ENSORLG00000018463	43.9	16.55	-1.40739
	Uncharacterized protein [Source:UniProtKB/TrEMBL;Acc:H2MX33]	ENSORLG00000018793	5.03	2.47	-1.02605
	Uncharacterized protein [Source:UniProtKB/TrEMBL;Acc:H2MXV7]	ENSORLG00000019079	9.35	3.07	-1.60673
	Uncharacterized protein [Source:UniProtKB/TrEMBL;Acc:H2MY72]	ENSORLG00000019214	2.58	1.16	-1.15325
	Uncharacterized protein [Source:UniProtKB/TrEMBL;Acc:H2N1L7]	ENSORLG00000020438	2.81	1.3	-1.11206
