# Supplementary material for: Histological and Transcriptomic Analysis of Adult Japanese Medaka Sampled Onboard the International Space Station
Source: PLoS One. 2015 Oct 1;10(10):e0138799. doi: 10.1371/journal.pone.0138799 (PMC4591011; doi:10.1371/journal.pone.0138799)
Supplement: S3 Table — (XLSX) [file pone.0138799.s007.xlsx]

## Sheet: Sheet1
Genes upregulated in SF (eye)
Gene Symbol	Description	Ensembl GeneID	RPKM (GCs)	RPKM (SFs)	SR (eye)
OLA.9307	Uncharacterized protein [Source:UniProtKB/TrEMBL;Acc:H2L3G7]	ENSORLG00000000233	55.11	243.07	2.14099
	Uncharacterized protein [Source:UniProtKB/TrEMBL;Acc:H2L3I6]	ENSORLG00000000252	3.55	7.74	1.12451
	Uncharacterized protein [Source:UniProtKB/TrEMBL;Acc:H2L3J3]	ENSORLG00000000256	1.61	5.7	1.8239
HSD11B2	Uncharacterized protein [Source:UniProtKB/TrEMBL;Acc:H2L3R6]	ENSORLG00000000323	11.44	81.47	2.83218
	Uncharacterized protein [Source:UniProtKB/TrEMBL;Acc:H2L573]	ENSORLG00000000766	15.72	34.54	1.13567
EFCAB10	Uncharacterized protein [Source:UniProtKB/TrEMBL;Acc:H2L741]	ENSORLG00000001335	1.47	3.53	1.26385
OLA.11723	Uncharacterized protein [Source:UniProtKB/TrEMBL;Acc:H2L8Y4]	ENSORLG00000001862	4.44	12.14	1.45114
SLC25A43	Uncharacterized protein [Source:UniProtKB/TrEMBL;Acc:H2L9B9]	ENSORLG00000001975	5.59	13.71	1.29431
NPAS4	Uncharacterized protein [Source:UniProtKB/TrEMBL;Acc:H2L9F0]	ENSORLG00000001999	1.2	3.49	1.54019
	Uncharacterized protein [Source:UniProtKB/TrEMBL;Acc:H2L9S4]	ENSORLG00000002106	4.27	8.78	1.03998
B3GNT8	Uncharacterized protein [Source:UniProtKB/TrEMBL;Acc:H2L9Y5]	ENSORLG00000002162	2.89	5.99	1.05149
F2RL1	Uncharacterized protein [Source:UniProtKB/TrEMBL;Acc:H2LA24]	ENSORLG00000002198	5.52	11.91	1.10943
	Uncharacterized protein [Source:UniProtKB/TrEMBL;Acc:H2LBK9]	ENSORLG00000002634	1.84	7.2	1.96829
OLA.19950	Uncharacterized protein [Source:UniProtKB/TrEMBL;Acc:H2LCF7]	ENSORLG00000002876	5.86	14.13	1.26979
ARL5C	Uncharacterized protein [Source:UniProtKB/TrEMBL;Acc:H2LCQ7]	ENSORLG00000002960	1.7	4.17	1.29451
		ENSORLG00000004036	17.9	40.08	1.16292
ELOVL7	Uncharacterized protein [Source:UniProtKB/TrEMBL;Acc:H2LIG2]	ENSORLG00000004602	2.36	8.1	1.77914
TTC34	Uncharacterized protein [Source:UniProtKB/TrEMBL;Acc:H2LIT0]	ENSORLG00000004696	2.44	4.95	1.02055
ALAS2	Uncharacterized protein [Source:UniProtKB/TrEMBL;Acc:H2LIU1]	ENSORLG00000004707	155.69	370.67	1.25146
NDRG1 (2 of 2)	N-myc downstream regulated 1 [Source:HGNC Symbol;Acc:7679]	ENSORLG00000004785	15.22	34.81	1.19353
DNAJB5 (2 of 2)	DnaJ (Hsp40) homolog, subfamily B, member 5 [Source:HGNC Symbol;Acc:14887]	ENSORLG00000004974	5.59	15.31	1.45355
GB-ALPHA1	Hemoglobin embryonic subunit alpha [Source:UniProtKB/Swiss-Prot;Acc:Q9PVU6]	ENSORLG00000005297	69.04	138.78	1.0073
		ENSORLG00000005456	4.29	10.15	1.24243
NDUFA4L2 (2 of 2)	NADH dehydrogenase (ubiquinone) 1 alpha subcomplex, 4-like 2 [Source:HGNC Symbol;Acc:29836]	ENSORLG00000005542	2.11	12.25	2.53747
KLF4	Uncharacterized protein [Source:UniProtKB/TrEMBL;Acc:H2LM26]	ENSORLG00000005643	5.61	12.67	1.17534
PCK2	phosphoenolpyruvate carboxykinase 2 (mitochondrial) [Source:HGNC Symbol;Acc:8725]	ENSORLG00000006281	1.56	4.78	1.61546
OLA.13312	Uncharacterized protein [Source:UniProtKB/TrEMBL;Acc:H2LPG2]	ENSORLG00000006326	3.03	9.37	1.62873
	Uncharacterized protein [Source:UniProtKB/TrEMBL;Acc:H2LPL4]	ENSORLG00000006368	4.88	24.41	2.32252
DUSP1	Dual specificity protein phosphatase [Source:UniProtKB/TrEMBL;Acc:H2LQ95]	ENSORLG00000006559	19.91	43.35	1.12254
FOSB	Uncharacterized protein [Source:UniProtKB/TrEMBL;Acc:H2LQM2]	ENSORLG00000006665	2.92	11.37	1.96119
GALNT6	Uncharacterized protein [Source:UniProtKB/TrEMBL;Acc:H2LRT4]	ENSORLG00000006993	1.3	3.31	1.34832
FAM132B	Uncharacterized protein [Source:UniProtKB/TrEMBL;Acc:H2LSF6]	ENSORLG00000007187	5.96	72.52	3.60499
	Uncharacterized protein [Source:UniProtKB/TrEMBL;Acc:H2LSK0]	ENSORLG00000007229	6.4	13.09	1.03232
KLF13	Uncharacterized protein [Source:UniProtKB/TrEMBL;Acc:H2LTN7]	ENSORLG00000007542	13.46	32.07	1.25255
ATF5 (2 of 2)	activating transcription factor 5 [Source:HGNC Symbol;Acc:790]	ENSORLG00000007564	4.25	12.66	1.57474
SLC25A35	solute carrier family 25, member 35 [Source:HGNC Symbol;Acc:31921]	ENSORLG00000007792	1.7	5.71	1.74796
PHKG2	Uncharacterized protein [Source:UniProtKB/TrEMBL;Acc:H2LUI7]	ENSORLG00000007794	5.03	14.14	1.49115
	Uncharacterized protein [Source:UniProtKB/TrEMBL;Acc:H2LUP3]	ENSORLG00000007837	5.47	13.93	1.34858
	Uncharacterized protein [Source:UniProtKB/TrEMBL;Acc:H2LW51]	ENSORLG00000008233	1.33	3.68	1.46828
LPAR6 (2 of 2)	lysophosphatidic acid receptor 6 [Source:HGNC Symbol;Acc:15520]	ENSORLG00000008322	2.77	15.3	2.46557
KLF14	Uncharacterized protein [Source:UniProtKB/TrEMBL;Acc:H2LWM2]	ENSORLG00000008372	4.03	8.48	1.07328
ZFP36	Uncharacterized protein [Source:UniProtKB/TrEMBL;Acc:H2LWN1]	ENSORLG00000008378	17.46	51.07	1.54842
NR4A3	Uncharacterized protein [Source:UniProtKB/TrEMBL;Acc:H2LXV4]	ENSORLG00000008732	2.42	18.88	2.96378
MKNK2	Uncharacterized protein [Source:UniProtKB/TrEMBL;Acc:H2LYV0]	ENSORLG00000009024	3.1	6.9	1.15433
BATF	Uncharacterized protein [Source:UniProtKB/TrEMBL;Acc:H2LYY8]	ENSORLG00000009061	1.73	4.49	1.37594
CDKN3	Uncharacterized protein [Source:UniProtKB/TrEMBL;Acc:H2LZB8]	ENSORLG00000009158	2.67	6.49	1.28138
DDIT4 (1 of 2)	DNA-damage-inducible transcript 4 [Source:HGNC Symbol;Acc:24944]	ENSORLG00000009171	40.35	115.15	1.51287
HIVEP1	Uncharacterized protein [Source:UniProtKB/TrEMBL;Acc:H2LZQ1]	ENSORLG00000009270	6.87	13.84	1.01046
FAM107B	Uncharacterized protein [Source:UniProtKB/TrEMBL;Acc:H2M008]	ENSORLG00000009355	105.78	216.75	1.03497
OLA.19344	prostaglandin-endoperoxide synthase 2 precursor [Source:RefSeq peptide;Acc:NP_001165867]	ENSORLG00000009468	4.64	11.1	1.25836
GAS2L3	Uncharacterized protein [Source:UniProtKB/TrEMBL;Acc:H2M0Y7]	ENSORLG00000009624	6.07	12.43	1.03406
TFRC (1 of 2)	transferrin receptor (p90, CD71) [Source:HGNC Symbol;Acc:11763]	ENSORLG00000009702	17.51	36	1.03982
PLEK2	Uncharacterized protein [Source:UniProtKB/TrEMBL;Acc:H2M1C7]	ENSORLG00000009734	1.05	3.15	1.58496
OLA.5669	Uncharacterized protein [Source:UniProtKB/TrEMBL;Acc:H2M1G5]	ENSORLG00000009764	17.62	62.7	1.83125
TMEM167A	Uncharacterized protein [Source:UniProtKB/TrEMBL;Acc:H2M1R2]	ENSORLG00000009841	1.02	2.46	1.27009
LAMB3	Uncharacterized protein [Source:UniProtKB/TrEMBL;Acc:H2M358]	ENSORLG00000010256	2.19	6.78	1.63035
KLF9	Uncharacterized protein [Source:UniProtKB/TrEMBL;Acc:H2M4N1]	ENSORLG00000010690	5.15	33.82	2.71523
DIO2	iodothyronine deiodinase type II [Source:RefSeq peptide;Acc:NP_001129993]	ENSORLG00000010816	7.73	19.4	1.32752
RGS13	Uncharacterized protein [Source:UniProtKB/TrEMBL;Acc:H2M5I1]	ENSORLG00000010931	1.57	3.6	1.19723
DBP	Uncharacterized protein [Source:UniProtKB/TrEMBL;Acc:H2M739]	ENSORLG00000011412	40.32	93.82	1.2184
GP9	Uncharacterized protein [Source:UniProtKB/TrEMBL;Acc:H2M748]	ENSORLG00000011419	15.67	33.52	1.09702
SCEL	sciellin [Source:HGNC Symbol;Acc:10573]	ENSORLG00000011515	1.77	4.87	1.46017
MID1IP1 (1 of 2)	MID1 interacting protein 1 [Source:HGNC Symbol;Acc:20715]	ENSORLG00000011645	29.87	82.52	1.46605
AM3	adrenomedullin 3 precursor [Source:RefSeq peptide;Acc:NP_001098361]	ENSORLG00000012064	1.06	2.18	1.04026
	Uncharacterized protein [Source:UniProtKB/TrEMBL;Acc:H2M9Y1]	ENSORLG00000012250	1.33	2.92	1.13454
OLA.12418	Uncharacterized protein [Source:UniProtKB/TrEMBL;Acc:H2MAY4]	ENSORLG00000012539	10.98	37.11	1.75693
IGFBP1 (1 of 2)	insulin-like growth factor binding protein 1 [Source:HGNC Symbol;Acc:5469]	ENSORLG00000012878	1.39	10.8	2.95787
GADD45B (1 of 2)	growth arrest and DNA-damage-inducible, beta [Source:HGNC Symbol;Acc:4096]	ENSORLG00000013231	15.71	33.67	1.09978
PMM1	Uncharacterized protein [Source:UniProtKB/TrEMBL;Acc:H2MGQ1]	ENSORLG00000014181	1.39	4.18	1.58842
GPX4 (3 of 3)	glutathione peroxidase 4 [Source:HGNC Symbol;Acc:4556]	ENSORLG00000014757	1.7	3.53	1.05413
EMP1 (2 of 2)	epithelial membrane protein 1 [Source:HGNC Symbol;Acc:3333]	ENSORLG00000014920	17.36	49.98	1.52558
CEBPB	Uncharacterized protein [Source:UniProtKB/TrEMBL;Acc:H2MJJ0]	ENSORLG00000015032	19.52	65.67	1.75028
ATF5 (1 of 2)	activating transcription factor 5 [Source:HGNC Symbol;Acc:790]	ENSORLG00000015241	2.6	7.27	1.48344
NR4A1 (2 of 2)	nuclear receptor subfamily 4, group A, member 1 [Source:HGNC Symbol;Acc:7980]	ENSORLG00000015279	1.25	4.12	1.72072
	Uncharacterized protein [Source:UniProtKB/TrEMBL;Acc:H2MKQ4]	ENSORLG00000015399	10.85	26.48	1.28721
COQ10A	Uncharacterized protein [Source:UniProtKB/TrEMBL;Acc:H2MKX0]	ENSORLG00000015446	9.94	19.9	1.00145
JUNB (2 of 2)	jun B proto-oncogene [Source:HGNC Symbol;Acc:6205]	ENSORLG00000015530	28.29	87.42	1.62767
NFKBIA (1 of 2)	nuclear factor of kappa light polypeptide gene enhancer in B-cells inhibitor, alpha [Source:HGNC Symbol;Acc:7797]	ENSORLG00000015861	15.03	32.41	1.10859
PLA2G7	Uncharacterized protein [Source:UniProtKB/TrEMBL;Acc:H2MML7]	ENSORLG00000015947	2.17	5.27	1.28011
EPOR	Uncharacterized protein [Source:UniProtKB/TrEMBL;Acc:H2MPR3]	ENSORLG00000016556	12.93	26.32	1.02544
	Uncharacterized protein [Source:UniProtKB/TrEMBL;Acc:H2MPS1]	ENSORLG00000016561	17.44	39.56	1.18164
	Uncharacterized protein [Source:UniProtKB/TrEMBL;Acc:H2MPV7]	ENSORLG00000016590	1.61	3.39	1.07422
RXRA2	Uncharacterized protein [Source:UniProtKB/TrEMBL;Acc:H2MQ65]	ENSORLG00000016690	15.77	39.27	1.31624
	Uncharacterized protein [Source:UniProtKB/TrEMBL;Acc:H2MQY2]	ENSORLG00000016909	1.85	3.74	1.01551
DSC1	Uncharacterized protein [Source:UniProtKB/TrEMBL;Acc:H2MRM5]	ENSORLG00000017106	11.48	23.29	1.02059
	Uncharacterized protein [Source:UniProtKB/TrEMBL;Acc:H2MRM9]	ENSORLG00000017110	6.71	15	1.16058
OLA.7087	Uncharacterized protein [Source:UniProtKB/TrEMBL;Acc:H2MS06]	ENSORLG00000017214	46.19	102.22	1.14603
	Uncharacterized protein [Source:UniProtKB/TrEMBL;Acc:H2MS12]	ENSORLG00000017221	115.03	246.49	1.09952
CEBPD	Uncharacterized protein [Source:UniProtKB/TrEMBL;Acc:H2MSS1]	ENSORLG00000017446	24.07	57.17	1.24802
C-FOS	c-fos protein [Source:RefSeq peptide;Acc:NP_001239163]	ENSORLG00000017502	21.98	111.56	2.34356
JDP2 (1 of 2)	Jun dimerization protein 2 [Source:HGNC Symbol;Acc:17546]	ENSORLG00000017506	6.46	17.48	1.4361
OLA.15968	Uncharacterized protein [Source:UniProtKB/TrEMBL;Acc:H2MU41]	ENSORLG00000017822	1.73	3.75	1.11612
CLDN20 (2 of 2)	claudin 20 [Source:HGNC Symbol;Acc:2042]	ENSORLG00000018202	2.89	6.21	1.10352
	Uncharacterized protein [Source:UniProtKB/TrEMBL;Acc:H2MVU7]	ENSORLG00000018332	1.23	2.48	1.01168
STMN4 (2 of 2)	stathmin-like 4 [Source:HGNC Symbol;Acc:16078]	ENSORLG00000018354	3.15	6.57	1.06054
	Uncharacterized protein [Source:UniProtKB/TrEMBL;Acc:H2MVX5]	ENSORLG00000018360	2.04	4.9	1.26421
NMRK2 (1 of 2)	nicotinamide riboside kinase 2 [Source:HGNC Symbol;Acc:17871]	ENSORLG00000018531	11.59	36.81	1.66722
STK35	Uncharacterized protein [Source:UniProtKB/TrEMBL;Acc:H2MX23]	ENSORLG00000018785	46.41	100.92	1.1207
PHLDA2	Uncharacterized protein [Source:UniProtKB/TrEMBL;Acc:H2MXL2]	ENSORLG00000018983	17.97	38.71	1.10712
	Uncharacterized protein [Source:UniProtKB/TrEMBL;Acc:H2MYF4]	ENSORLG00000019299	1.28	3.18	1.31288
ST6GALNAC1	Uncharacterized protein [Source:UniProtKB/TrEMBL;Acc:H2MZ78]	ENSORLG00000019582	1.42	3.19	1.16767
FKBP5	Uncharacterized protein [Source:UniProtKB/TrEMBL;Acc:H2N0J7]	ENSORLG00000020069	6.42	114.44	4.15587
	Uncharacterized protein [Source:UniProtKB/TrEMBL;Acc:H2N1L7]	ENSORLG00000020438	2.36	5.67	1.26456
	Uncharacterized protein [Source:UniProtKB/TrEMBL;Acc:H2N2A9]	ENSORLG00000020658	1.15	2.73	1.24727
ola-mir-145	ola-mir-145 [Source:miRBase;Acc:MI0019562]	ENSORLG00000020962	1.68	4.25	1.339
ola-mir-143	ola-mir-143 [Source:miRBase;Acc:MI0019561]	ENSORLG00000021115	4.48	9.63	1.10404
SNORD77	Small nucleolar RNA SNORD77 [Source:RFAM;Acc:RF00591]	ENSORLG00000021285	2.8	5.67	1.01792
SNORA70	Small nucleolar RNA SNORA70 [Source:RFAM;Acc:RF00156]	ENSORLG00000021480	1.05	3.62	1.7856
5S_rRNA	5S ribosomal RNA [Source:RFAM;Acc:RF00001]	ENSORLG00000021486	5.04	12.46	1.30581
SNORA81	Small nucleolar RNA SNORA81 [Source:RFAM;Acc:RF01241]	ENSORLG00000021617	1.4	3.15	1.16993
SNORD89	Small nucleolar RNA SNORD89 [Source:RFAM;Acc:RF00578]	ENSORLG00000021641	1.5	3.29	1.13313
SNORD44	Small nucleolar RNA SNORD44 [Source:RFAM;Acc:RF00287]	ENSORLG00000021679	2.24	7.65	1.77196
