# Supplementary material for: Histological and Transcriptomic Analysis of Adult Japanese Medaka Sampled Onboard the International Space Station
Source: PLoS One. 2015 Oct 1;10(10):e0138799. doi: 10.1371/journal.pone.0138799 (PMC4591011; doi:10.1371/journal.pone.0138799)
Supplement: S4 Table — (XLSX) [file pone.0138799.s008.xlsx]

## Sheet: Sheet1
Genes down regulated in SF (eye)
Gene Symbol	Description	Ensembl GeneID	RPKM (GCs)	RPKM (SFs)	SR (eye)
	Uncharacterized protein [Source:UniProtKB/TrEMBL;Acc:H2L333]	ENSORLG00000000110	2.32	1.1	-1.07662
FGFRL1 (2 of 2)	fibroblast growth factor receptor-like 1 [Source:HGNC Symbol;Acc:3693]	ENSORLG00000000305	2.07	1.02	-1.02106
PPP1R14A	Uncharacterized protein [Source:UniProtKB/TrEMBL;Acc:H2L400]	ENSORLG00000000395	3.67	1.42	-1.36989
C9ORF167	Uncharacterized protein [Source:UniProtKB/TrEMBL;Acc:H2L4F9]	ENSORLG00000000532	4.01	1.77	-1.17985
		ENSORLG00000000680	4.18	1.94	-1.10745
NR2C2AP	Uncharacterized protein [Source:UniProtKB/TrEMBL;Acc:H2L5B4]	ENSORLG00000000801	6.99	3.46	-1.01452
	Uncharacterized protein [Source:UniProtKB/TrEMBL;Acc:H2L607]	ENSORLG00000001018	3.73	1.67	-1.15933
IRF1	Uncharacterized protein [Source:UniProtKB/TrEMBL;Acc:H2L6E8]	ENSORLG00000001131	2.98	1.23	-1.27665
ARSI (2 of 2)	arylsulfatase family, member I [Source:HGNC Symbol;Acc:32521]	ENSORLG00000001918	11.44	5.68	-1.01012
F2RL2 (1 of 2)	coagulation factor II (thrombin) receptor-like 2 [Source:HGNC Symbol;Acc:3539]	ENSORLG00000002185	2.46	1.05	-1.22827
MPZ	Uncharacterized protein [Source:UniProtKB/TrEMBL;Acc:H2LBB8]	ENSORLG00000002561	24.76	3.95	-2.64809
S1PR5 (2 of 2)	sphingosine-1-phosphate receptor 5 [Source:HGNC Symbol;Acc:14299]	ENSORLG00000003793	10.07	3.9	-1.36852
ZNF367	Uncharacterized protein [Source:UniProtKB/TrEMBL;Acc:H2LG02]	ENSORLG00000003923	2.6	1.08	-1.26748
	Uncharacterized protein [Source:UniProtKB/TrEMBL;Acc:H2LGF1]	ENSORLG00000004037	2.17	1.08	-1.00666
	Uncharacterized protein [Source:UniProtKB/TrEMBL;Acc:H2LGW3]	ENSORLG00000004167	3.53	1.75	-1.01231
OLA.10133	Uncharacterized protein [Source:UniProtKB/TrEMBL;Acc:H2LGX8]	ENSORLG00000004178	5.87	1.52	-1.94929
	Uncharacterized protein [Source:UniProtKB/TrEMBL;Acc:H2LH03]	ENSORLG00000004198	3.26	1.33	-1.29345
SERPINF2	Uncharacterized protein [Source:UniProtKB/TrEMBL;Acc:H2LJA4]	ENSORLG00000004838	3.76	1.39	-1.43565
SLC16A9	Uncharacterized protein [Source:UniProtKB/TrEMBL;Acc:H2LL26]	ENSORLG00000005345	12.97	6.06	-1.09779
SYTL2 (1 of 2)	synaptotagmin-like 2 [Source:HGNC Symbol;Acc:15585]	ENSORLG00000005436	3.71	1.46	-1.34545
	Uncharacterized protein [Source:UniProtKB/TrEMBL;Acc:H2LLU5]	ENSORLG00000005573	2.68	1.31	-1.03267
CTTNBP2NL (1 of 2)	CTTNBP2 N-terminal like [Source:HGNC Symbol;Acc:25330]	ENSORLG00000005859	5.37	2.65	-1.01893
CCK (1 of 2)	cholecystokinin [Source:HGNC Symbol;Acc:1569]	ENSORLG00000005949	11.4	4.39	-1.37674
UGT8	Uncharacterized protein [Source:UniProtKB/TrEMBL;Acc:H2LN99]	ENSORLG00000005985	2.49	1.11	-1.16559
		ENSORLG00000006221	2.24	1.08	-1.05247
LIPH	Uncharacterized protein [Source:UniProtKB/TrEMBL;Acc:H2LQ43]	ENSORLG00000006515	2.02	1.01	-1
MURC (1 of 2)	muscle-related coiled-coil protein [Source:HGNC Symbol;Acc:33742]	ENSORLG00000006595	3.82	1.86	-1.03827
NACC2 (2 of 2)	NACC family member 2, BEN and BTB (POZ) domain containing [Source:HGNC Symbol;Acc:23846]	ENSORLG00000006611	8.85	4.17	-1.08563
ZBTB20	Uncharacterized protein [Source:UniProtKB/TrEMBL;Acc:H2LR40]	ENSORLG00000006797	4.01	1.96	-1.03275
CSRP1 (1 of 2)	cysteine and glycine-rich protein 1 [Source:HGNC Symbol;Acc:2469]	ENSORLG00000007008	8.86	3.87	-1.19497
	Uncharacterized protein [Source:UniProtKB/TrEMBL;Acc:H2LSZ9]	ENSORLG00000007351	15.59	7.59	-1.03845
	Uncharacterized protein [Source:UniProtKB/TrEMBL;Acc:H2LT35]	ENSORLG00000007384	4.74	2.28	-1.05585
PLD2	Uncharacterized protein [Source:UniProtKB/TrEMBL;Acc:H2LVD5]	ENSORLG00000008021	3.87	1.93	-1.00373
TCF7L2	Uncharacterized protein [Source:UniProtKB/TrEMBL;Acc:H2LWP1]	ENSORLG00000008387	2.13	1.06	-1.00679
PLP1 (1 of 2)	proteolipid protein 1 [Source:HGNC Symbol;Acc:9086]	ENSORLG00000008564	53.93	14.97	-1.84901
	Uncharacterized protein [Source:UniProtKB/TrEMBL;Acc:H2LYD4]	ENSORLG00000008888	113.29	22.28	-2.3462
ABHD12B (1 of 2)	abhydrolase domain containing 12B [Source:HGNC Symbol;Acc:19837]	ENSORLG00000008963	2.81	1.3	-1.11206
OLA.18940	adrenomedullin 2 precursor [Source:RefSeq peptide;Acc:NP_001098360]	ENSORLG00000009147	2.22	1.06	-1.0665
	Uncharacterized protein [Source:UniProtKB/TrEMBL;Acc:H2LZL4]	ENSORLG00000009243	7.89	1.61	-2.29296
	Uncharacterized protein [Source:UniProtKB/TrEMBL;Acc:H2M260]	ENSORLG00000009963	2.86	1.03	-1.47337
	Uncharacterized protein [Source:UniProtKB/TrEMBL;Acc:H2M3V4]	ENSORLG00000010465	7.23	3.52	-1.03842
	Uncharacterized protein [Source:UniProtKB/TrEMBL;Acc:H2M5Y2]	ENSORLG00000011057	3.36	1.26	-1.41504
	Uncharacterized protein [Source:UniProtKB/TrEMBL;Acc:H2M707]	ENSORLG00000011385	2.89	1.38	-1.0664
EHBP1L1	Uncharacterized protein [Source:UniProtKB/TrEMBL;Acc:H2M8L4]	ENSORLG00000011839	2.46	1.15	-1.09702
OLA.22584	Uncharacterized protein [Source:UniProtKB/TrEMBL;Acc:H2MAG9]	ENSORLG00000012403	3.86	1.49	-1.37329
	Uncharacterized protein [Source:UniProtKB/TrEMBL;Acc:H2MB45]	ENSORLG00000012585	2.57	1.27	-1.01694
	Uncharacterized protein [Source:UniProtKB/TrEMBL;Acc:H2MB80]	ENSORLG00000012617	3.89	1.82	-1.09583
	Uncharacterized protein [Source:UniProtKB/TrEMBL;Acc:H2MBV9]	ENSORLG00000012808	3.71	1.81	-1.03543
	Uncharacterized protein [Source:UniProtKB/TrEMBL;Acc:H2MCH5]	ENSORLG00000012977	4.88	2.43	-1.00592
OLA.7958	Uncharacterized protein [Source:UniProtKB/TrEMBL;Acc:H2MD78]	ENSORLG00000013178	6.12	2.12	-1.52947
SYPL1	Uncharacterized protein [Source:UniProtKB/TrEMBL;Acc:H2MDB0]	ENSORLG00000013204	3.17	1.39	-1.1894
BARX2	Uncharacterized protein [Source:UniProtKB/TrEMBL;Acc:H2ME19]	ENSORLG00000013417	6.27	2.91	-1.10745
OLFML2B (2 of 2)	olfactomedin-like 2B [Source:HGNC Symbol;Acc:24558]	ENSORLG00000013860	3.3	1.58	-1.06254
SCMH1 (2 of 2)	sex comb on midleg homolog 1 (Drosophila) [Source:HGNC Symbol;Acc:19003]	ENSORLG00000014207	4.24	2.09	-1.02056
CARD10	Uncharacterized protein [Source:UniProtKB/TrEMBL;Acc:H2MHF4]	ENSORLG00000014407	2.52	1.21	-1.05842
OLA.12649	Iodothyronine deiodinase [Source:UniProtKB/TrEMBL;Acc:H2MHW2]	ENSORLG00000014548	62.92	6.76	-3.21842
	Iodothyronine deiodinase [Source:UniProtKB/TrEMBL;Acc:H2MHW6]	ENSORLG00000014549	50.09	5.05	-3.31017
CYP27B1	Uncharacterized protein [Source:UniProtKB/TrEMBL;Acc:H2MK05]	ENSORLG00000015170	8.5	3.21	-1.40489
STXBP6	Uncharacterized protein [Source:UniProtKB/TrEMBL;Acc:H2MKQ5]	ENSORLG00000015400	14.74	5.5	-1.42223
	Uncharacterized protein [Source:UniProtKB/TrEMBL;Acc:H2MKY7]	ENSORLG00000015464	2.78	1.12	-1.31159
P2RX4	P2X purinoceptor [Source:UniProtKB/TrEMBL;Acc:H2MLX6]	ENSORLG00000015741	2.29	1.07	-1.09774
NEK10 (1 of 2)	NIMA-related kinase 10 [Source:HGNC Symbol;Acc:18592]	ENSORLG00000016378	9.76	4.74	-1.04199
PMEL (2 of 2)	premelanosome protein [Source:HGNC Symbol;Acc:10880]	ENSORLG00000016474	57.67	21.3	-1.43697
OLA.18615	estrogen-related receptor beta type 1 [Source:RefSeq peptide;Acc:NP_001098388]	ENSORLG00000016581	22.12	8.3	-1.41417
COL6A6	Uncharacterized protein [Source:UniProtKB/TrEMBL;Acc:H2MR52]	ENSORLG00000016969	13.31	5.74	-1.21339
OLA.1097	Uncharacterized protein [Source:UniProtKB/TrEMBL;Acc:H2MS44]	ENSORLG00000017246	7.41	3.28	-1.17578
CCDC66	Uncharacterized protein [Source:UniProtKB/TrEMBL;Acc:H2MSQ0]	ENSORLG00000017427	3.52	1.22	-1.52869
OLA.15322	Iodothyronine deiodinase [Source:UniProtKB/TrEMBL;Acc:H2MT72]	ENSORLG00000017559	279.64	27.48	-3.34712
	Uncharacterized protein [Source:UniProtKB/TrEMBL;Acc:H2MUF9]	ENSORLG00000017916	9.25	2.65	-1.80346
RX2	Retinal homeobox protein Rx2 [Source:UniProtKB/Swiss-Prot;Acc:Q9I9A2]	ENSORLG00000018007	74.1	34.35	-1.10916
RHOV (1 of 2)	ras homolog family member V [Source:HGNC Symbol;Acc:18313]	ENSORLG00000018035	2.62	1.1	-1.25206
CD59 (1 of 2)	CD59 molecule, complement regulatory protein [Source:HGNC Symbol;Acc:1689]	ENSORLG00000018558	43.1	7.9	-2.44776
	Uncharacterized protein [Source:UniProtKB/TrEMBL;Acc:H2MX09]	ENSORLG00000018773	35.26	12.65	-1.4789
	Uncharacterized protein [Source:UniProtKB/TrEMBL;Acc:H2MXM6]	ENSORLG00000018994	3.44	1.57	-1.13164
	Uncharacterized protein [Source:UniProtKB/TrEMBL;Acc:H2MXN3]	ENSORLG00000019001	16.3	4.84	-1.75179
	Uncharacterized protein [Source:UniProtKB/TrEMBL;Acc:H2MXV7]	ENSORLG00000019079	6.48	2.7	-1.26303
REP15	Uncharacterized protein [Source:UniProtKB/TrEMBL;Acc:H2MYI4]	ENSORLG00000019330	2.85	1.42	-1.00507
TMEM82 (1 of 2)	transmembrane protein 82 [Source:HGNC Symbol;Acc:32350]	ENSORLG00000019732	5.04	2.45	-1.04064
FAM26E	Uncharacterized protein [Source:UniProtKB/TrEMBL;Acc:H2N0N2]	ENSORLG00000020106	2.37	1.06	-1.16082
MBP	Uncharacterized protein [Source:UniProtKB/TrEMBL;Acc:H2N2H9]	ENSORLG00000020727	33.04	12.46	-1.40691
		ENSORLG00000020940	6.44	2.55	-1.33656
ola-let-7b-2	ola-let-7b-2 [Source:miRBase;Acc:MI0019550]	ENSORLG00000021215	4.76	1.7	-1.48543
SNORD111	Small nucleolar RNA SNORD111 [Source:RFAM;Acc:RF00611]	ENSORLG00000021402	5.88	2.83	-1.05501
SNORD15	Small nucleolar RNA SNORD15 [Source:RFAM;Acc:RF00067]	ENSORLG00000021463	3.22	1.53	-1.07353
