# Supplementary material for: Histological and Transcriptomic Analysis of Adult Japanese Medaka Sampled Onboard the International Space Station
Source: PLoS One. 2015 Oct 1;10(10):e0138799. doi: 10.1371/journal.pone.0138799 (PMC4591011; doi:10.1371/journal.pone.0138799)
Supplement: S5 Table — (XLSX) [file pone.0138799.s009.xlsx]

## Sheet: Sheet1
Genes upregulated in SF (intestine)
Gene Symbol	Description	Ensembl GeneID	RPKM (GCs)	RPKM (SFs)	SR (intestine)
ORLA-DCB	Uncharacterized protein [Source:UniProtKB/TrEMBL;Acc:H2L2T3]	ENSORLG00000000025	2.87	6.07	1.08065
ENTPD7	Uncharacterized protein [Source:UniProtKB/TrEMBL;Acc:H2L2T7]	ENSORLG00000000027	1.39	3.26	1.22979
GOT1 (1 of 2)	glutamic-oxaloacetic transaminase 1, soluble (aspartate aminotransferase 1) [Source:HGNC Symbol;Acc:4432]	ENSORLG00000000031	8.12	16.46	1.01941
		ENSORLG00000000046	22.42	50.21	1.16319
PTP4A1	Uncharacterized protein [Source:UniProtKB/TrEMBL;Acc:H2L2Z1]	ENSORLG00000000081	8.43	31.68	1.90997
PSMD13	Uncharacterized protein [Source:UniProtKB/TrEMBL;Acc:H2L2Z7]	ENSORLG00000000084	10	35.08	1.81065
ELAVL1 (2 of 2)	ELAV (embryonic lethal, abnormal vision, Drosophila)-like 1 (Hu antigen R) [Source:HGNC Symbol;Acc:3312]	ENSORLG00000000087	17.34	43.89	1.33979
BZW1 (1 of 2)	basic leucine zipper and W2 domains 1 [Source:HGNC Symbol;Acc:18380]	ENSORLG00000000117	5.9	18.4	1.64092
C6ORF120	Uncharacterized protein [Source:UniProtKB/TrEMBL;Acc:H2L340]	ENSORLG00000000119	15.34	33.44	1.12428
OLMA1	Cardiac muscle actin; Uncharacterized protein [Source:UniProtKB/TrEMBL;Acc:Q76N20]	ENSORLG00000000136	4.87	13.5	1.47097
NAB1	Uncharacterized protein [Source:UniProtKB/TrEMBL;Acc:H2L365]	ENSORLG00000000144	1.53	7.48	2.28951
MINOS1	Uncharacterized protein [Source:UniProtKB/TrEMBL;Acc:H2L367]	ENSORLG00000000148	14.07	31.97	1.1841
DOHH	Uncharacterized protein [Source:UniProtKB/TrEMBL;Acc:H2L369]	ENSORLG00000000152	7.67	17.51	1.19088
CAPZB	Uncharacterized protein [Source:UniProtKB/TrEMBL;Acc:H2L374]	ENSORLG00000000154	59.06	123.53	1.06461
RNH1 (6 of 20)	ribonuclease/angiogenin inhibitor 1 [Source:HGNC Symbol;Acc:10074]	ENSORLG00000000177	1.13	3.68	1.70338
	Uncharacterized protein [Source:UniProtKB/TrEMBL;Acc:H2L3C9]	ENSORLG00000000205	242.78	623.7	1.3612
IL1B	Uncharacterized protein [Source:UniProtKB/TrEMBL;Acc:H2L3F1]	ENSORLG00000000217	1.4	6.3	2.16993
HNRNPA0 (1 of 5)	heterogeneous nuclear ribonucleoprotein A0 [Source:HGNC Symbol;Acc:5030]	ENSORLG00000000221	26.02	57.28	1.13841
MPHOSPH6	Uncharacterized protein [Source:UniProtKB/TrEMBL;Acc:H2L3G8]	ENSORLG00000000232	7.51	15.36	1.03229
OLA.9307	Uncharacterized protein [Source:UniProtKB/TrEMBL;Acc:H2L3G7]	ENSORLG00000000233	1.23	3.4	1.46688
BYSL	Uncharacterized protein [Source:UniProtKB/TrEMBL;Acc:H2L3I3]	ENSORLG00000000248	5.89	15.2	1.36773
	Uncharacterized protein [Source:UniProtKB/TrEMBL;Acc:H2L3I8]	ENSORLG00000000253	1.5	3.8	1.34104
JMJD8	Uncharacterized protein [Source:UniProtKB/TrEMBL;Acc:H2L3K3]	ENSORLG00000000268	10.3	35.54	1.7868
SRSF3 (1 of 2)	serine/arginine-rich splicing factor 3 [Source:HGNC Symbol;Acc:10785]	ENSORLG00000000292	4.37	14.61	1.74125
KCTD9 (2 of 2)	potassium channel tetramerisation domain containing 9 [Source:HGNC Symbol;Acc:22401]	ENSORLG00000000294	2.3	6.31	1.45601
		ENSORLG00000000304	2.58	5.53	1.09991
EMB	Uncharacterized protein [Source:UniProtKB/TrEMBL;Acc:H2L3Q2]	ENSORLG00000000311	2.72	5.83	1.09989
	Uncharacterized protein [Source:UniProtKB/TrEMBL;Acc:H2L3Q5]	ENSORLG00000000313	3.65	20	2.45403
	Uncharacterized protein [Source:UniProtKB/TrEMBL;Acc:H2L3W5]	ENSORLG00000000366	1.37	9.51	2.79527
TRIAP1	Uncharacterized protein [Source:UniProtKB/TrEMBL;Acc:H2L3X2]	ENSORLG00000000368	4.3	10.57	1.29757
RNH1 (17 of 20)	ribonuclease/angiogenin inhibitor 1 [Source:HGNC Symbol;Acc:10074]	ENSORLG00000000416	3.06	7.49	1.29143
	Uncharacterized protein [Source:UniProtKB/TrEMBL;Acc:H2L442]	ENSORLG00000000426	1.04	2.37	1.1883
CKM (2 of 2)	creatine kinase, muscle [Source:HGNC Symbol;Acc:1994]	ENSORLG00000000449	1.24	9.92	3
NCCRP1	Uncharacterized protein [Source:UniProtKB/TrEMBL;Acc:H2L480]	ENSORLG00000000459	3.17	24.22	2.93364
C10ORF57	Uncharacterized protein [Source:UniProtKB/TrEMBL;Acc:H2L486]	ENSORLG00000000465	79.12	160.04	1.01632
TMED2	Uncharacterized protein [Source:UniProtKB/TrEMBL;Acc:H2L4A1]	ENSORLG00000000481	27.36	56.32	1.04158
PWWP2B	Uncharacterized protein [Source:UniProtKB/TrEMBL;Acc:H2L4A8]	ENSORLG00000000489	1.82	4.88	1.42294
PMPCA	Uncharacterized protein [Source:UniProtKB/TrEMBL;Acc:H2L4I1]	ENSORLG00000000547	4.89	14.03	1.52061
TNNI2 (4 of 5)	troponin I type 2 (skeletal, fast) [Source:HGNC Symbol;Acc:11946]	ENSORLG00000000559	1.83	18.63	3.34771
AURKB	aurora kinase B [Source:RefSeq peptide;Acc:NP_001153906]	ENSORLG00000000578	6.16	19.05	1.62879
CSE1L	Uncharacterized protein [Source:UniProtKB/TrEMBL;Acc:H2L4P6]	ENSORLG00000000603	2.36	7.93	1.74853
CCNB2	Uncharacterized protein [Source:UniProtKB/TrEMBL;Acc:H2L4R1]	ENSORLG00000000615	4.75	12.72	1.4211
GSR	Uncharacterized protein [Source:UniProtKB/TrEMBL;Acc:H2L4S2]	ENSORLG00000000624	8.15	27.85	1.77281
UQCRFS1 (1 of 2)	ubiquinol-cytochrome c reductase, Rieske iron-sulfur polypeptide 1 [Source:HGNC Symbol;Acc:12587]	ENSORLG00000000632	54.89	120.89	1.13908
MARVELD2 (1 of 2)	MARVEL domain containing 2 [Source:HGNC Symbol;Acc:26401]	ENSORLG00000000652	5.91	16.05	1.44134
BLNK	Uncharacterized protein [Source:UniProtKB/TrEMBL;Acc:H2L4W4]	ENSORLG00000000661	1.55	5.35	1.78727
OCLN (1 of 2)	occludin [Source:HGNC Symbol;Acc:8104]	ENSORLG00000000668	15.79	32.81	1.05512
		ENSORLG00000000671	1.14	2.37	1.05585
THUMPD3	Uncharacterized protein [Source:UniProtKB/TrEMBL;Acc:H2L4X7]	ENSORLG00000000676	3.01	9.2	1.61187
		ENSORLG00000000680	6.95	15.77	1.1821
MIDN	Uncharacterized protein [Source:UniProtKB/TrEMBL;Acc:H2L4Z1]	ENSORLG00000000685	3.15	7.21	1.19465
		ENSORLG00000000720	4.13	8.35	1.01563
SRSF7	Uncharacterized protein [Source:UniProtKB/TrEMBL;Acc:H2L550]	ENSORLG00000000746	19.13	42.63	1.15603
IDE (2 of 2)	insulin-degrading enzyme [Source:HGNC Symbol;Acc:5381]	ENSORLG00000000751	1.77	5.77	1.70482
ZDHHC13	Uncharacterized protein [Source:UniProtKB/TrEMBL;Acc:H2L574]	ENSORLG00000000765	1.92	4.79	1.31892
OLA.19597	Uncharacterized protein [Source:UniProtKB/TrEMBL;Acc:H2L582]	ENSORLG00000000771	35.59	77.93	1.13071
MARS2	Uncharacterized protein [Source:UniProtKB/TrEMBL;Acc:H2L5B3]	ENSORLG00000000799	1.75	3.88	1.1487
ENPP2 (2 of 2)	ectonucleotide pyrophosphatase/phosphodiesterase 2 [Source:HGNC Symbol;Acc:3357]	ENSORLG00000000802	1.36	2.92	1.10236
HTATIP2	Uncharacterized protein [Source:UniProtKB/TrEMBL;Acc:H2L5D5]	ENSORLG00000000818	13.4	39.81	1.5709
OLA.4344	Glutathione peroxidase [Source:UniProtKB/TrEMBL;Acc:H2L5D9]	ENSORLG00000000823	394.32	823.41	1.06224
PRMT3	Uncharacterized protein [Source:UniProtKB/TrEMBL;Acc:H2L5E9]	ENSORLG00000000829	1.27	4.53	1.83468
H2AFY	Histone H2A [Source:UniProtKB/TrEMBL;Acc:H2L5H0]	ENSORLG00000000850	17.92	36.73	1.03539
MRPS24	Uncharacterized protein [Source:UniProtKB/TrEMBL;Acc:H2L5I6]	ENSORLG00000000867	22.62	47.43	1.0682
	Uncharacterized protein [Source:UniProtKB/TrEMBL;Acc:H2L5I9]	ENSORLG00000000870	1.44	3.57	1.30986
POLR1B	DNA-directed RNA polymerase [Source:UniProtKB/TrEMBL;Acc:H2L5L1]	ENSORLG00000000890	1.88	4.21	1.16309
TESC (1 of 2)	tescalcin [Source:HGNC Symbol;Acc:26065]	ENSORLG00000000922	8.6	17.79	1.04866
UBE2A	Uncharacterized protein [Source:UniProtKB/TrEMBL;Acc:H2L5Q1]	ENSORLG00000000931	8.34	21.1	1.33912
SAR1B	Uncharacterized protein [Source:UniProtKB/TrEMBL;Acc:H2L5Q2]	ENSORLG00000000932	69.57	160.41	1.20523
NKRF	Uncharacterized protein [Source:UniProtKB/TrEMBL;Acc:H2L5Q6]	ENSORLG00000000938	6.22	13.42	1.1094
RRP36	Uncharacterized protein [Source:UniProtKB/TrEMBL;Acc:H2L5S6]	ENSORLG00000000959	5.32	11.64	1.12959
SKP1	Uncharacterized protein [Source:UniProtKB/TrEMBL;Acc:H2L5T3]	ENSORLG00000000961	30.12	67.12	1.15602
PTTG1	Uncharacterized protein [Source:UniProtKB/TrEMBL;Acc:H2L604]	ENSORLG00000001012	10.08	31.78	1.65662
	Uncharacterized protein [Source:UniProtKB/TrEMBL;Acc:H2L643]	ENSORLG00000001044	43.33	104.13	1.26495
OLA.18593	Uncharacterized protein [Source:UniProtKB/TrEMBL;Acc:H2L654]	ENSORLG00000001055	81.36	315.85	1.95685
	Uncharacterized protein [Source:UniProtKB/TrEMBL;Acc:H2L659]	ENSORLG00000001056	64.22	178.45	1.47443
	Uncharacterized protein [Source:UniProtKB/TrEMBL;Acc:H2L674]	ENSORLG00000001067	5.76	17.37	1.59246
	Uncharacterized protein [Source:UniProtKB/TrEMBL;Acc:H2L675]	ENSORLG00000001068	5.59	18.3	1.71092
RFC5	Uncharacterized protein [Source:UniProtKB/TrEMBL;Acc:H2L681]	ENSORLG00000001071	1.39	3.32	1.2561
CLDN5 (2 of 2)	claudin 5 [Source:HGNC Symbol;Acc:2047]	ENSORLG00000001086	5.06	21.83	2.1091
WEE1	Uncharacterized protein [Source:UniProtKB/TrEMBL;Acc:H2L6C5]	ENSORLG00000001112	1.98	7.1	1.84232
MCTS1	Uncharacterized protein [Source:UniProtKB/TrEMBL;Acc:H2L6D3]	ENSORLG00000001118	13.09	29.51	1.17274
IRF1	Uncharacterized protein [Source:UniProtKB/TrEMBL;Acc:H2L6E8]	ENSORLG00000001131	60.56	171.99	1.50589
	Uncharacterized protein [Source:UniProtKB/TrEMBL;Acc:H2L6I0]	ENSORLG00000001163	2	4.12	1.04264
TOMM20 (1 of 2)	translocase of outer mitochondrial membrane 20 homolog (yeast) [Source:HGNC Symbol;Acc:20947]	ENSORLG00000001214	8.91	18.34	1.0415
PSMA1	Proteasome subunit alpha type [Source:UniProtKB/TrEMBL;Acc:H2L6P7]	ENSORLG00000001217	16.44	44.4	1.43335
ATP6V1B2	Uncharacterized protein [Source:UniProtKB/TrEMBL;Acc:H2L6Q0]	ENSORLG00000001220	12.06	27.79	1.20434
CT2	calcitonin 2 precursor [Source:RefSeq peptide;Acc:NP_001098365]	ENSORLG00000001222	1.22	3.3	1.43558
MRPS30	Uncharacterized protein [Source:UniProtKB/TrEMBL;Acc:H2L6Q8]	ENSORLG00000001227	1.33	4.52	1.7649
MFSD11	Uncharacterized protein [Source:UniProtKB/TrEMBL;Acc:H2L6U1]	ENSORLG00000001256	5.03	10.15	1.01285
SEC61A1 (2 of 2)	Sec61 alpha 1 subunit (S. cerevisiae) [Source:HGNC Symbol;Acc:18276]	ENSORLG00000001257	29.96	70.17	1.22782
SASH3	Uncharacterized protein [Source:UniProtKB/TrEMBL;Acc:H2L6U5]	ENSORLG00000001261	10.38	22.26	1.10065
C11ORF58	Uncharacterized protein [Source:UniProtKB/TrEMBL;Acc:H2L6U8]	ENSORLG00000001266	14.47	34.17	1.23967
PPP1R15B (3 of 3)	protein phosphatase 1, regulatory subunit 15B [Source:HGNC Symbol;Acc:14951]	ENSORLG00000001281	4.91	11.95	1.28322
PSMB4	Uncharacterized protein [Source:UniProtKB/TrEMBL;Acc:H2L6X0]	ENSORLG00000001283	25.7	82.15	1.67649
C11ORF46	Uncharacterized protein [Source:UniProtKB/TrEMBL;Acc:H2L6Y1]	ENSORLG00000001293	11.5	28.48	1.30832
PPP5C	Serine/threonine-protein phosphatase [Source:UniProtKB/TrEMBL;Acc:H2L6Y8]	ENSORLG00000001301	2.58	13.7	2.40873
NUCB2 (2 of 2)	nucleobindin 2 [Source:HGNC Symbol;Acc:8044]	ENSORLG00000001308	1.96	5.59	1.51199
SEPT8 (1 of 2)	septin 8 [Source:HGNC Symbol;Acc:16511]	ENSORLG00000001313	3.52	7.17	1.0264
ERAP1	Uncharacterized protein [Source:UniProtKB/TrEMBL;Acc:H2L726]	ENSORLG00000001321	1.27	7.64	2.58874
RABGGTA	Uncharacterized protein [Source:UniProtKB/TrEMBL;Acc:H2L733]	ENSORLG00000001324	3.14	6.59	1.06951
ANP32E (1 of 2)	acidic (leucine-rich) nuclear phosphoprotein 32 family, member E [Source:HGNC Symbol;Acc:16673]	ENSORLG00000001344	2.2	5	1.18442
RAB7A (2 of 2)	RAB7A, member RAS oncogene family [Source:HGNC Symbol;Acc:9788]	ENSORLG00000001351	11.13	37.68	1.75935
HRH4 (1 of 2)	histamine receptor H4 [Source:HGNC Symbol;Acc:17383]	ENSORLG00000001382	11.84	27.73	1.22778
API5	Uncharacterized protein [Source:UniProtKB/TrEMBL;Acc:H2L7A5]	ENSORLG00000001385	8.13	16.27	1.00089
RUVBL1	Uncharacterized protein [Source:UniProtKB/TrEMBL;Acc:H2L7C3]	ENSORLG00000001398	6.47	18.97	1.55188
RFT1	Uncharacterized protein [Source:UniProtKB/TrEMBL;Acc:H2L7D1]	ENSORLG00000001407	1.62	5.96	1.87932
	Uncharacterized protein [Source:UniProtKB/TrEMBL;Acc:H2L7E0]	ENSORLG00000001417	1.01	8.35	3.04742
PLD3	Uncharacterized protein [Source:UniProtKB/TrEMBL;Acc:H2L7E3]	ENSORLG00000001418	4.89	11.32	1.21097
DDX56	Uncharacterized protein [Source:UniProtKB/TrEMBL;Acc:H2L7F9]	ENSORLG00000001434	1.47	3.22	1.13124
TALDO1	Transaldolase [Source:UniProtKB/TrEMBL;Acc:H2L7G1]	ENSORLG00000001435	73.69	191.42	1.3772
ALKBH3	Uncharacterized protein [Source:UniProtKB/TrEMBL;Acc:H2L7G2]	ENSORLG00000001437	1.88	4.99	1.40831
PRKCD (1 of 2)	protein kinase C, delta [Source:HGNC Symbol;Acc:9399]	ENSORLG00000001443	3.21	8.36	1.38093
CALM1	Calmodulin-A [Source:UniProtKB/Swiss-Prot;Acc:P62150]	ENSORLG00000001452	341.69	996.89	1.54475
RNF14	Uncharacterized protein [Source:UniProtKB/TrEMBL;Acc:H2L7J4]	ENSORLG00000001462	3.19	6.88	1.10885
EML2	Uncharacterized protein [Source:UniProtKB/TrEMBL;Acc:H2L7J6]	ENSORLG00000001463	3.09	7.58	1.29459
CRABP1 (2 of 2)	cellular retinoic acid binding protein 1 [Source:HGNC Symbol;Acc:2338]	ENSORLG00000001467	10.76	23.06	1.09971
	Uncharacterized protein [Source:UniProtKB/TrEMBL;Acc:H2L7K0]	ENSORLG00000001469	197.8	400.09	1.01628
SLC25A44 (1 of 2)	solute carrier family 25, member 44 [Source:HGNC Symbol;Acc:29036]	ENSORLG00000001474	3.46	15.62	2.17455
PDIA3	Uncharacterized protein [Source:UniProtKB/TrEMBL;Acc:H2L7K9]	ENSORLG00000001475	11.49	46.31	2.01094
	Uncharacterized protein [Source:UniProtKB/TrEMBL;Acc:H2L7L0]	ENSORLG00000001477	2.86	11.02	1.94604
PSMA4	Proteasome subunit alpha type [Source:UniProtKB/TrEMBL;Acc:H2L7M2]	ENSORLG00000001486	27.71	86.68	1.64529
	Uncharacterized protein [Source:UniProtKB/TrEMBL;Acc:H2L7S0]	ENSORLG00000001524	26.51	77.3	1.54393
SAE1	Uncharacterized protein [Source:UniProtKB/TrEMBL;Acc:H2L7U0]	ENSORLG00000001538	3.44	7.67	1.15682
SARS	Uncharacterized protein [Source:UniProtKB/TrEMBL;Acc:H2L7V1]	ENSORLG00000001547	15.28	37.23	1.28482
ARHGAP26	Uncharacterized protein [Source:UniProtKB/TrEMBL;Acc:H2L7W1]	ENSORLG00000001552	4.43	11.61	1.38999
	Uncharacterized protein [Source:UniProtKB/TrEMBL;Acc:H2L7W4]	ENSORLG00000001560	27.05	59.37	1.13411
COQ2	Uncharacterized protein [Source:UniProtKB/TrEMBL;Acc:H2L7W7]	ENSORLG00000001561	2.24	6.65	1.56986
PAK2 (1 of 2)	p21 protein (Cdc42/Rac)-activated kinase 2 [Source:HGNC Symbol;Acc:8591]	ENSORLG00000001562	9.27	21.38	1.20562
	Uncharacterized protein [Source:UniProtKB/TrEMBL;Acc:H2L7W9]	ENSORLG00000001564	3.23	7.9	1.29032
		ENSORLG00000001566	6.41	16.08	1.32687
	Uncharacterized protein [Source:UniProtKB/TrEMBL;Acc:H2L7X4]	ENSORLG00000001569	3.47	12.07	1.79842
AQP12A	Uncharacterized protein [Source:UniProtKB/TrEMBL;Acc:H2L7Y2]	ENSORLG00000001572	5.78	16.03	1.47163
	Uncharacterized protein [Source:UniProtKB/TrEMBL;Acc:H2L7Z0]	ENSORLG00000001579	4.89	12.71	1.37806
MFSD10	Uncharacterized protein [Source:UniProtKB/TrEMBL;Acc:H2L7Z8]	ENSORLG00000001585	8.85	40.38	2.18989
CKM (1 of 2)	creatine kinase, muscle [Source:HGNC Symbol;Acc:1994]	ENSORLG00000001591	1.12	8.92	2.99354
ZNF311	Uncharacterized protein [Source:UniProtKB/TrEMBL;Acc:H2L805]	ENSORLG00000001592	1.94	3.99	1.04033
TARS (1 of 2)	threonyl-tRNA synthetase [Source:HGNC Symbol;Acc:11572]	ENSORLG00000001594	12.69	38.61	1.60528
TARS (2 of 2)	threonyl-tRNA synthetase [Source:HGNC Symbol;Acc:11572]	ENSORLG00000001603	6.89	20.87	1.59885
PRKAG1	Uncharacterized protein [Source:UniProtKB/TrEMBL;Acc:H2L825]	ENSORLG00000001606	3.39	12.16	1.84279
MPI	Uncharacterized protein [Source:UniProtKB/TrEMBL;Acc:H2L838]	ENSORLG00000001616	3.14	20.76	2.72497
ZNF513 (2 of 2)	zinc finger protein 513 [Source:HGNC Symbol;Acc:26498]	ENSORLG00000001628	1.78	4.73	1.40996
GSS	Uncharacterized protein [Source:UniProtKB/TrEMBL;Acc:H2L864]	ENSORLG00000001633	3.76	21.19	2.49458
	Uncharacterized protein [Source:UniProtKB/TrEMBL;Acc:H2L872]	ENSORLG00000001643	18.71	53.99	1.52888
NHEJ1	Uncharacterized protein [Source:UniProtKB/TrEMBL;Acc:H2L892]	ENSORLG00000001663	3.48	11.64	1.74193
ANAPC11	Uncharacterized protein [Source:UniProtKB/TrEMBL;Acc:H2L8A5]	ENSORLG00000001673	2.74	7.43	1.43919
TM9SF2	Uncharacterized protein [Source:UniProtKB/TrEMBL;Acc:H2L8B1]	ENSORLG00000001679	19.64	55.7	1.50388
	Uncharacterized protein [Source:UniProtKB/TrEMBL;Acc:H2L8C8]	ENSORLG00000001691	1.15	3.29	1.51645
P4HB	Uncharacterized protein [Source:UniProtKB/TrEMBL;Acc:H2L8E0]	ENSORLG00000001698	9.13	34.09	1.90066
BLVRB	Uncharacterized protein [Source:UniProtKB/TrEMBL;Acc:H2L8G7]	ENSORLG00000001721	15.03	33.02	1.1355
GPX8	Glutathione peroxidase [Source:UniProtKB/TrEMBL;Acc:H2L8H2]	ENSORLG00000001726	1.02	3.38	1.72845
KCNK6	Uncharacterized protein [Source:UniProtKB/TrEMBL;Acc:H2L8H6]	ENSORLG00000001728	8.11	18.13	1.16061
CALML4	Uncharacterized protein [Source:UniProtKB/TrEMBL;Acc:H2L8H7]	ENSORLG00000001729	129.92	299.74	1.20609
MED30	Uncharacterized protein [Source:UniProtKB/TrEMBL;Acc:H2L8H9]	ENSORLG00000001732	5.83	13.84	1.24728
	Uncharacterized protein [Source:UniProtKB/TrEMBL;Acc:H2L8J8]	ENSORLG00000001744	2.89	7.39	1.3545
	Uncharacterized protein [Source:UniProtKB/TrEMBL;Acc:H2L8K7]	ENSORLG00000001754	1.49	4.33	1.53905
PFDN5	Uncharacterized protein [Source:UniProtKB/TrEMBL;Acc:H2L8N4]	ENSORLG00000001781	6.98	22.87	1.71216
GZMA	Uncharacterized protein [Source:UniProtKB/TrEMBL;Acc:H2L8P8]	ENSORLG00000001790	2.55	9.33	1.87138
IL2RG	Uncharacterized protein [Source:UniProtKB/TrEMBL;Acc:H2L8Q4]	ENSORLG00000001795	1.04	2.45	1.2362
SNX12	Uncharacterized protein [Source:UniProtKB/TrEMBL;Acc:H2L8S7]	ENSORLG00000001812	25.74	70.42	1.45197
TMED5	Uncharacterized protein [Source:UniProtKB/TrEMBL;Acc:H2L8V7]	ENSORLG00000001838	6.86	14.63	1.09265
ENOPH1	Uncharacterized protein [Source:UniProtKB/TrEMBL;Acc:H2L8W7]	ENSORLG00000001846	8.74	17.6	1.00987
OLA.17962	Uncharacterized protein [Source:UniProtKB/TrEMBL;Acc:H2L8X4]	ENSORLG00000001851	2.74	9.11	1.73328
PARD6B	Uncharacterized protein [Source:UniProtKB/TrEMBL;Acc:H2L8Y2]	ENSORLG00000001861	2.6	6.15	1.24207
OLA.11723	Uncharacterized protein [Source:UniProtKB/TrEMBL;Acc:H2L8Y4]	ENSORLG00000001862	4.82	13.83	1.5207
GDPD4	Uncharacterized protein [Source:UniProtKB/TrEMBL;Acc:H2L905]	ENSORLG00000001876	1.47	5.41	1.87981
RBM14 (2 of 2)	RNA binding motif protein 14 [Source:HGNC Symbol;Acc:14219]	ENSORLG00000001900	1.7	4.84	1.50947
SLC44A4	Uncharacterized protein [Source:UniProtKB/TrEMBL;Acc:H2L941]	ENSORLG00000001907	65.49	179.42	1.45399
GPD1L	glycerol-3-phosphate dehydrogenase 1-like [Source:HGNC Symbol;Acc:28956]	ENSORLG00000001939	18.68	49.95	1.41899
IREB2	Uncharacterized protein [Source:UniProtKB/TrEMBL;Acc:H2L978]	ENSORLG00000001943	2.03	4.07	1.00355
DPP3	Uncharacterized protein [Source:UniProtKB/TrEMBL;Acc:H2L990]	ENSORLG00000001951	3.82	21.32	2.48056
FAM222B (2 of 2)	family with sequence similarity 222, member B [Source:HGNC Symbol;Acc:25563]	ENSORLG00000001959	2.98	8.08	1.43904
RPL10L	Uncharacterized protein [Source:UniProtKB/TrEMBL;Acc:H2L9A0]	ENSORLG00000001961	3.33	7.5	1.17137
ACTR3 (1 of 2)	ARP3 actin-related protein 3 homolog (yeast) [Source:HGNC Symbol;Acc:170]	ENSORLG00000001964	33.73	100.87	1.58039
SNX1 (1 of 2)	sorting nexin 1 [Source:HGNC Symbol;Acc:11172]	ENSORLG00000001970	12.42	26.11	1.07194
	Uncharacterized protein [Source:UniProtKB/TrEMBL;Acc:H2L9B6]	ENSORLG00000001972	7.25	15.83	1.12661
FILIP1L	Uncharacterized protein [Source:UniProtKB/TrEMBL;Acc:H2L9C0]	ENSORLG00000001976	2.81	6.36	1.17846
PAICS	Uncharacterized protein [Source:UniProtKB/TrEMBL;Acc:H2L9C4]	ENSORLG00000001979	4.39	9.31	1.08456
	Uncharacterized protein [Source:UniProtKB/TrEMBL;Acc:H2L9C6]	ENSORLG00000001981	50.49	155.28	1.6208
MRPL11	Uncharacterized protein [Source:UniProtKB/TrEMBL;Acc:H2L9D2]	ENSORLG00000001990	3.86	13.81	1.83904
MRPL49	Uncharacterized protein [Source:UniProtKB/TrEMBL;Acc:H2L9D6]	ENSORLG00000001995	10.54	24.03	1.18896
SSSCA1	Uncharacterized protein [Source:UniProtKB/TrEMBL;Acc:H2L9F1]	ENSORLG00000002000	12.92	34.53	1.41824
HIF3A	Uncharacterized protein [Source:UniProtKB/TrEMBL;Acc:H2L9F8]	ENSORLG00000002004	12	29.55	1.30012
HAUS7	Uncharacterized protein [Source:UniProtKB/TrEMBL;Acc:H2L9G3]	ENSORLG00000002009	1.96	4.64	1.24327
LAS1L	Uncharacterized protein [Source:UniProtKB/TrEMBL;Acc:H2L9H1]	ENSORLG00000002014	3.98	8.8	1.14474
	Uncharacterized protein [Source:UniProtKB/TrEMBL;Acc:H2L9H6]	ENSORLG00000002019	6.53	20.81	1.67212
YKT6	Uncharacterized protein [Source:UniProtKB/TrEMBL;Acc:H2L9I7]	ENSORLG00000002028	3.47	7.23	1.05906
FOSL1	Uncharacterized protein [Source:UniProtKB/TrEMBL;Acc:H2L9K7]	ENSORLG00000002045	1.33	5.34	2.00541
CORO1A	Coronin [Source:UniProtKB/TrEMBL;Acc:H2L9K8]	ENSORLG00000002046	28.11	66.23	1.2364
GCNT4	Uncharacterized protein [Source:UniProtKB/TrEMBL;Acc:H2L9K9]	ENSORLG00000002049	2.47	16.67	2.75467
FAM58A	Uncharacterized protein [Source:UniProtKB/TrEMBL;Acc:H2L9L7]	ENSORLG00000002052	1.84	4.5	1.29022
	Uncharacterized protein [Source:UniProtKB/TrEMBL;Acc:H2L9M2]	ENSORLG00000002058	14.2	36.13	1.34731
YIF1A	Uncharacterized protein [Source:UniProtKB/TrEMBL;Acc:H2L9N0]	ENSORLG00000002065	13.98	34.21	1.29105
PRF1 (1 of 7)	perforin 1 (pore forming protein) [Source:HGNC Symbol;Acc:9360]	ENSORLG00000002067	3.36	7.23	1.10553
OLA.9497	Uncharacterized protein [Source:UniProtKB/TrEMBL;Acc:H2L9Q0]	ENSORLG00000002080	9.88	22.94	1.21528
SEPHS2	Uncharacterized protein [Source:UniProtKB/TrEMBL;Acc:H2L9R6]	ENSORLG00000002099	31.97	106.92	1.74174
	Uncharacterized protein [Source:UniProtKB/TrEMBL;Acc:H2L9T2]	ENSORLG00000002112	3.41	7.29	1.09615
OLA.26934	Uncharacterized protein [Source:UniProtKB/TrEMBL;Acc:H2L9U4]	ENSORLG00000002122	112.68	276.53	1.2952
TMED4	Uncharacterized protein [Source:UniProtKB/TrEMBL;Acc:H2L9U9]	ENSORLG00000002130	4.95	12.31	1.31433
PANX1 (2 of 2)	pannexin 1 [Source:HGNC Symbol;Acc:8599]	ENSORLG00000002140	2.26	7.49	1.72864
SNRPG	Uncharacterized protein [Source:UniProtKB/TrEMBL;Acc:H2L9X0]	ENSORLG00000002150	19.31	42.93	1.15264
BCKDHA	Uncharacterized protein [Source:UniProtKB/TrEMBL;Acc:H2L9X9]	ENSORLG00000002156	5.37	17.21	1.68025
UBL3	Uncharacterized protein [Source:UniProtKB/TrEMBL;Acc:H2L9Y2]	ENSORLG00000002159	6.87	16.36	1.25179
MYLPF (2 of 2)	myosin light chain, phosphorylatable, fast skeletal muscle [Source:HGNC Symbol;Acc:29824]	ENSORLG00000002168	1.36	20.35	3.90335
F2R (2 of 2)	coagulation factor II (thrombin) receptor [Source:HGNC Symbol;Acc:3537]	ENSORLG00000002189	7.98	16.81	1.07486
DNAJC4	Uncharacterized protein [Source:UniProtKB/TrEMBL;Acc:H2LA51]	ENSORLG00000002216	4.44	14.02	1.65885
TMEM208	Uncharacterized protein [Source:UniProtKB/TrEMBL;Acc:H2LA71]	ENSORLG00000002234	3.54	9.3	1.39348
IL12B (2 of 3)	interleukin 12B (natural killer cell stimulatory factor 2, cytotoxic lymphocyte maturation factor 2, p40) [Source:HGNC Symbol;Acc:5970]	ENSORLG00000002238	2.14	20.96	3.29196
SLC39A1	Uncharacterized protein [Source:UniProtKB/TrEMBL;Acc:H2LA76]	ENSORLG00000002240	21.14	65.8	1.63811
LRRC8C	Uncharacterized protein [Source:UniProtKB/TrEMBL;Acc:H2LAB2]	ENSORLG00000002275	1.12	2.45	1.12928
RNF145	Uncharacterized protein [Source:UniProtKB/TrEMBL;Acc:H2LAC4]	ENSORLG00000002282	2.17	6.53	1.58939
PSMD8	Uncharacterized protein [Source:UniProtKB/TrEMBL;Acc:H2LAC5]	ENSORLG00000002285	30.39	97.02	1.67469
BAP1	Uncharacterized protein [Source:UniProtKB/TrEMBL;Acc:H2LAD3]	ENSORLG00000002293	1.09	2.7	1.30863
KIF5B (1 of 2)	kinesin family member 5B [Source:HGNC Symbol;Acc:6324]	ENSORLG00000002296	5.37	10.95	1.02794
POLD3	Uncharacterized protein [Source:UniProtKB/TrEMBL;Acc:H2LAH1]	ENSORLG00000002322	2.32	13.35	2.52464
CLTCL1	Uncharacterized protein [Source:UniProtKB/TrEMBL;Acc:H2LAH4]	ENSORLG00000002325	1.24	2.69	1.11727
TRMT112	Uncharacterized protein [Source:UniProtKB/TrEMBL;Acc:H2LAK7]	ENSORLG00000002350	11.31	22.88	1.01649
HTATSF1	Uncharacterized protein [Source:UniProtKB/TrEMBL;Acc:H2LAL4]	ENSORLG00000002356	4.59	9.27	1.01408
OLA.3859	Uncharacterized protein [Source:UniProtKB/TrEMBL;Acc:H2LAN4]	ENSORLG00000002372	23.47	59.19	1.33454
C1D	Uncharacterized protein [Source:UniProtKB/TrEMBL;Acc:H2LAQ2]	ENSORLG00000002382	15.77	43.23	1.45485
LHFPL2	Uncharacterized protein [Source:UniProtKB/TrEMBL;Acc:H2LAQ5]	ENSORLG00000002386	8.16	28.36	1.79722
ARSB	Uncharacterized protein [Source:UniProtKB/TrEMBL;Acc:H2LAR9]	ENSORLG00000002398	1.77	3.83	1.1136
THOP1	Uncharacterized protein [Source:UniProtKB/TrEMBL;Acc:H2LAS3]	ENSORLG00000002400	14.8	29.64	1.00195
STRADA	Uncharacterized protein [Source:UniProtKB/TrEMBL;Acc:H2LAU8]	ENSORLG00000002426	3.75	8.05	1.1021
OLA.8576	Uncharacterized protein [Source:UniProtKB/TrEMBL;Acc:H2LAV0]	ENSORLG00000002428	16.83	35.97	1.09576
MRPS35	Uncharacterized protein [Source:UniProtKB/TrEMBL;Acc:H2LAV9]	ENSORLG00000002437	6.52	13.54	1.05428
	Uncharacterized protein [Source:UniProtKB/TrEMBL;Acc:H2LAW8]	ENSORLG00000002444	49.68	118.6	1.25537
ACTR2	Uncharacterized protein [Source:UniProtKB/TrEMBL;Acc:H2LAX7]	ENSORLG00000002451	29.17	70.09	1.26472
	Peptidyl-prolyl cis-trans isomerase [Source:UniProtKB/TrEMBL;Acc:H2LAX8]	ENSORLG00000002452	2.38	4.85	1.02702
IKBKB	Uncharacterized protein [Source:UniProtKB/TrEMBL;Acc:H2LAZ8]	ENSORLG00000002465	2.32	4.67	1.0093
	Uncharacterized protein [Source:UniProtKB/TrEMBL;Acc:H2LAZ7]	ENSORLG00000002468	5.78	12.5	1.11279
PLDN	Uncharacterized protein [Source:UniProtKB/TrEMBL;Acc:H2LAZ9]	ENSORLG00000002469	8.99	20.95	1.22056
CRCP	Uncharacterized protein [Source:UniProtKB/TrEMBL;Acc:H2LB16]	ENSORLG00000002479	1.61	3.83	1.25028
	Uncharacterized protein [Source:UniProtKB/TrEMBL;Acc:H2LB18]	ENSORLG00000002483	50.7	154.4	1.60662
APOO (1 of 2)	apolipoprotein O [Source:HGNC Symbol;Acc:28727]	ENSORLG00000002485	24.97	71.01	1.50783
FAM111B	Uncharacterized protein [Source:UniProtKB/TrEMBL;Acc:H2LB25]	ENSORLG00000002486	5.45	11.87	1.12299
NSFL1C	Uncharacterized protein [Source:UniProtKB/TrEMBL;Acc:H2LB39]	ENSORLG00000002498	7.73	26.67	1.78668
ZBTB3	Uncharacterized protein [Source:UniProtKB/TrEMBL;Acc:H2LB43]	ENSORLG00000002503	1.16	3.17	1.45036
UGP2 (1 of 2)	UDP-glucose pyrophosphorylase 2 [Source:HGNC Symbol;Acc:12527]	ENSORLG00000002512	11.64	46.02	1.98317
TREH	Uncharacterized protein [Source:UniProtKB/TrEMBL;Acc:H2LB62]	ENSORLG00000002521	1.43	10.12	2.82312
NDUFA4	Uncharacterized protein [Source:UniProtKB/TrEMBL;Acc:H2LB63]	ENSORLG00000002522	14.11	52.65	1.89972
DNAJC8	Uncharacterized protein [Source:UniProtKB/TrEMBL;Acc:H2LB82]	ENSORLG00000002534	5.63	14.27	1.34178
PTPN2 (2 of 2)	protein tyrosine phosphatase, non-receptor type 2 [Source:HGNC Symbol;Acc:9650]	ENSORLG00000002542	7.41	20.21	1.44752
ACAA2	Uncharacterized protein [Source:UniProtKB/TrEMBL;Acc:H2LBC1]	ENSORLG00000002564	30.51	77.38	1.34268
	Uncharacterized protein [Source:UniProtKB/TrEMBL;Acc:H2LBD8]	ENSORLG00000002577	1.85	7.05	1.9301
PHF5A	Uncharacterized protein [Source:UniProtKB/TrEMBL;Acc:H2LBF5]	ENSORLG00000002591	16.12	44.34	1.45976
	Uncharacterized protein [Source:UniProtKB/TrEMBL;Acc:H2LBH6]	ENSORLG00000002609	1.31	4.99	1.92947
	Uncharacterized protein [Source:UniProtKB/TrEMBL;Acc:H2LBK7]	ENSORLG00000002632	1.77	5.14	1.53802
	Uncharacterized protein [Source:UniProtKB/TrEMBL;Acc:H2LBK9]	ENSORLG00000002634	1.76	4.13	1.23057
DUT	Uncharacterized protein [Source:UniProtKB/TrEMBL;Acc:H2LBL3]	ENSORLG00000002638	3.56	7.23	1.02212
	Uncharacterized protein [Source:UniProtKB/TrEMBL;Acc:H2LBM3]	ENSORLG00000002646	18.1	47.48	1.39133
	Uncharacterized protein [Source:UniProtKB/TrEMBL;Acc:H2LBM6]	ENSORLG00000002649	10.57	30.78	1.54202
C1orf51 (3 of 3)	chromosome 1 open reading frame 51 [Source:HGNC Symbol;Acc:25200]	ENSORLG00000002650	6.54	14.15	1.11344
MRPS21	Uncharacterized protein [Source:UniProtKB/TrEMBL;Acc:H2LBN3]	ENSORLG00000002655	11.87	25.06	1.07807
INTS5	Uncharacterized protein [Source:UniProtKB/TrEMBL;Acc:H2LBN7]	ENSORLG00000002659	1.03	3.13	1.60352
	Uncharacterized protein [Source:UniProtKB/TrEMBL;Acc:H2LBP7]	ENSORLG00000002669	18.86	58.1	1.62321
PAFAH1B1 (2 of 2)	platelet-activating factor acetylhydrolase 1b, regulatory subunit 1 (45kDa) [Source:HGNC Symbol;Acc:8574]	ENSORLG00000002718	8.51	17.71	1.05733
QRICH1 (1 of 2)	glutamine-rich 1 [Source:HGNC Symbol;Acc:24713]	ENSORLG00000002740	3.54	7.42	1.06767
TXK	Uncharacterized protein [Source:UniProtKB/TrEMBL;Acc:H2LBZ6]	ENSORLG00000002748	3.56	7.94	1.15726
	Uncharacterized protein [Source:UniProtKB/TrEMBL;Acc:H2LC04]	ENSORLG00000002753	24.66	54.21	1.13639
RNF128	Uncharacterized protein [Source:UniProtKB/TrEMBL;Acc:H2LC20]	ENSORLG00000002764	338.48	824.31	1.28412
NARS2	Uncharacterized protein [Source:UniProtKB/TrEMBL;Acc:H2LC33]	ENSORLG00000002778	1.35	4.95	1.87447
TEC	Uncharacterized protein [Source:UniProtKB/TrEMBL;Acc:H2LC45]	ENSORLG00000002788	11.94	40.35	1.75677
EHD1	Uncharacterized protein [Source:UniProtKB/TrEMBL;Acc:H2LC47]	ENSORLG00000002790	48.88	150.13	1.6189
RNF19A (1 of 2)	ring finger protein 19A, E3 ubiquitin protein ligase [Source:HGNC Symbol;Acc:13432]	ENSORLG00000002803	4.39	9.12	1.05481
PTPN2 (1 of 2)	protein tyrosine phosphatase, non-receptor type 2 [Source:HGNC Symbol;Acc:9650]	ENSORLG00000002826	5.56	12.95	1.2198
TOMM22	Uncharacterized protein [Source:UniProtKB/TrEMBL;Acc:H2LCA6]	ENSORLG00000002837	4.02	10.15	1.33621
B3GNT2 (2 of 2)	UDP-GlcNAc:betaGal beta-1,3-N-acetylglucosaminyltransferase 2 [Source:HGNC Symbol;Acc:15629]	ENSORLG00000002840	7.3	17.7	1.27778
	Uncharacterized protein [Source:UniProtKB/TrEMBL;Acc:H2LCB2]	ENSORLG00000002841	1.06	4.42	2.05998
PRCP	Uncharacterized protein [Source:UniProtKB/TrEMBL;Acc:H2LCB3]	ENSORLG00000002842	7.25	24.59	1.76202
PSMG2	Uncharacterized protein [Source:UniProtKB/TrEMBL;Acc:H2LCB5]	ENSORLG00000002843	4.55	18.83	2.04909
PYGB	Phosphorylase [Source:UniProtKB/TrEMBL;Acc:H2LCC8]	ENSORLG00000002852	2.74	7.46	1.445
ANAPC10	Uncharacterized protein [Source:UniProtKB/TrEMBL;Acc:H2LCD1]	ENSORLG00000002856	4.01	10.05	1.32552
COPA	Uncharacterized protein [Source:UniProtKB/TrEMBL;Acc:H2LCD3]	ENSORLG00000002857	10.65	21.61	1.02085
OLA.26654	Uncharacterized protein [Source:UniProtKB/TrEMBL;Acc:H2LCD5]	ENSORLG00000002858	100.47	240.09	1.25681
OLA.15080	Uncharacterized protein [Source:UniProtKB/TrEMBL;Acc:H2LCD6]	ENSORLG00000002859	5.09	11.76	1.20815
CCT6A	Uncharacterized protein [Source:UniProtKB/TrEMBL;Acc:H2LCD9]	ENSORLG00000002860	28.75	78.06	1.44102
THRSP	Uncharacterized protein [Source:UniProtKB/TrEMBL;Acc:H2LCE4]	ENSORLG00000002868	2.09	6.57	1.65239
NMT1 (1 of 2)	N-myristoyltransferase 1 [Source:HGNC Symbol;Acc:7857]	ENSORLG00000002870	10.78	27.47	1.3495
RSL1D1	Uncharacterized protein [Source:UniProtKB/TrEMBL;Acc:H2LCF6]	ENSORLG00000002877	10.55	26.18	1.31122
OLA.10857	Uncharacterized protein [Source:UniProtKB/TrEMBL;Acc:H2LCG1]	ENSORLG00000002881	10	21.22	1.08542
PLCD3 (2 of 2)	phospholipase C, delta 3 [Source:HGNC Symbol;Acc:9061]	ENSORLG00000002890	1.92	4.62	1.26679
ABHD11	Uncharacterized protein [Source:UniProtKB/TrEMBL;Acc:H2LCH5]	ENSORLG00000002893	1.46	2.99	1.03418
OLA.15663	Uncharacterized protein [Source:UniProtKB/TrEMBL;Acc:H2LCI7]	ENSORLG00000002902	80.11	189.78	1.24427
EIF6	Eukaryotic translation initiation factor 6 [Source:UniProtKB/TrEMBL;Acc:H2LCJ6]	ENSORLG00000002910	21.06	51.53	1.29091
TSTD1	Uncharacterized protein [Source:UniProtKB/TrEMBL;Acc:H2LCJ7]	ENSORLG00000002911	2.71	20.46	2.91644
IMPDH2	Inosine-5'-monophosphate dehydrogenase [Source:UniProtKB/TrEMBL;Acc:H2LCK5]	ENSORLG00000002914	2.54	10.68	2.07201
		ENSORLG00000002923	59.05	123.23	1.06134
NCSTN	Uncharacterized protein [Source:UniProtKB/TrEMBL;Acc:H2LCL9]	ENSORLG00000002927	7.47	17.52	1.22982
MTDH	Uncharacterized protein [Source:UniProtKB/TrEMBL;Acc:H2LCM4]	ENSORLG00000002933	26.15	69.98	1.42013
PCNA	Uncharacterized protein [Source:UniProtKB/TrEMBL;Acc:H2LCM9]	ENSORLG00000002937	22.21	62.75	1.49841
		ENSORLG00000002939	19.72	44.78	1.18319
FAM35A	Uncharacterized protein [Source:UniProtKB/TrEMBL;Acc:H2LCP2]	ENSORLG00000002947	1.26	3.91	1.63374
	Uncharacterized protein [Source:UniProtKB/TrEMBL;Acc:H2LCQ3]	ENSORLG00000002954	8.06	21.24	1.39793
C9	Uncharacterized protein [Source:UniProtKB/TrEMBL;Acc:H2LCR1]	ENSORLG00000002961	1.04	2.35	1.17608
VPS54	Uncharacterized protein [Source:UniProtKB/TrEMBL;Acc:H2LCS6]	ENSORLG00000002974	1.62	4	1.30401
PELI1 (2 of 2)	pellino E3 ubiquitin protein ligase 1 [Source:HGNC Symbol;Acc:8827]	ENSORLG00000002992	1.42	4.33	1.60848
SLC10A7	Uncharacterized protein [Source:UniProtKB/TrEMBL;Acc:H2LCU7]	ENSORLG00000002993	2.56	6.97	1.44501
LYSMD2	Uncharacterized protein [Source:UniProtKB/TrEMBL;Acc:H2LCV0]	ENSORLG00000002996	1.86	5.58	1.58496
OLA.28360	Uncharacterized protein [Source:UniProtKB/TrEMBL;Acc:H2LCX2]	ENSORLG00000003008	5.03	12.65	1.33051
MANF	Uncharacterized protein [Source:UniProtKB/TrEMBL;Acc:H2LCW5]	ENSORLG00000003010	37.1	96.38	1.37731
TSC22D3	Uncharacterized protein [Source:UniProtKB/TrEMBL;Acc:H2LCW7]	ENSORLG00000003014	55.55	125.68	1.1779
C20ORF3	Uncharacterized protein [Source:UniProtKB/TrEMBL;Acc:H2LCZ3]	ENSORLG00000003030	24.06	49.7	1.04661
SF3B4	Uncharacterized protein [Source:UniProtKB/TrEMBL;Acc:H2LD23]	ENSORLG00000003062	1.97	4.62	1.2297
EZH2	enhancer of zeste 2 [Source:RefSeq peptide;Acc:NP_001098571]	ENSORLG00000003066	4.89	16.94	1.79253
OLA.14105	Uncharacterized protein [Source:UniProtKB/TrEMBL;Acc:H2LD48]	ENSORLG00000003085	1.77	4.49	1.34297
	Uncharacterized protein [Source:UniProtKB/TrEMBL;Acc:H2LD54]	ENSORLG00000003091	26.42	168.52	2.67322
	Uncharacterized protein [Source:UniProtKB/TrEMBL;Acc:H2LD58]	ENSORLG00000003096	5.6	12	1.09954
HYAL3	Uncharacterized protein [Source:UniProtKB/TrEMBL;Acc:H2LD64]	ENSORLG00000003099	1.03	2.42	1.23236
	Uncharacterized protein [Source:UniProtKB/TrEMBL;Acc:H2LD65]	ENSORLG00000003102	1.03	5.4	2.39032
TWF1	Uncharacterized protein [Source:UniProtKB/TrEMBL;Acc:H2LD69]	ENSORLG00000003106	10.82	32.55	1.58896
DCK	Uncharacterized protein [Source:UniProtKB/TrEMBL;Acc:H2LD73]	ENSORLG00000003108	1.17	2.99	1.35364
EFTUD2	Uncharacterized protein [Source:UniProtKB/TrEMBL;Acc:H2LD77]	ENSORLG00000003109	2.73	7	1.35845
WDR12	Uncharacterized protein [Source:UniProtKB/TrEMBL;Acc:H2LD76]	ENSORLG00000003110	2.42	5.08	1.06982
MLST8	Uncharacterized protein [Source:UniProtKB/TrEMBL;Acc:H2LD78]	ENSORLG00000003112	4.43	10.57	1.2546
MOB1B	MOB kinase activator 1B [Source:HGNC Symbol;Acc:29801]	ENSORLG00000003125	1.43	2.97	1.05445
	Uncharacterized protein [Source:UniProtKB/TrEMBL;Acc:H2LDA9]	ENSORLG00000003142	4.04	12.37	1.61442
PHB	Uncharacterized protein [Source:UniProtKB/TrEMBL;Acc:H2LDB7]	ENSORLG00000003148	58.55	138.96	1.24693
NOP58	Uncharacterized protein [Source:UniProtKB/TrEMBL;Acc:H2LDD7]	ENSORLG00000003162	2.66	8.71	1.71125
VPS72	Uncharacterized protein [Source:UniProtKB/TrEMBL;Acc:H2LDE4]	ENSORLG00000003174	4.61	10.4	1.17374
SLC7A1 (1 of 2)	solute carrier family 7 (cationic amino acid transporter, y+ system), member 1 [Source:HGNC Symbol;Acc:11057]	ENSORLG00000003215	1.5	5.98	1.99518
C6ORF108	Uncharacterized protein [Source:UniProtKB/TrEMBL;Acc:H2LDJ8]	ENSORLG00000003216	2.74	12.31	2.16758
OLA.9158	Uncharacterized protein [Source:UniProtKB/TrEMBL;Acc:H2LDL8]	ENSORLG00000003232	1.02	5.87	2.52479
YAF2 (2 of 2)	YY1 associated factor 2 [Source:HGNC Symbol;Acc:17363]	ENSORLG00000003255	11.11	34.4	1.63055
RABGGTB	Uncharacterized protein [Source:UniProtKB/TrEMBL;Acc:H2LDQ8]	ENSORLG00000003274	8.69	21.36	1.29748
SEH1L	Uncharacterized protein [Source:UniProtKB/TrEMBL;Acc:H2LDR6]	ENSORLG00000003280	2.73	16.34	2.58144
	Uncharacterized protein [Source:UniProtKB/TrEMBL;Acc:H2LDU0]	ENSORLG00000003300	6.4	37.22	2.53993
OLA.22441	Uncharacterized protein [Source:UniProtKB/TrEMBL;Acc:H2LDU5]	ENSORLG00000003307	2.21	4.97	1.1692
STAP1	Uncharacterized protein [Source:UniProtKB/TrEMBL;Acc:H2LDV0]	ENSORLG00000003311	70.78	285.27	2.01091
RRP9	Uncharacterized protein [Source:UniProtKB/TrEMBL;Acc:H2LDV6]	ENSORLG00000003315	1.98	4.08	1.04307
GCA	Uncharacterized protein [Source:UniProtKB/TrEMBL;Acc:H2LDW0]	ENSORLG00000003319	56.04	151.6	1.43574
METTL2A	Uncharacterized protein [Source:UniProtKB/TrEMBL;Acc:H2LDW4]	ENSORLG00000003321	2.42	8.22	1.76413
	Uncharacterized protein [Source:UniProtKB/TrEMBL;Acc:H2LDX2]	ENSORLG00000003325	6.94	16.66	1.26338
OVCA2	Uncharacterized protein [Source:UniProtKB/TrEMBL;Acc:H2LDW9]	ENSORLG00000003326	1.78	17.61	3.30645
PREB	Uncharacterized protein [Source:UniProtKB/TrEMBL;Acc:H2LDZ2]	ENSORLG00000003344	2.67	6.56	1.29686
ZNF207	Uncharacterized protein [Source:UniProtKB/TrEMBL;Acc:H2LDZ1]	ENSORLG00000003345	8.96	19.73	1.13882
OLA.657	Uncharacterized protein [Source:UniProtKB/TrEMBL;Acc:H2LDZ4]	ENSORLG00000003347	7.11	18.29	1.36313
BAIAP2L1 (1 of 2)	BAI1-associated protein 2-like 1 [Source:HGNC Symbol;Acc:21649]	ENSORLG00000003355	13.06	32.94	1.33469
RBM42	Uncharacterized protein [Source:UniProtKB/TrEMBL;Acc:H2LE42]	ENSORLG00000003387	2.81	6.21	1.14402
TOR1B	Uncharacterized protein [Source:UniProtKB/TrEMBL;Acc:H2LE64]	ENSORLG00000003403	7.89	20.92	1.40679
	Uncharacterized protein [Source:UniProtKB/TrEMBL;Acc:H2LE63]	ENSORLG00000003404	4.4	46.17	3.39138
GALNT12	Uncharacterized protein [Source:UniProtKB/TrEMBL;Acc:H2LE70]	ENSORLG00000003408	1.4	3.79	1.43677
FAM103A1	Uncharacterized protein [Source:UniProtKB/TrEMBL;Acc:H2LE75]	ENSORLG00000003414	7.5	16.99	1.17972
C13ORF33	Uncharacterized protein [Source:UniProtKB/TrEMBL;Acc:H2LE80]	ENSORLG00000003416	8.32	31.99	1.94297
COMMD10	Uncharacterized protein [Source:UniProtKB/TrEMBL;Acc:H2LE84]	ENSORLG00000003421	5.91	13.83	1.22657
TSPAN14	Uncharacterized protein [Source:UniProtKB/TrEMBL;Acc:H2LE87]	ENSORLG00000003423	7.41	21.21	1.5172
		ENSORLG00000003426	4.4	11.61	1.39979
PPOX	Uncharacterized protein [Source:UniProtKB/TrEMBL;Acc:H2LE92]	ENSORLG00000003428	1.1	2.73	1.3114
CCZ1B	Uncharacterized protein [Source:UniProtKB/TrEMBL;Acc:H2LE94]	ENSORLG00000003430	2.72	5.71	1.06988
BTBD1	Uncharacterized protein [Source:UniProtKB/TrEMBL;Acc:H2LEA5]	ENSORLG00000003434	3.47	10.62	1.61378
RAN	Uncharacterized protein [Source:UniProtKB/TrEMBL;Acc:H2LEC1]	ENSORLG00000003452	129.23	258.67	1.00117
UBA7	Uncharacterized protein [Source:UniProtKB/TrEMBL;Acc:H2LED7]	ENSORLG00000003466	2.06	12.06	2.54951
NSUN5	Uncharacterized protein [Source:UniProtKB/TrEMBL;Acc:H2LEF7]	ENSORLG00000003480	1.55	7.35	2.24548
SLC6A20	Transporter [Source:UniProtKB/TrEMBL;Acc:H2LEH9]	ENSORLG00000003493	2	7.49	1.90497
RRP15	Uncharacterized protein [Source:UniProtKB/TrEMBL;Acc:H2LEL9]	ENSORLG00000003526	5.3	15.07	1.50762
NHP2L1	Uncharacterized protein [Source:UniProtKB/TrEMBL;Acc:H2LEM7]	ENSORLG00000003534	53.74	197.18	1.87544
COX20	Uncharacterized protein [Source:UniProtKB/TrEMBL;Acc:H2LEN6]	ENSORLG00000003545	2.92	11.92	2.02934
EIF2S2	Uncharacterized protein [Source:UniProtKB/TrEMBL;Acc:H2LEP1]	ENSORLG00000003548	27.66	83.07	1.58653
FNBP1 (1 of 2)	formin binding protein 1 [Source:HGNC Symbol;Acc:17069]	ENSORLG00000003554	2.03	4.58	1.17387
SLC43A1 (1 of 2)	solute carrier family 43, member 1 [Source:HGNC Symbol;Acc:9225]	ENSORLG00000003559	1.81	5.17	1.51417
FAM109B	Uncharacterized protein [Source:UniProtKB/TrEMBL;Acc:H2LEQ8]	ENSORLG00000003565	3.15	8.92	1.50169
ELOF1 (1 of 2)	elongation factor 1 homolog (S. cerevisiae) [Source:HGNC Symbol;Acc:28691]	ENSORLG00000003588	19.12	53.05	1.47227
TXNDC12	Uncharacterized protein [Source:UniProtKB/TrEMBL;Acc:H2LEW3]	ENSORLG00000003603	5.65	19.32	1.77377
OLA.23000	guanine nucleotide-binding protein beta subunit [Source:RefSeq peptide;Acc:NP_001098323]	ENSORLG00000003613	10.22	26.22	1.35927
BIRC5	Uncharacterized protein [Source:UniProtKB/TrEMBL;Acc:H2LEY6]	ENSORLG00000003623	6.35	15.62	1.29857
DNM1L (2 of 2)	dynamin 1-like [Source:HGNC Symbol;Acc:2973]	ENSORLG00000003624	2.44	7.3	1.58102
BTF3L4	Uncharacterized protein [Source:UniProtKB/TrEMBL;Acc:H2LEZ3]	ENSORLG00000003629	33.19	83.68	1.33413
PPP1R26	Uncharacterized protein [Source:UniProtKB/TrEMBL;Acc:H2LF00]	ENSORLG00000003635	3.42	9.49	1.47241
OSTF1	Uncharacterized protein [Source:UniProtKB/TrEMBL;Acc:H2LF09]	ENSORLG00000003643	7.55	17.16	1.1845
ECI2	Uncharacterized protein [Source:UniProtKB/TrEMBL;Acc:H2LF28]	ENSORLG00000003659	10.57	25.09	1.24714
BLZF1	Uncharacterized protein [Source:UniProtKB/TrEMBL;Acc:H2LF41]	ENSORLG00000003670	3.58	11.57	1.69236
	Uncharacterized protein [Source:UniProtKB/TrEMBL;Acc:H2LF55]	ENSORLG00000003680	62.33	190.9	1.61482
OLA.17855	Uncharacterized protein [Source:UniProtKB/TrEMBL;Acc:H2LF61]	ENSORLG00000003685	11.82	43.47	1.87879
	Uncharacterized protein [Source:UniProtKB/TrEMBL;Acc:H2LF63]	ENSORLG00000003686	26.81	54.19	1.01526
OLA.6855	Uncharacterized protein [Source:UniProtKB/TrEMBL;Acc:H2LF72]	ENSORLG00000003694	12.8	32.75	1.35535
	Uncharacterized protein [Source:UniProtKB/TrEMBL;Acc:H2LF83]	ENSORLG00000003703	14.07	31.85	1.17867
RFC3	Uncharacterized protein [Source:UniProtKB/TrEMBL;Acc:H2LF90]	ENSORLG00000003709	1.15	5.16	2.16574
TMEM39A	Uncharacterized protein [Source:UniProtKB/TrEMBL;Acc:H2LFA2]	ENSORLG00000003717	1.24	2.56	1.0458
CNP	Uncharacterized protein [Source:UniProtKB/TrEMBL;Acc:H2LFB0]	ENSORLG00000003724	9.88	25.46	1.36565
SLMO2 (2 of 2)	slowmo homolog 2 (Drosophila) [Source:HGNC Symbol;Acc:15892]	ENSORLG00000003731	3.66	12.97	1.82526
PCNP	Uncharacterized protein [Source:UniProtKB/TrEMBL;Acc:H2LFC1]	ENSORLG00000003737	14.69	33.46	1.1876
	ATP synthase subunit alpha [Source:UniProtKB/TrEMBL;Acc:H2LFC7]	ENSORLG00000003740	146.08	398.25	1.44692
RASSF1 (1 of 2)	Ras association (RalGDS/AF-6) domain family member 1 [Source:HGNC Symbol;Acc:9882]	ENSORLG00000003748	4.21	9.26	1.13719
TMPO (1 of 2)	thymopoietin [Source:HGNC Symbol;Acc:11875]	ENSORLG00000003751	15.36	32.99	1.10285
OLA.15442	Uncharacterized protein [Source:UniProtKB/TrEMBL;Acc:H2LFG1]	ENSORLG00000003770	4.34	14.92	1.78148
PRKAA1	Uncharacterized protein [Source:UniProtKB/TrEMBL;Acc:H2LFH6]	ENSORLG00000003787	9.54	22.84	1.2595
MRPS27	Uncharacterized protein [Source:UniProtKB/TrEMBL;Acc:H2LFJ3]	ENSORLG00000003800	3.7	8.03	1.11787
ZNF366	Uncharacterized protein [Source:UniProtKB/TrEMBL;Acc:H2LFJ8]	ENSORLG00000003805	1.15	2.45	1.09115
ATIC	Uncharacterized protein [Source:UniProtKB/TrEMBL;Acc:H2LFL7]	ENSORLG00000003819	1.11	6.79	2.61285
KEAP1	Uncharacterized protein [Source:UniProtKB/TrEMBL;Acc:H2LFM3]	ENSORLG00000003823	12.56	29.85	1.24889
CHCHD3 (1 of 2)	coiled-coil-helix-coiled-coil-helix domain containing 3 [Source:HGNC Symbol;Acc:21906]	ENSORLG00000003836	7.5	17.27	1.20331
NET1 (2 of 2)	neuroepithelial cell transforming 1 [Source:HGNC Symbol;Acc:14592]	ENSORLG00000003844	1.2	2.87	1.25802
AP1M2 (2 of 2)	adaptor-related protein complex 1, mu 2 subunit [Source:HGNC Symbol;Acc:558]	ENSORLG00000003846	17.99	47.2	1.39159
KAT2A	Uncharacterized protein [Source:UniProtKB/TrEMBL;Acc:H2LFT9]	ENSORLG00000003868	1.07	2.99	1.48253
PSMD14	Uncharacterized protein [Source:UniProtKB/TrEMBL;Acc:H2LFU6]	ENSORLG00000003873	11.95	36.84	1.62426
MTRF1L	Uncharacterized protein [Source:UniProtKB/TrEMBL;Acc:H2LG05]	ENSORLG00000003924	1.84	3.9	1.08377
TMEM51 (2 of 2)	transmembrane protein 51 [Source:HGNC Symbol;Acc:25488]	ENSORLG00000003958	10.99	26.53	1.27143
	Uncharacterized protein [Source:UniProtKB/TrEMBL;Acc:H2LG57]	ENSORLG00000003961	1.4	3.24	1.21057
	Uncharacterized protein [Source:UniProtKB/TrEMBL;Acc:H2LG68]	ENSORLG00000003970	12.99	45.69	1.81448
SURF6	Uncharacterized protein [Source:UniProtKB/TrEMBL;Acc:H2LG80]	ENSORLG00000003980	4.21	11.02	1.38823
GADD45G (1 of 3)	growth arrest and DNA-damage-inducible, gamma [Source:HGNC Symbol;Acc:4097]	ENSORLG00000003982	2.23	23.49	3.39693
ABCD3	Uncharacterized protein [Source:UniProtKB/TrEMBL;Acc:H2LGA2]	ENSORLG00000003998	6.11	13.5	1.14372
TWISTNB	Uncharacterized protein [Source:UniProtKB/TrEMBL;Acc:H2LGA8]	ENSORLG00000004005	6.09	13.27	1.12365
CNN2	Uncharacterized protein [Source:UniProtKB/TrEMBL;Acc:H2LGC0]	ENSORLG00000004014	4.75	13.15	1.46906
ATG4D (1 of 2)	autophagy related 4D, cysteine peptidase [Source:HGNC Symbol;Acc:20789]	ENSORLG00000004021	2.78	5.74	1.04597
ELK3 (2 of 2)	ELK3, ETS-domain protein (SRF accessory protein 2) [Source:HGNC Symbol;Acc:3325]	ENSORLG00000004030	1.55	4.4	1.50524
	Uncharacterized protein [Source:UniProtKB/TrEMBL;Acc:H2LGF9]	ENSORLG00000004045	4.4	16	1.8625
STIM1	Uncharacterized protein [Source:UniProtKB/TrEMBL;Acc:H2LGG3]	ENSORLG00000004046	3.65	10.56	1.53264
OLA.3969	signal transducer and activator of transcription 3 [Source:RefSeq peptide;Acc:NP_001098308]	ENSORLG00000004061	16.7	81	2.27807
FBXO4	Uncharacterized protein [Source:UniProtKB/TrEMBL;Acc:H2LGJ0]	ENSORLG00000004065	11.7	35.55	1.60334
AARSD1	Uncharacterized protein [Source:UniProtKB/TrEMBL;Acc:H2LGJ7]	ENSORLG00000004068	1.18	2.51	1.0889
TNFRSF1B	Uncharacterized protein [Source:UniProtKB/TrEMBL;Acc:H2LGK3]	ENSORLG00000004073	2.04	5.03	1.30199
UFM1	Uncharacterized protein [Source:UniProtKB/TrEMBL;Acc:H2LGM3]	ENSORLG00000004089	2.37	5.02	1.0828
FAM73B	Uncharacterized protein [Source:UniProtKB/TrEMBL;Acc:H2LGN5]	ENSORLG00000004102	3.05	7.33	1.265
OLA.18207	Uncharacterized protein [Source:UniProtKB/TrEMBL;Acc:H2LGP2]	ENSORLG00000004107	19.92	48.23	1.27571
ZBTB14 (2 of 2)	zinc finger and BTB domain containing 14 [Source:HGNC Symbol;Acc:12860]	ENSORLG00000004128	2.68	6.56	1.29146
PLA2R1	Uncharacterized protein [Source:UniProtKB/TrEMBL;Acc:H2LGS7]	ENSORLG00000004132	1.14	5.28	2.2115
CNIH4	Uncharacterized protein [Source:UniProtKB/TrEMBL;Acc:H2LGU5]	ENSORLG00000004148	29.53	68.21	1.2078
	Uncharacterized protein [Source:UniProtKB/TrEMBL;Acc:H2LGV8]	ENSORLG00000004161	7.03	27.44	1.96468
KIAA0090	Uncharacterized protein [Source:UniProtKB/TrEMBL;Acc:H2LGW1]	ENSORLG00000004164	6.33	12.81	1.01699
ERRFI1 (2 of 2)	ERBB receptor feedback inhibitor 1 [Source:HGNC Symbol;Acc:18185]	ENSORLG00000004173	5.24	11.51	1.13525
FAM213B	Uncharacterized protein [Source:UniProtKB/TrEMBL;Acc:H2LGW9]	ENSORLG00000004174	35.7	75.95	1.08913
		ENSORLG00000004194	6.65	14.29	1.10358
PPIH	Peptidyl-prolyl cis-trans isomerase [Source:UniProtKB/TrEMBL;Acc:H2LGZ6]	ENSORLG00000004195	8.96	20.34	1.18275
CD302	Uncharacterized protein [Source:UniProtKB/TrEMBL;Acc:H2LH02]	ENSORLG00000004197	8.02	39	2.2818
	Uncharacterized protein [Source:UniProtKB/TrEMBL;Acc:H2LH03]	ENSORLG00000004198	1.15	12.08	3.39291
OLA.12212	Uncharacterized protein [Source:UniProtKB/TrEMBL;Acc:H2LH04]	ENSORLG00000004199	7.75	26.14	1.75399
DIABLO (2 of 2)	diablo, IAP-binding mitochondrial protein [Source:HGNC Symbol;Acc:21528]	ENSORLG00000004203	10.4	25.16	1.27455
PTMA	Uncharacterized protein [Source:UniProtKB/TrEMBL;Acc:H2LH19]	ENSORLG00000004210	156.55	408.56	1.38392
	Uncharacterized protein [Source:UniProtKB/TrEMBL;Acc:H2LH22]	ENSORLG00000004213	2.5	9.24	1.88596
CCDC43	Uncharacterized protein [Source:UniProtKB/TrEMBL;Acc:H2LH43]	ENSORLG00000004230	5.71	29.82	2.38472
LRRC8A (2 of 2)	leucine rich repeat containing 8 family, member A [Source:HGNC Symbol;Acc:19027]	ENSORLG00000004238	2.28	8.18	1.84307
ARHGEF16	Uncharacterized protein [Source:UniProtKB/TrEMBL;Acc:H2LH64]	ENSORLG00000004248	15.42	33.88	1.13563
RAMP2	Uncharacterized protein [Source:UniProtKB/TrEMBL;Acc:H2LH80]	ENSORLG00000004263	4.5	10.3	1.19465
STT3B (2 of 2)	STT3B, subunit of the oligosaccharyltransferase complex (catalytic) [Source:HGNC Symbol;Acc:30611]	ENSORLG00000004284	6.5	15.07	1.21317
TMEM68	Uncharacterized protein [Source:UniProtKB/TrEMBL;Acc:H2LHA6]	ENSORLG00000004286	9.43	19.25	1.02953
ACOT7	Uncharacterized protein [Source:UniProtKB/TrEMBL;Acc:H2LHC1]	ENSORLG00000004294	2.6	7.34	1.49727
NT5DC3	Uncharacterized protein [Source:UniProtKB/TrEMBL;Acc:H2LHD0]	ENSORLG00000004304	2.38	5.06	1.08818
ERP27	Uncharacterized protein [Source:UniProtKB/TrEMBL;Acc:H2LHD8]	ENSORLG00000004311	9.4	25.99	1.46722
		ENSORLG00000004338	1.07	4.06	1.92387
	Uncharacterized protein [Source:UniProtKB/TrEMBL;Acc:H2LHI6]	ENSORLG00000004349	11.29	33.47	1.56782
OCIAD1	Uncharacterized protein [Source:UniProtKB/TrEMBL;Acc:H2LHJ3]	ENSORLG00000004352	7.36	18.19	1.30537
MKI67	Uncharacterized protein [Source:UniProtKB/TrEMBL;Acc:H2LHJ7]	ENSORLG00000004358	9.64	21.15	1.13355
HSP90B1	Uncharacterized protein [Source:UniProtKB/TrEMBL;Acc:H2LHK4]	ENSORLG00000004360	37.2	75.75	1.02594
MIS18A	Uncharacterized protein [Source:UniProtKB/TrEMBL;Acc:H2LHK2]	ENSORLG00000004362	2.36	9.02	1.93434
SMEK2	Uncharacterized protein [Source:UniProtKB/TrEMBL;Acc:H2LHM4]	ENSORLG00000004376	7.89	16.17	1.03522
	Uncharacterized protein [Source:UniProtKB/TrEMBL;Acc:H2LHM0]	ENSORLG00000004377	3.35	10.48	1.64541
ENPP4	Uncharacterized protein [Source:UniProtKB/TrEMBL;Acc:H2LHN8]	ENSORLG00000004391	5.5	11.04	1.00524
ERCC3	Uncharacterized protein [Source:UniProtKB/TrEMBL;Acc:H2LHP5]	ENSORLG00000004393	3.6	7.31	1.02187
PLEKHH3	Uncharacterized protein [Source:UniProtKB/TrEMBL;Acc:H2LHR1]	ENSORLG00000004406	1.2	3.15	1.39232
CD74 (2 of 2)	CD74 molecule, major histocompatibility complex, class II invariant chain [Source:HGNC Symbol;Acc:1697]	ENSORLG00000004411	343.16	894.25	1.3818
TLR6	Toll-like receptor [Source:UniProtKB/TrEMBL;Acc:H2LHT0]	ENSORLG00000004420	1.19	4.85	2.02702
STEAP3	Uncharacterized protein [Source:UniProtKB/TrEMBL;Acc:H2LHV0]	ENSORLG00000004437	5.5	59.41	3.4332
	Uncharacterized protein [Source:UniProtKB/TrEMBL;Acc:H2LI00]	ENSORLG00000004475	20.71	46.02	1.15193
TAMM41	Uncharacterized protein [Source:UniProtKB/TrEMBL;Acc:H2LI02]	ENSORLG00000004476	4.76	11.01	1.20978
MLX	Uncharacterized protein [Source:UniProtKB/TrEMBL;Acc:H2LI06]	ENSORLG00000004479	2.85	5.8	1.02509
IMP3	Uncharacterized protein [Source:UniProtKB/TrEMBL;Acc:H2LI14]	ENSORLG00000004484	4.67	14.06	1.5901
MTPAP	Uncharacterized protein [Source:UniProtKB/TrEMBL;Acc:H2LI13]	ENSORLG00000004485	2.13	4.28	1.00676
ELANE	Uncharacterized protein [Source:UniProtKB/TrEMBL;Acc:H2LI49]	ENSORLG00000004510	4.56	10.08	1.14439
DIAPH3	Uncharacterized protein [Source:UniProtKB/TrEMBL;Acc:H2LI66]	ENSORLG00000004522	1.04	2.58	1.31079
C5ORF43	Uncharacterized protein [Source:UniProtKB/TrEMBL;Acc:H2LI82]	ENSORLG00000004537	56.6	148.88	1.39528
CMPK1	Adenylate kinase [Source:UniProtKB/TrEMBL;Acc:H2LI96]	ENSORLG00000004549	26.96	56.32	1.06283
	Uncharacterized protein [Source:UniProtKB/TrEMBL;Acc:H2LIB5]	ENSORLG00000004565	11.44	25.41	1.15131
FBXL3 (2 of 2)	F-box and leucine-rich repeat protein 3 [Source:HGNC Symbol;Acc:13599]	ENSORLG00000004577	10.65	21.83	1.03546
KIAA0368	Uncharacterized protein [Source:UniProtKB/TrEMBL;Acc:H2LIF3]	ENSORLG00000004593	1.51	4.23	1.48611
	Uncharacterized protein [Source:UniProtKB/TrEMBL;Acc:H2LIF7]	ENSORLG00000004599	6.18	13.32	1.10792
ELOVL7	Uncharacterized protein [Source:UniProtKB/TrEMBL;Acc:H2LIG2]	ENSORLG00000004602	3.31	16.31	2.30085
FXC1	Uncharacterized protein [Source:UniProtKB/TrEMBL;Acc:H2LIG1]	ENSORLG00000004603	2.04	9.45	2.21175
LRPPRC	Uncharacterized protein [Source:UniProtKB/TrEMBL;Acc:H2LIH1]	ENSORLG00000004605	3.14	7.95	1.34019
		ENSORLG00000004645	10.83	23.49	1.11701
MRPL13	Uncharacterized protein [Source:UniProtKB/TrEMBL;Acc:H2LIL9]	ENSORLG00000004647	1.65	5.15	1.64211
DSCC1	Uncharacterized protein [Source:UniProtKB/TrEMBL;Acc:H2LIN2]	ENSORLG00000004660	1.85	4.04	1.12683
PRPF19	Uncharacterized protein [Source:UniProtKB/TrEMBL;Acc:H2LIP3]	ENSORLG00000004666	2.82	12.54	2.15277
DCUN1D2 (2 of 2)	DCN1, defective in cullin neddylation 1, domain containing 2 (S. cerevisiae) [Source:HGNC Symbol;Acc:20328]	ENSORLG00000004697	1.06	4.39	2.05016
VPS36	Uncharacterized protein [Source:UniProtKB/TrEMBL;Acc:H2LIT4]	ENSORLG00000004700	1.58	4.01	1.34368
TXNDC17	Uncharacterized protein [Source:UniProtKB/TrEMBL;Acc:H2LIU0]	ENSORLG00000004706	33.43	69.96	1.06539
STOML3 (2 of 2)	stomatin (EPB72)-like 3 [Source:HGNC Symbol;Acc:19420]	ENSORLG00000004734	9.81	24.78	1.33685
GNAQ (2 of 2)	guanine nucleotide binding protein (G protein), q polypeptide [Source:HGNC Symbol;Acc:4390]	ENSORLG00000004736	4.5	15.84	1.81558
	Uncharacterized protein [Source:UniProtKB/TrEMBL;Acc:H2LJ01]	ENSORLG00000004759	4.09	11.05	1.43387
	Uncharacterized protein [Source:UniProtKB/TrEMBL;Acc:H2LJ07]	ENSORLG00000004763	2.14	5.17	1.27255
CASP7	Uncharacterized protein [Source:UniProtKB/TrEMBL;Acc:H2LJ09]	ENSORLG00000004764	2.52	22.64	3.16738
	Uncharacterized protein [Source:UniProtKB/TrEMBL;Acc:H2LJ23]	ENSORLG00000004772	2.8	6.73	1.26518
TNFAIP3	Uncharacterized protein [Source:UniProtKB/TrEMBL;Acc:H2LJ37]	ENSORLG00000004784	1.75	4.82	1.46168
NHLRC2	Uncharacterized protein [Source:UniProtKB/TrEMBL;Acc:H2LJ42]	ENSORLG00000004787	2.51	5.36	1.09455
ALAS1	Uncharacterized protein [Source:UniProtKB/TrEMBL;Acc:H2LJ45]	ENSORLG00000004789	12.89	128.65	3.31913
SHISA5	Uncharacterized protein [Source:UniProtKB/TrEMBL;Acc:H2LJ51]	ENSORLG00000004797	6.16	12.92	1.0686
ME2	Malic enzyme [Source:UniProtKB/TrEMBL;Acc:H2LJ68]	ENSORLG00000004810	1.27	5.8	2.19122
MTBP (1 of 2)	Mdm2, transformed 3T3 cell double minute 2, p53 binding protein (mouse) binding protein, 104kDa [Source:HGNC Symbol;Acc:7417]	ENSORLG00000004821	1.07	2.26	1.07871
NAT10	Uncharacterized protein [Source:UniProtKB/TrEMBL;Acc:H2LJ97]	ENSORLG00000004830	1.52	3.32	1.12711
DCTN6 (1 of 2)	dynactin 6 [Source:HGNC Symbol;Acc:16964]	ENSORLG00000004837	4.26	9.43	1.1464
OLA.5260	Uncharacterized protein [Source:UniProtKB/TrEMBL;Acc:H2LJA6]	ENSORLG00000004841	78.78	210.22	1.416
MPEG1	Uncharacterized protein [Source:UniProtKB/TrEMBL;Acc:H2LJB3]	ENSORLG00000004846	11.18	33.66	1.59011
MBD3 (1 of 2)	methyl-CpG binding domain protein 3 [Source:HGNC Symbol;Acc:6918]	ENSORLG00000004850	2.44	5.53	1.1804
PIGT	Uncharacterized protein [Source:UniProtKB/TrEMBL;Acc:H2LJC7]	ENSORLG00000004852	3.66	12.9	1.81746
ADSS	Adenylosuccinate synthetase [Source:UniProtKB/TrEMBL;Acc:H2LJD0]	ENSORLG00000004855	3.04	9.03	1.57065
RPA1 (1 of 2)	replication protein A1, 70kDa [Source:HGNC Symbol;Acc:10289]	ENSORLG00000004856	2.7	5.49	1.02385
CSK (2 of 2)	c-src tyrosine kinase [Source:HGNC Symbol;Acc:2444]	ENSORLG00000004867	9.72	31.55	1.69861
UBE2Q2 (2 of 2)	ubiquitin-conjugating enzyme E2Q family member 2 [Source:HGNC Symbol;Acc:19248]	ENSORLG00000004875	1.62	4.65	1.52124
EDC3 (1 of 2)	enhancer of mRNA decapping 3 homolog (S. cerevisiae) [Source:HGNC Symbol;Acc:26114]	ENSORLG00000004883	1.71	4.51	1.39913
COX5A (2 of 2)	cytochrome c oxidase subunit Va [Source:HGNC Symbol;Acc:2267]	ENSORLG00000004893	39.16	87.94	1.16714
OSTC	Uncharacterized protein [Source:UniProtKB/TrEMBL;Acc:H2LJH8]	ENSORLG00000004900	34.99	95.58	1.44977
opgb	osteoprotegerin b precursor [Source:RefSeq peptide;Acc:NP_001239168]	ENSORLG00000004902	3.21	50.1	3.96417
OXNAD1	Uncharacterized protein [Source:UniProtKB/TrEMBL;Acc:H2LJI3]	ENSORLG00000004904	5.57	19.79	1.82902
PGGT1B	Uncharacterized protein [Source:UniProtKB/TrEMBL;Acc:H2LJK2]	ENSORLG00000004917	6.97	15.08	1.11341
SF3B5	Uncharacterized protein [Source:UniProtKB/TrEMBL;Acc:H2LJK8]	ENSORLG00000004925	26.56	64.4	1.27781
TSR1	Uncharacterized protein [Source:UniProtKB/TrEMBL;Acc:H2LJL2]	ENSORLG00000004926	5.09	20.58	2.01551
TMEM135	Uncharacterized protein [Source:UniProtKB/TrEMBL;Acc:H2LJM8]	ENSORLG00000004936	2.27	4.58	1.01266
TPP2	Uncharacterized protein [Source:UniProtKB/TrEMBL;Acc:H2LJN9]	ENSORLG00000004938	1.15	2.68	1.2206
MAP2K2	Uncharacterized protein [Source:UniProtKB/TrEMBL;Acc:H2LJN3]	ENSORLG00000004940	1.98	4.59	1.21299
PLEKHA1	Uncharacterized protein [Source:UniProtKB/TrEMBL;Acc:H2LJQ0]	ENSORLG00000004953	2.27	4.74	1.06219
NFE2L3	Uncharacterized protein [Source:UniProtKB/TrEMBL;Acc:H2LJR4]	ENSORLG00000004962	3.52	12.67	1.84777
PIAS4	Uncharacterized protein [Source:UniProtKB/TrEMBL;Acc:H2LJS3]	ENSORLG00000004970	1.03	2.67	1.3742
TMED7-TICAM2	Uncharacterized protein [Source:UniProtKB/TrEMBL;Acc:H2LJS4]	ENSORLG00000004971	15.97	47.79	1.58134
CBX3 (1 of 2)	chromobox homolog 3 [Source:HGNC Symbol;Acc:1553]	ENSORLG00000004972	5.87	12.46	1.08587
CENPQ	Uncharacterized protein [Source:UniProtKB/TrEMBL;Acc:H2LJX2]	ENSORLG00000005015	2.24	7.17	1.67847
	Uncharacterized protein [Source:UniProtKB/TrEMBL;Acc:H2LJX9]	ENSORLG00000005020	1.43	4.27	1.57822
HOXA13A	HoxA13a; Uncharacterized protein [Source:UniProtKB/TrEMBL;Acc:Q3V628]	ENSORLG00000005043	29.2	111.39	1.93158
CEP55 (1 of 2)	centrosomal protein 55kDa [Source:HGNC Symbol;Acc:1161]	ENSORLG00000005053	1.1	4.72	2.10128
SQRDL	Uncharacterized protein [Source:UniProtKB/TrEMBL;Acc:H2LK25]	ENSORLG00000005056	10.75	82.91	2.94721
UNKL	Uncharacterized protein [Source:UniProtKB/TrEMBL;Acc:H2LK40]	ENSORLG00000005070	1.51	4.57	1.59765
RPL5 (2 of 2)	ribosomal protein L5 [Source:HGNC Symbol;Acc:10360]	ENSORLG00000005080	21.92	53.35	1.28324
ELL (1 of 2)	elongation factor RNA polymerase II [Source:HGNC Symbol;Acc:23114]	ENSORLG00000005084	2.39	7.47	1.6441
OLA.25127	Uncharacterized protein [Source:UniProtKB/TrEMBL;Acc:H2LK78]	ENSORLG00000005096	15.09	42.55	1.49557
ECD	Uncharacterized protein [Source:UniProtKB/TrEMBL;Acc:H2LK87]	ENSORLG00000005105	1.78	5.68	1.67401
C12ORF10	Uncharacterized protein [Source:UniProtKB/TrEMBL;Acc:H2LKA5]	ENSORLG00000005118	4.49	10.18	1.18095
REXO2	Uncharacterized protein [Source:UniProtKB/TrEMBL;Acc:H2LKA6]	ENSORLG00000005119	4.7	10.99	1.22546
PLAA	Uncharacterized protein [Source:UniProtKB/TrEMBL;Acc:H2LKB1]	ENSORLG00000005124	3.29	7.59	1.20601
GFPT2	Uncharacterized protein [Source:UniProtKB/TrEMBL;Acc:H2LKB9]	ENSORLG00000005129	25.34	107.58	2.08592
GALK2	Uncharacterized protein [Source:UniProtKB/TrEMBL;Acc:H2LKD3]	ENSORLG00000005145	3.56	7.41	1.0576
SLC35G1	Uncharacterized protein [Source:UniProtKB/TrEMBL;Acc:H2LKG0]	ENSORLG00000005165	2.92	7.89	1.43406
OLA.7951	Uncharacterized protein [Source:UniProtKB/TrEMBL;Acc:H2LKG8]	ENSORLG00000005172	1.11	2.78	1.32453
	Uncharacterized protein [Source:UniProtKB/TrEMBL;Acc:H2LKH6]	ENSORLG00000005176	9.12	20.25	1.15082
AKT2 (2 of 2)	v-akt murine thymoma viral oncogene homolog 2 [Source:HGNC Symbol;Acc:392]	ENSORLG00000005180	2.83	6.24	1.14074
TARDBP (2 of 2)	TAR DNA binding protein [Source:HGNC Symbol;Acc:11571]	ENSORLG00000005188	4.76	10.15	1.09245
TMEM126B	Uncharacterized protein [Source:UniProtKB/TrEMBL;Acc:H2LKK7]	ENSORLG00000005204	3.51	7.69	1.13151
VPS26B	Uncharacterized protein [Source:UniProtKB/TrEMBL;Acc:H2LKK8]	ENSORLG00000005205	45.76	110.67	1.27411
THYN1	Uncharacterized protein [Source:UniProtKB/TrEMBL;Acc:H2LKL1]	ENSORLG00000005208	2.42	5.6	1.21042
PGD	6-phosphogluconate dehydrogenase, decarboxylating [Source:UniProtKB/TrEMBL;Acc:H2LKL9]	ENSORLG00000005212	14.64	118.41	3.0158
ACAD8	Uncharacterized protein [Source:UniProtKB/TrEMBL;Acc:H2LKM2]	ENSORLG00000005216	2.47	5.82	1.23651
GADD45ALPHA	growth arrest and DNA damage-inducible gene 45 alpha [Source:RefSeq peptide;Acc:NP_001098329]	ENSORLG00000005244	1.3	4.41	1.76227
UBE4B	Uncharacterized protein [Source:UniProtKB/TrEMBL;Acc:H2LKT1]	ENSORLG00000005259	6.86	14.48	1.07778
PTP4A2 (1 of 2)	protein tyrosine phosphatase type IVA, member 2 [Source:HGNC Symbol;Acc:9635]	ENSORLG00000005261	17.28	34.85	1.01206
PSMD5	Uncharacterized protein [Source:UniProtKB/TrEMBL;Acc:H2LKW9]	ENSORLG00000005294	3.61	13.5	1.90289
DYNLL1	Uncharacterized protein [Source:UniProtKB/TrEMBL;Acc:H2LKX7]	ENSORLG00000005302	11.15	31.65	1.50516
ADAM10	Uncharacterized protein [Source:UniProtKB/TrEMBL;Acc:H2LKY0]	ENSORLG00000005304	2.19	6.1	1.47788
MELK	Uncharacterized protein [Source:UniProtKB/TrEMBL;Acc:H2LKY2]	ENSORLG00000005305	1.63	3.87	1.24746
LZIC	Uncharacterized protein [Source:UniProtKB/TrEMBL;Acc:H2LKY8]	ENSORLG00000005311	2.8	6.73	1.26518
SRSF1	serine/arginine-rich splicing factor 1 [Source:HGNC Symbol;Acc:10780]	ENSORLG00000005314	2.29	6.17	1.42992
DDC	aromatic-L-amino-acid decarboxylase [Source:RefSeq peptide;Acc:NP_001153917]	ENSORLG00000005340	40.15	104.09	1.37436
ARPC5 (2 of 2)	actin related protein 2/3 complex, subunit 5, 16kDa [Source:HGNC Symbol;Acc:708]	ENSORLG00000005347	52.08	109.72	1.07503
OLA.5906	Fructose-bisphosphate aldolase [Source:UniProtKB/TrEMBL;Acc:H2LL29]	ENSORLG00000005349	42.64	323.56	2.92375
DCTN2	Uncharacterized protein [Source:UniProtKB/TrEMBL;Acc:H2LL36]	ENSORLG00000005353	12.38	25.49	1.04192
CCT8	Uncharacterized protein [Source:UniProtKB/TrEMBL;Acc:H2LL39]	ENSORLG00000005356	22.69	50.64	1.15822
ATP5G3 (2 of 2)	ATP synthase, H+ transporting, mitochondrial Fo complex, subunit C3 (subunit 9) [Source:HGNC Symbol;Acc:843]	ENSORLG00000005390	222.45	501.9	1.17392
MARS	Uncharacterized protein [Source:UniProtKB/TrEMBL;Acc:H2LLA1]	ENSORLG00000005405	1.78	5.45	1.61438
KLF3	Uncharacterized protein [Source:UniProtKB/TrEMBL;Acc:H2LLA0]	ENSORLG00000005407	25.94	94.14	1.85963
FAM114A1 (2 of 2)	family with sequence similarity 114, member A1 [Source:HGNC Symbol;Acc:25087]	ENSORLG00000005413	2.45	5.59	1.19007
PRKRIR	protein-kinase, interferon-inducible double stranded RNA dependent inhibitor, repressor of (P58 repressor) [Source:HGNC Symbol;Acc:9440]	ENSORLG00000005427	1.08	3.36	1.63743
ARHGAP9	Uncharacterized protein [Source:UniProtKB/TrEMBL;Acc:H2LLC8]	ENSORLG00000005431	1.23	2.55	1.05184
PSMC5	Uncharacterized protein [Source:UniProtKB/TrEMBL;Acc:H2LLD9]	ENSORLG00000005441	20.4	49.83	1.28845
EGR1	early growth response 1 [Source:RefSeq peptide;Acc:NP_001139617]	ENSORLG00000005451	12.5	26.23	1.06929
DYNC1LI2	Uncharacterized protein [Source:UniProtKB/TrEMBL;Acc:H2LLG0]	ENSORLG00000005459	11.25	27.87	1.30879
CMTM4	Uncharacterized protein [Source:UniProtKB/TrEMBL;Acc:H2LLH0]	ENSORLG00000005466	19.11	48.58	1.34603
EIF3H	Uncharacterized protein [Source:UniProtKB/TrEMBL;Acc:H2LLI7]	ENSORLG00000005482	43.1	98.81	1.19697
CMTM3	Uncharacterized protein [Source:UniProtKB/TrEMBL;Acc:H2LLI8]	ENSORLG00000005483	1.13	2.28	1.01271
IFI30 (1 of 2)	interferon, gamma-inducible protein 30 [Source:HGNC Symbol;Acc:5398]	ENSORLG00000005487	58.79	140.1	1.25281
OLA.5214	Uncharacterized protein [Source:UniProtKB/TrEMBL;Acc:H2LLK0]	ENSORLG00000005491	80.52	396.68	2.30056
OLA.3226	Uncharacterized protein [Source:UniProtKB/TrEMBL;Acc:H2LLM2]	ENSORLG00000005511	1.74	4.48	1.36441
MAST3 (2 of 2)	microtubule associated serine/threonine kinase 3 [Source:HGNC Symbol;Acc:19036]	ENSORLG00000005521	1.36	2.84	1.06228
	Uncharacterized protein [Source:UniProtKB/TrEMBL;Acc:H2LLN9]	ENSORLG00000005526	24.23	49.89	1.04196
	Uncharacterized protein [Source:UniProtKB/TrEMBL;Acc:H2LLP8]	ENSORLG00000005533	3.76	222.95	5.88984
OLA.17613	cohesin subunit Rad21 [Source:RefSeq peptide;Acc:NP_001098161]	ENSORLG00000005535	31.68	74.22	1.22824
SHMT2 (1 of 2)	serine hydroxymethyltransferase 2 (mitochondrial) [Source:HGNC Symbol;Acc:10852]	ENSORLG00000005536	5.15	19.12	1.89244
ATP5O	Uncharacterized protein [Source:UniProtKB/TrEMBL;Acc:H2LLQ6]	ENSORLG00000005539	142.86	289.93	1.0211
CDC37 (1 of 2)	cell division cycle 37 [Source:HGNC Symbol;Acc:1735]	ENSORLG00000005543	11.65	27.68	1.24851
AGT	Uncharacterized protein [Source:UniProtKB/TrEMBL;Acc:H2LLS6]	ENSORLG00000005554	2.85	40.6	3.83245
NOC2L	Uncharacterized protein [Source:UniProtKB/TrEMBL;Acc:H2LLT5]	ENSORLG00000005561	1.69	4.26	1.33383
CUZD1	Uncharacterized protein [Source:UniProtKB/TrEMBL;Acc:H2LLT4]	ENSORLG00000005563	783.01	4003.39	2.35412
CNN2	calponin 2 [Source:HGNC Symbol;Acc:2156]	ENSORLG00000005579	19.62	56.51	1.52618
CPOX	Uncharacterized protein [Source:UniProtKB/TrEMBL;Acc:H2LLX1]	ENSORLG00000005599	22.23	50.95	1.19657
KIAA0196	Uncharacterized protein [Source:UniProtKB/TrEMBL;Acc:H2LM05]	ENSORLG00000005628	3.68	8.95	1.28218
AURKA	Uncharacterized protein [Source:UniProtKB/TrEMBL;Acc:H2LM03]	ENSORLG00000005631	4.39	12.85	1.54948
PPAN	Uncharacterized protein [Source:UniProtKB/TrEMBL;Acc:H2LM12]	ENSORLG00000005634	5.46	14.41	1.4001
	Uncharacterized protein [Source:UniProtKB/TrEMBL;Acc:H2LM09]	ENSORLG00000005638	2.23	7.94	1.8321
PRC1	Uncharacterized protein [Source:UniProtKB/TrEMBL;Acc:H2LM37]	ENSORLG00000005653	5.18	19.65	1.92351
CAB39L	Uncharacterized protein [Source:UniProtKB/TrEMBL;Acc:H2LM40]	ENSORLG00000005654	19.74	41.97	1.08824
	Uncharacterized protein [Source:UniProtKB/TrEMBL;Acc:H2LM38]	ENSORLG00000005655	1.03	2.73	1.40626
SLMO2 (1 of 2)	slowmo homolog 2 (Drosophila) [Source:HGNC Symbol;Acc:15892]	ENSORLG00000005656	2.63	5.95	1.17783
SPI1 (2 of 2)	spleen focus forming virus (SFFV) proviral integration oncogene spi1 [Source:HGNC Symbol;Acc:11241]	ENSORLG00000005668	2.37	4.82	1.02415
NOP14	Uncharacterized protein [Source:UniProtKB/TrEMBL;Acc:H2LM63]	ENSORLG00000005674	2.69	6.12	1.18593
PDS5A (2 of 2)	PDS5, regulator of cohesion maintenance, homolog A (S. cerevisiae) [Source:HGNC Symbol;Acc:29088]	ENSORLG00000005680	3.64	9.07	1.31716
PITRM1	Uncharacterized protein [Source:UniProtKB/TrEMBL;Acc:H2LMA6]	ENSORLG00000005710	1.25	2.85	1.18903
TXNL4A	Uncharacterized protein [Source:UniProtKB/TrEMBL;Acc:H2LMA3]	ENSORLG00000005711	12.02	32.04	1.41444
MRPL47	Uncharacterized protein [Source:UniProtKB/TrEMBL;Acc:H2LMB5]	ENSORLG00000005717	4.64	10.03	1.11212
PGAP3	Uncharacterized protein [Source:UniProtKB/TrEMBL;Acc:H2LMB9]	ENSORLG00000005720	4.39	14.79	1.75233
OLA.27416	Uncharacterized protein [Source:UniProtKB/TrEMBL;Acc:H2LME1]	ENSORLG00000005738	13.05	42.4	1.70001
GCNT1	Uncharacterized protein [Source:UniProtKB/TrEMBL;Acc:H2LME5]	ENSORLG00000005742	25.23	365.04	3.85484
RFK	Uncharacterized protein [Source:UniProtKB/TrEMBL;Acc:H2LMG0]	ENSORLG00000005753	4.98	20.69	2.05472
DPEP1	Uncharacterized protein [Source:UniProtKB/TrEMBL;Acc:H2LMG1]	ENSORLG00000005754	167.27	340.47	1.02535
SLC25A33	Uncharacterized protein [Source:UniProtKB/TrEMBL;Acc:H2LMG4]	ENSORLG00000005757	17.22	36.7	1.09169
ACTL6A	Uncharacterized protein [Source:UniProtKB/TrEMBL;Acc:H2LMH0]	ENSORLG00000005759	1.03	3.35	1.70152
	Uncharacterized protein [Source:UniProtKB/TrEMBL;Acc:H2LMH9]	ENSORLG00000005769	11	30.62	1.47697
	Uncharacterized protein [Source:UniProtKB/TrEMBL;Acc:H2LMI4]	ENSORLG00000005774	15.38	69.98	2.18589
NCAPG	Uncharacterized protein [Source:UniProtKB/TrEMBL;Acc:H2LMK8]	ENSORLG00000005794	1.03	5.03	2.28791
TIMM17A	Uncharacterized protein [Source:UniProtKB/TrEMBL;Acc:H2LML2]	ENSORLG00000005796	12.92	37.65	1.54304
GNB4	Uncharacterized protein [Source:UniProtKB/TrEMBL;Acc:H2LML7]	ENSORLG00000005797	3.95	11.92	1.59346
CCNG1	Uncharacterized protein [Source:UniProtKB/TrEMBL;Acc:H2LMP5]	ENSORLG00000005817	208.89	430	1.04159
CCT7	Uncharacterized protein [Source:UniProtKB/TrEMBL;Acc:H2LMQ0]	ENSORLG00000005819	10.65	24.49	1.20134
CFP	Uncharacterized protein [Source:UniProtKB/TrEMBL;Acc:H2LMQ3]	ENSORLG00000005823	1.17	3	1.35845
IST1	Uncharacterized protein [Source:UniProtKB/TrEMBL;Acc:H2LMQ5]	ENSORLG00000005825	14.34	31.27	1.12473
PELO	Uncharacterized protein [Source:UniProtKB/TrEMBL;Acc:H2LMQ9]	ENSORLG00000005827	4.39	24.28	2.46748
ATP5F1	Uncharacterized protein [Source:UniProtKB/TrEMBL;Acc:H2LMQ8]	ENSORLG00000005828	149.85	350.23	1.22478
ALG9	Uncharacterized protein [Source:UniProtKB/TrEMBL;Acc:H2LMS1]	ENSORLG00000005838	1.94	6.85	1.82005
MPHOSPH10	Uncharacterized protein [Source:UniProtKB/TrEMBL;Acc:H2LMS4]	ENSORLG00000005840	7.37	19.07	1.37157
MFSD2A (1 of 2)	major facilitator superfamily domain containing 2A [Source:HGNC Symbol;Acc:25897]	ENSORLG00000005843	4.87	12.88	1.40314
UQCRQ	Uncharacterized protein [Source:UniProtKB/TrEMBL;Acc:H2LMT1]	ENSORLG00000005846	113.08	247.4	1.1295
PAIP2B	Uncharacterized protein [Source:UniProtKB/TrEMBL;Acc:H2LMU0]	ENSORLG00000005852	4.36	9.97	1.19327
OLA.5897	Serine/threonine-protein phosphatase [Source:UniProtKB/TrEMBL;Acc:H2LMU5]	ENSORLG00000005854	5.41	12.49	1.20707
ANKRD49	Uncharacterized protein [Source:UniProtKB/TrEMBL;Acc:H2LMV2]	ENSORLG00000005863	9.43	19.08	1.01673
ESYT2 (2 of 2)	extended synaptotagmin-like protein 2 [Source:HGNC Symbol;Acc:22211]	ENSORLG00000005864	12.35	30.02	1.28141
CDK2AP2	Uncharacterized protein [Source:UniProtKB/TrEMBL;Acc:H2LMV6]	ENSORLG00000005867	21.91	96.34	2.13655
BRIX1	Uncharacterized protein [Source:UniProtKB/TrEMBL;Acc:H2LMZ1]	ENSORLG00000005895	4.72	13.78	1.54572
AIP	Uncharacterized protein [Source:UniProtKB/TrEMBL;Acc:H2LMZ5]	ENSORLG00000005898	10.08	23.9	1.24551
FTSJ3	Uncharacterized protein [Source:UniProtKB/TrEMBL;Acc:H2LN05]	ENSORLG00000005910	6	13.62	1.18269
	Uncharacterized protein [Source:UniProtKB/TrEMBL;Acc:H2LN06]	ENSORLG00000005911	5.04	10.73	1.09015
DNAJC21	Uncharacterized protein [Source:UniProtKB/TrEMBL;Acc:H2LN09]	ENSORLG00000005913	2.3	5.99	1.38092
PRLR (1 of 2)	prolactin receptor [Source:HGNC Symbol;Acc:9446]	ENSORLG00000005923	13.41	68.76	2.35826
OLA.5716	Uncharacterized protein [Source:UniProtKB/TrEMBL;Acc:H2LN28]	ENSORLG00000005927	125.3	609.74	2.28281
CLCC1	Uncharacterized protein [Source:UniProtKB/TrEMBL;Acc:H2LN25]	ENSORLG00000005928	2.42	5.28	1.12553
KIF18A	Uncharacterized protein [Source:UniProtKB/TrEMBL;Acc:H2LN38]	ENSORLG00000005936	1.05	2.34	1.15612
HSPA4 (1 of 2)	heat shock 70kDa protein 4 [Source:HGNC Symbol;Acc:5237]	ENSORLG00000005958	15.67	39.76	1.34331
OLA.27170	Uncharacterized protein [Source:UniProtKB/TrEMBL;Acc:H2LN78]	ENSORLG00000005961	164.39	348.9	1.08569
MUC2	Uncharacterized protein [Source:UniProtKB/TrEMBL;Acc:H2LNA0]	ENSORLG00000005986	54.2	113.09	1.06111
GNPDA1	Uncharacterized protein [Source:UniProtKB/TrEMBL;Acc:H2LNA4]	ENSORLG00000005988	135.76	348.19	1.35882
POMP	Uncharacterized protein [Source:UniProtKB/TrEMBL;Acc:H2LNB0]	ENSORLG00000005994	45.07	147.33	1.70881
LPAR3	Uncharacterized protein [Source:UniProtKB/TrEMBL;Acc:H2LNB7]	ENSORLG00000005998	19.97	56.97	1.51237
NDFIP1 (2 of 2)	Nedd4 family interacting protein 1 [Source:HGNC Symbol;Acc:17592]	ENSORLG00000006004	20.15	55.62	1.46482
GAPDHS	Uncharacterized protein [Source:UniProtKB/TrEMBL;Acc:H2LNF6]	ENSORLG00000006033	34.75	71.81	1.04717
RBCK1	Uncharacterized protein [Source:UniProtKB/TrEMBL;Acc:H2LNF9]	ENSORLG00000006036	4.49	14.68	1.70906
SORT1 (1 of 2)	sortilin 1 [Source:HGNC Symbol;Acc:11186]	ENSORLG00000006051	1.94	4.66	1.26427
XAB2	Uncharacterized protein [Source:UniProtKB/TrEMBL;Acc:H2LNL3]	ENSORLG00000006076	2.72	6.54	1.26568
	Uncharacterized protein [Source:UniProtKB/TrEMBL;Acc:H2LNL7]	ENSORLG00000006083	28.35	128.64	2.18192
	Uncharacterized protein [Source:UniProtKB/TrEMBL;Acc:H2LNM4]	ENSORLG00000006089	15.8	92	2.54171
SPI1 (1 of 2)	spleen focus forming virus (SFFV) proviral integration oncogene spi1 [Source:HGNC Symbol;Acc:11241]	ENSORLG00000006090	2.83	12.83	2.18065
ZDHHC15	Uncharacterized protein [Source:UniProtKB/TrEMBL;Acc:H2LNN7]	ENSORLG00000006098	2.03	7.1	1.80634
CISD2	Uncharacterized protein [Source:UniProtKB/TrEMBL;Acc:H2LNP6]	ENSORLG00000006106	14.59	34.13	1.22606
UPRT	Uncharacterized protein [Source:UniProtKB/TrEMBL;Acc:H2LNP9]	ENSORLG00000006109	5.12	12.36	1.27146
TNK1	Uncharacterized protein [Source:UniProtKB/TrEMBL;Acc:H2LNQ4]	ENSORLG00000006112	7.42	15.86	1.0959
SMC4	Structural maintenance of chromosomes protein [Source:UniProtKB/TrEMBL;Acc:H2LNR1]	ENSORLG00000006114	5.27	11.38	1.11063
SLC9B2	Uncharacterized protein [Source:UniProtKB/TrEMBL;Acc:H2LNR3]	ENSORLG00000006118	9.46	34.69	1.87461
PLSCR3	Uncharacterized protein [Source:UniProtKB/TrEMBL;Acc:H2LNR6]	ENSORLG00000006122	70.14	143.51	1.03284
NGDN	Uncharacterized protein [Source:UniProtKB/TrEMBL;Acc:H2LNR9]	ENSORLG00000006124	1.87	4.3	1.2013
LSM12 (1 of 2)	LSM12 homolog (S. cerevisiae) [Source:HGNC Symbol;Acc:26407]	ENSORLG00000006130	2.45	5.66	1.20802
RILPL2	Uncharacterized protein [Source:UniProtKB/TrEMBL;Acc:H2LNT2]	ENSORLG00000006135	11.54	33.64	1.54353
PABPN1	Uncharacterized protein [Source:UniProtKB/TrEMBL;Acc:H2LNT3]	ENSORLG00000006136	1.56	3.77	1.27302
GLOD5	Uncharacterized protein [Source:UniProtKB/TrEMBL;Acc:H2LNT7]	ENSORLG00000006138	21.51	47.95	1.15652
		ENSORLG00000006142	1.44	4.91	1.76965
SDHA	Uncharacterized protein [Source:UniProtKB/TrEMBL;Acc:H2LNX4]	ENSORLG00000006164	14.87	30.6	1.04113
INCENP	Uncharacterized protein [Source:UniProtKB/TrEMBL;Acc:H2LNY5]	ENSORLG00000006173	6.81	17.3	1.34505
OLA.6666	Uncharacterized protein [Source:UniProtKB/TrEMBL;Acc:H2LNZ0]	ENSORLG00000006177	1.47	1185.08	9.65495
OLA.990	Uncharacterized protein [Source:UniProtKB/TrEMBL;Acc:H2LP07]	ENSORLG00000006192	73.55	265.74	1.85322
	Uncharacterized protein [Source:UniProtKB/TrEMBL;Acc:H2LP17]	ENSORLG00000006201	34.35	370.83	3.43238
PSMA2	Proteasome subunit alpha type [Source:UniProtKB/TrEMBL;Acc:H2LP28]	ENSORLG00000006211	67.19	362.33	2.43099
	Uncharacterized protein [Source:UniProtKB/TrEMBL;Acc:H2LP31]	ENSORLG00000006214	1.06	5.28	2.31647
OLA.6704	Fas precursor [Source:RefSeq peptide;Acc:NP_001098259]	ENSORLG00000006217	1.93	10.16	2.39623
MTHFD2	Uncharacterized protein [Source:UniProtKB/TrEMBL;Acc:H2LP47]	ENSORLG00000006229	3.32	15.57	2.22951
PXMP4	Uncharacterized protein [Source:UniProtKB/TrEMBL;Acc:H2LP54]	ENSORLG00000006234	6.25	17.29	1.46801
PSME1	Uncharacterized protein [Source:UniProtKB/TrEMBL;Acc:H2LP64]	ENSORLG00000006240	10.24	31.86	1.63753
EIF3J	Uncharacterized protein [Source:UniProtKB/TrEMBL;Acc:H2LP66]	ENSORLG00000006244	23.81	50.64	1.08871
OLA.12645	Uncharacterized protein [Source:UniProtKB/TrEMBL;Acc:H2LP68]	ENSORLG00000006246	8.22	23.65	1.52463
	Uncharacterized protein [Source:UniProtKB/TrEMBL;Acc:H2LP75]	ENSORLG00000006250	6.1	16.75	1.45728
TRAFD1	Uncharacterized protein [Source:UniProtKB/TrEMBL;Acc:H2LP79]	ENSORLG00000006256	10.42	22.33	1.09963
MINPP1 (1 of 2)	multiple inositol-polyphosphate phosphatase 1 [Source:HGNC Symbol;Acc:7102]	ENSORLG00000006259	6.59	22.11	1.74635
	Uncharacterized protein [Source:UniProtKB/TrEMBL;Acc:H2LP85]	ENSORLG00000006261	24.03	49.56	1.04434
OLA.6474	Uncharacterized protein [Source:UniProtKB/TrEMBL;Acc:H2LP91]	ENSORLG00000006265	4.55	17.07	1.90752
DNASE2B	Uncharacterized protein [Source:UniProtKB/TrEMBL;Acc:H2LPA5]	ENSORLG00000006278	2.12	6.54	1.62523
OLA.6844	Uricase [Source:UniProtKB/TrEMBL;Acc:H2LPC8]	ENSORLG00000006295	1.25	2.56	1.03422
MAT2A (1 of 2)	methionine adenosyltransferase II, alpha [Source:HGNC Symbol;Acc:6904]	ENSORLG00000006298	6.88	16.02	1.21939
	Uncharacterized protein [Source:UniProtKB/TrEMBL;Acc:H2LPD9]	ENSORLG00000006305	1.64	3.85	1.23116
CASC4	Uncharacterized protein [Source:UniProtKB/TrEMBL;Acc:H2LPE3]	ENSORLG00000006306	3.01	10.77	1.83918
	Uncharacterized protein [Source:UniProtKB/TrEMBL;Acc:H2LPE5]	ENSORLG00000006311	6.59	33.33	2.33847
EIF3CL	Uncharacterized protein [Source:UniProtKB/TrEMBL;Acc:H2LPF9]	ENSORLG00000006318	7.14	20.01	1.48673
CASP12	Caspase [Source:UniProtKB/TrEMBL;Acc:H2LPF5]	ENSORLG00000006320	10.94	39.51	1.85261
USP39	Uncharacterized protein [Source:UniProtKB/TrEMBL;Acc:H2LPG3]	ENSORLG00000006325	8.02	16.12	1.00718
OLA.13312	Uncharacterized protein [Source:UniProtKB/TrEMBL;Acc:H2LPG2]	ENSORLG00000006326	10.17	41.37	2.02427
	Uncharacterized protein [Source:UniProtKB/TrEMBL;Acc:H2LPH6]	ENSORLG00000006335	13.53	29.74	1.13624
OLA.153	gelatinase B precursor [Source:RefSeq peptide;Acc:NP_001098350]	ENSORLG00000006340	1.42	6.6	2.21658
WBSCR22	Uncharacterized protein [Source:UniProtKB/TrEMBL;Acc:H2LPK5]	ENSORLG00000006360	2.69	6.41	1.25272
SMG9	Uncharacterized protein [Source:UniProtKB/TrEMBL;Acc:H2LPK9]	ENSORLG00000006363	2.99	6.2	1.05212
DNAJC30	Uncharacterized protein [Source:UniProtKB/TrEMBL;Acc:H2LPL1]	ENSORLG00000006364	2.96	7.46	1.33358
OLA.5739	Fructose-bisphosphate aldolase [Source:UniProtKB/TrEMBL;Acc:H2LPL6]	ENSORLG00000006367	7.21	22.63	1.65017
NSDHL	Uncharacterized protein [Source:UniProtKB/TrEMBL;Acc:H2LPM7]	ENSORLG00000006376	8.07	16.21	1.00624
PLEK	Uncharacterized protein [Source:UniProtKB/TrEMBL;Acc:H2LPN1]	ENSORLG00000006378	1.24	2.9	1.22571
MOGS	Uncharacterized protein [Source:UniProtKB/TrEMBL;Acc:H2LPN8]	ENSORLG00000006383	11.12	27.22	1.29151
SMS	Uncharacterized protein [Source:UniProtKB/TrEMBL;Acc:H2LPP8]	ENSORLG00000006393	1.16	3.39	1.54716
	Uncharacterized protein [Source:UniProtKB/TrEMBL;Acc:H2LPQ1]	ENSORLG00000006396	17.26	63.66	1.88295
CUX1	Uncharacterized protein [Source:UniProtKB/TrEMBL;Acc:H2LPQ9]	ENSORLG00000006404	2.85	5.8	1.02509
NGF (1 of 2)	nerve growth factor (beta polypeptide) [Source:HGNC Symbol;Acc:7808]	ENSORLG00000006424	2.07	6.01	1.53773
AFF1 (2 of 2)	AF4/FMR2 family, member 1 [Source:HGNC Symbol;Acc:7135]	ENSORLG00000006428	1.49	3.11	1.0616
EPS8L2	Uncharacterized protein [Source:UniProtKB/TrEMBL;Acc:H2LPU2]	ENSORLG00000006429	34.29	70.87	1.04739
SRPRB	Uncharacterized protein [Source:UniProtKB/TrEMBL;Acc:H2LPT7]	ENSORLG00000006430	4.65	18.36	1.98126
NDUFB6	Uncharacterized protein [Source:UniProtKB/TrEMBL;Acc:H2LPX5]	ENSORLG00000006463	6.21	16.51	1.41067
PDCD6	Uncharacterized protein [Source:UniProtKB/TrEMBL;Acc:H2LQ00]	ENSORLG00000006481	8.01	23.31	1.54107
GFM1	Uncharacterized protein [Source:UniProtKB/TrEMBL;Acc:H2LQ09]	ENSORLG00000006487	1.97	4.85	1.29979
	Uncharacterized protein [Source:UniProtKB/TrEMBL;Acc:H2LQ15]	ENSORLG00000006491	1.37	4.76	1.79679
ARPC2 (1 of 2)	actin related protein 2/3 complex, subunit 2, 34kDa [Source:HGNC Symbol;Acc:705]	ENSORLG00000006502	50.07	109.82	1.13312
ITPKC	Uncharacterized protein [Source:UniProtKB/TrEMBL;Acc:H2LQ26]	ENSORLG00000006503	16.4	54.82	1.74101
AMACR	Uncharacterized protein [Source:UniProtKB/TrEMBL;Acc:H2LQ36]	ENSORLG00000006510	5.07	10.74	1.08294
EDA	Uncharacterized protein [Source:UniProtKB/TrEMBL;Acc:H2LQ48]	ENSORLG00000006521	2.9	11.63	2.00373
		ENSORLG00000006535	6.29	94.02	3.90184
SNRPA	Uncharacterized protein [Source:UniProtKB/TrEMBL;Acc:H2LQ65]	ENSORLG00000006536	7.95	23.52	1.56486
CHID1	Uncharacterized protein [Source:UniProtKB/TrEMBL;Acc:H2LQ71]	ENSORLG00000006537	3.43	9.39	1.45292
VDAC2 (1 of 2)	voltage-dependent anion channel 2 [Source:HGNC Symbol;Acc:12672]	ENSORLG00000006552	43.88	129.2	1.55797
VKORC1	Uncharacterized protein [Source:UniProtKB/TrEMBL;Acc:H2LQ92]	ENSORLG00000006556	5.01	10.45	1.06062
PPA2	Uncharacterized protein [Source:UniProtKB/TrEMBL;Acc:H2LQ99]	ENSORLG00000006564	7.88	26.84	1.76812
ATP13A1	Uncharacterized protein [Source:UniProtKB/TrEMBL;Acc:H2LQA2]	ENSORLG00000006566	2.14	4.56	1.09142
CAPZA3 (1 of 2)	capping protein (actin filament) muscle Z-line, alpha 3 [Source:HGNC Symbol;Acc:24205]	ENSORLG00000006572	4.09	11.01	1.42864
ARHGEF38	Uncharacterized protein [Source:UniProtKB/TrEMBL;Acc:H2LQB6]	ENSORLG00000006577	3.19	13.68	2.10044
OLA.5540	Uncharacterized protein [Source:UniProtKB/TrEMBL;Acc:H2LQB9]	ENSORLG00000006582	19.57	89.31	2.19018
SLC35B3	Uncharacterized protein [Source:UniProtKB/TrEMBL;Acc:H2LQC1]	ENSORLG00000006583	1.35	3.56	1.39892
JAK3	Tyrosine-protein kinase [Source:UniProtKB/TrEMBL;Acc:H2LQD3]	ENSORLG00000006586	1.1	3.91	1.82967
PRSS22	Uncharacterized protein [Source:UniProtKB/TrEMBL;Acc:H2LQC6]	ENSORLG00000006587	27.06	82.81	1.61364
	Uncharacterized protein [Source:UniProtKB/TrEMBL;Acc:H2LQE6]	ENSORLG00000006603	22.53	413.51	4.198
OLA.125	Uncharacterized protein [Source:UniProtKB/TrEMBL;Acc:H2LQG7]	ENSORLG00000006618	8.58	44.22	2.36565
RAB9A (1 of 2)	RAB9A, member RAS oncogene family [Source:HGNC Symbol;Acc:9792]	ENSORLG00000006628	5.41	11.18	1.04722
PGLS	Uncharacterized protein [Source:UniProtKB/TrEMBL;Acc:H2LQJ1]	ENSORLG00000006638	7.56	33.11	2.13081
ATP6V1A (4 of 4)	ATPase, H+ transporting, lysosomal 70kDa, V1 subunit A [Source:HGNC Symbol;Acc:851]	ENSORLG00000006642	12.09	26	1.1047
	Uncharacterized protein [Source:UniProtKB/TrEMBL;Acc:H2LQJ6]	ENSORLG00000006644	3.68	9.61	1.38483
TMEM14E	Uncharacterized protein [Source:UniProtKB/TrEMBL;Acc:H2LQJ8]	ENSORLG00000006645	5.65	14.41	1.35075
LMP2	Proteasome subunit beta type [Source:UniProtKB/TrEMBL;Acc:H2LQJ9]	ENSORLG00000006646	27.27	163.8	2.58655
VAC14	Uncharacterized protein [Source:UniProtKB/TrEMBL;Acc:H2LQK3]	ENSORLG00000006649	5.32	14.35	1.43155
DEF6	Uncharacterized protein [Source:UniProtKB/TrEMBL;Acc:H2LQK5]	ENSORLG00000006652	3.55	8.37	1.23741
PSMB9-LIKE	proteasome subunit, beta type 9-like [Source:RefSeq peptide;Acc:NP_001188447]	ENSORLG00000006662	50.15	249.01	2.31188
OLA.4260	Uncharacterized protein [Source:UniProtKB/TrEMBL;Acc:H2LQL9]	ENSORLG00000006663	2.31	6.64	1.52329
ANXA11 (1 of 2)	annexin A11 [Source:HGNC Symbol;Acc:535]	ENSORLG00000006673	3.02	12.66	2.06766
AP1B1	Uncharacterized protein [Source:UniProtKB/TrEMBL;Acc:H2LQQ4]	ENSORLG00000006687	6.39	20.68	1.69435
OLA.27994	Uncharacterized protein [Source:UniProtKB/TrEMBL;Acc:H2LQR9]	ENSORLG00000006702	1.22	2.9	1.24917
UHRF1	Uncharacterized protein [Source:UniProtKB/TrEMBL;Acc:H2LQT2]	ENSORLG00000006710	1.9	5.33	1.48814
ACAP1	Uncharacterized protein [Source:UniProtKB/TrEMBL;Acc:H2LQU0]	ENSORLG00000006715	1.06	2.96	1.48153
RHBDD3 (2 of 2)	rhomboid domain containing 3 [Source:HGNC Symbol;Acc:1308]	ENSORLG00000006718	2.31	14.73	2.67279
RHBDD3 (1 of 2)	rhomboid domain containing 3 [Source:HGNC Symbol;Acc:1308]	ENSORLG00000006722	3.49	10.18	1.54444
KIF20A	Uncharacterized protein [Source:UniProtKB/TrEMBL;Acc:H2LQX5]	ENSORLG00000006748	2.92	7.99	1.45223
QPCTL	Uncharacterized protein [Source:UniProtKB/TrEMBL;Acc:H2LQX6]	ENSORLG00000006752	2.24	5.5	1.29593
	Uncharacterized protein [Source:UniProtKB/TrEMBL;Acc:H2LQZ1]	ENSORLG00000006761	5.45	13.66	1.32563
CSNK2A1	Uncharacterized protein [Source:UniProtKB/TrEMBL;Acc:H2LQZ6]	ENSORLG00000006764	7.33	15.44	1.07479
ORLA-UAA	Mhc class I A precursor [Source:RefSeq peptide;Acc:NP_001098573]	ENSORLG00000006772	43.5	111.97	1.36402
TBCB	Uncharacterized protein [Source:UniProtKB/TrEMBL;Acc:H2LR09]	ENSORLG00000006774	4.71	10.39	1.1414
CD3E (1 of 2)	CD3e molecule, epsilon (CD3-TCR complex) [Source:HGNC Symbol;Acc:1674]	ENSORLG00000006780	2.11	20.7	3.29432
CLPTM1	Uncharacterized protein [Source:UniProtKB/TrEMBL;Acc:H2LR23]	ENSORLG00000006781	20.35	50.8	1.3198
RELB	Uncharacterized protein [Source:UniProtKB/TrEMBL;Acc:H2LR29]	ENSORLG00000006786	3.36	10.2	1.60204
COPB1	Coatomer subunit beta [Source:UniProtKB/TrEMBL;Acc:H2LR39]	ENSORLG00000006792	15.15	30.98	1.03202
OLA.28626	Uncharacterized protein [Source:UniProtKB/TrEMBL;Acc:H2LR42]	ENSORLG00000006798	574.82	1402.44	1.28676
HIGD2B	Uncharacterized protein [Source:UniProtKB/TrEMBL;Acc:H2LR67]	ENSORLG00000006818	14.27	32.94	1.20686
OLA.21318	TAP-binding protein precursor [Source:RefSeq peptide;Acc:NP_001188448]	ENSORLG00000006820	5.96	18.36	1.62318
GEMIN7	Uncharacterized protein [Source:UniProtKB/TrEMBL;Acc:H2LR76]	ENSORLG00000006826	2.39	8.56	1.8406
CERS5 (1 of 2)	ceramide synthase 5 [Source:HGNC Symbol;Acc:23749]	ENSORLG00000006833	3.76	12.75	1.76169
PAPSS1	Uncharacterized protein [Source:UniProtKB/TrEMBL;Acc:H2LR89]	ENSORLG00000006836	2.18	5.42	1.31396
DNM2 (2 of 2)	dynamin 2 [Source:HGNC Symbol;Acc:2974]	ENSORLG00000006841	8.61	22.04	1.35604
QTRT1	Queuine tRNA-ribosyltransferase [Source:UniProtKB/TrEMBL;Acc:H2LRC8]	ENSORLG00000006865	2.67	8.89	1.73534
SMARCD1	Uncharacterized protein [Source:UniProtKB/TrEMBL;Acc:H2LRD3]	ENSORLG00000006870	1.02	3.07	1.58967
KNSL2	KNSL2 protein; Kinesin-like 2; Uncharacterized protein [Source:UniProtKB/TrEMBL;Acc:Q8UUL1]	ENSORLG00000006878	1.59	4.23	1.41163
PTPRH	Uncharacterized protein [Source:UniProtKB/TrEMBL;Acc:H2LRE4]	ENSORLG00000006880	21.11	171.23	3.01994
OLA.16966	Uncharacterized protein [Source:UniProtKB/TrEMBL;Acc:H2LRE8]	ENSORLG00000006883	22.08	174.03	2.97852
	Uncharacterized protein [Source:UniProtKB/TrEMBL;Acc:H2LRE9]	ENSORLG00000006884	19.86	45.48	1.19537
NUPL1	Uncharacterized protein [Source:UniProtKB/TrEMBL;Acc:H2LRF0]	ENSORLG00000006885	4.18	8.68	1.05419
AIF1	Uncharacterized protein [Source:UniProtKB/TrEMBL;Acc:H2LRF5]	ENSORLG00000006890	1.8	4.47	1.31228
HADH	Uncharacterized protein [Source:UniProtKB/TrEMBL;Acc:H2LRF7]	ENSORLG00000006891	19.39	46.02	1.24695
REXO4	Uncharacterized protein [Source:UniProtKB/TrEMBL;Acc:H2LRH4]	ENSORLG00000006904	1.39	5.71	2.03841
AP2S1	Uncharacterized protein [Source:UniProtKB/TrEMBL;Acc:H2LRI2]	ENSORLG00000006912	14.48	33.69	1.21826
PARG (2 of 2)	poly (ADP-ribose) glycohydrolase [Source:HGNC Symbol;Acc:8605]	ENSORLG00000006956	1.81	4.49	1.31073
EGLN2	Uncharacterized protein [Source:UniProtKB/TrEMBL;Acc:H2LRP3]	ENSORLG00000006962	2.01	7	1.80016
GIPC1	Uncharacterized protein [Source:UniProtKB/TrEMBL;Acc:H2LRQ4]	ENSORLG00000006972	1.39	3.63	1.38488
	Uncharacterized protein [Source:UniProtKB/TrEMBL;Acc:H2LRR3]	ENSORLG00000006981	17.15	34.81	1.02129
DNAJB1 (2 of 2)	DnaJ (Hsp40) homolog, subfamily B, member 1 [Source:HGNC Symbol;Acc:5270]	ENSORLG00000006991	2.97	10.15	1.77294
GALNT6	Uncharacterized protein [Source:UniProtKB/TrEMBL;Acc:H2LRT4]	ENSORLG00000006993	12.51	30.29	1.27576
N4BP3	Uncharacterized protein [Source:UniProtKB/TrEMBL;Acc:H2LRU8]	ENSORLG00000007007	2	6.81	1.76765
CORO1C (1 of 2)	coronin, actin binding protein, 1C [Source:HGNC Symbol;Acc:2254]	ENSORLG00000007016	12.48	50.01	2.0026
SLC1A5	Uncharacterized protein [Source:UniProtKB/TrEMBL;Acc:H2LRW4]	ENSORLG00000007018	7.7	18.54	1.26771
ASF1B (2 of 2)	ASF1 anti-silencing function 1 homolog B (S. cerevisiae) [Source:HGNC Symbol;Acc:20996]	ENSORLG00000007041	5.49	12.97	1.2403
TMEM41B	Uncharacterized protein [Source:UniProtKB/TrEMBL;Acc:H2LRZ4]	ENSORLG00000007045	1.62	4.33	1.41837
C15ORF44	Uncharacterized protein [Source:UniProtKB/TrEMBL;Acc:H2LS03]	ENSORLG00000007056	3.18	8.76	1.4619
DAO	Uncharacterized protein [Source:UniProtKB/TrEMBL;Acc:H2LS08]	ENSORLG00000007059	64.25	140.32	1.12695
SSR4	Uncharacterized protein [Source:UniProtKB/TrEMBL;Acc:H2LS18]	ENSORLG00000007070	44.65	103.38	1.21123
TNIP1	Uncharacterized protein [Source:UniProtKB/TrEMBL;Acc:H2LS19]	ENSORLG00000007072	12.22	25.2	1.04418
MRPL12	Uncharacterized protein [Source:UniProtKB/TrEMBL;Acc:H2LS42]	ENSORLG00000007092	18.38	58.86	1.67915
C15ORF39	Uncharacterized protein [Source:UniProtKB/TrEMBL;Acc:H2LS43]	ENSORLG00000007094	2.16	4.57	1.08116
	Uncharacterized protein [Source:UniProtKB/TrEMBL;Acc:H2LS68]	ENSORLG00000007118	2.1	4.72	1.1684
	Uncharacterized protein [Source:UniProtKB/TrEMBL;Acc:H2LS92]	ENSORLG00000007136	4.76	11.53	1.27636
PXMP2	Uncharacterized protein [Source:UniProtKB/TrEMBL;Acc:H2LS96]	ENSORLG00000007138	7.74	19.01	1.29635
POLR2H	Uncharacterized protein [Source:UniProtKB/TrEMBL;Acc:H2LS98]	ENSORLG00000007140	1.78	5.87	1.72148
	Uncharacterized protein [Source:UniProtKB/TrEMBL;Acc:H2LSA9]	ENSORLG00000007150	1.02	2.9	1.50748
	Uncharacterized protein [Source:UniProtKB/TrEMBL;Acc:H2LSA8]	ENSORLG00000007151	2.33	9.13	1.97028
HGS	Uncharacterized protein [Source:UniProtKB/TrEMBL;Acc:H2LSB0]	ENSORLG00000007152	5.34	16.79	1.65269
GATC	Glutamyl-tRNA(Gln) amidotransferase subunit C, mitochondrial [Source:UniProtKB/TrEMBL;Acc:H2LSB3]	ENSORLG00000007156	1.32	3.27	1.30875
STOML1	Uncharacterized protein [Source:UniProtKB/TrEMBL;Acc:H2LSE3]	ENSORLG00000007180	7.31	18.84	1.36586
CTNNA1	Uncharacterized protein [Source:UniProtKB/TrEMBL;Acc:H2LSG0]	ENSORLG00000007191	13.87	36.82	1.40852
TMPRSS13	Uncharacterized protein [Source:UniProtKB/TrEMBL;Acc:H2LSI1]	ENSORLG00000007210	10.99	84.14	2.9366
	Uncharacterized protein [Source:UniProtKB/TrEMBL;Acc:H2LSI5]	ENSORLG00000007213	3.17	7.17	1.17749
CDHR2	cadherin-related family member 2 [Source:HGNC Symbol;Acc:18231]	ENSORLG00000007236	109.45	353.71	1.6923
ARMC1 (1 of 2)	armadillo repeat containing 1 [Source:HGNC Symbol;Acc:17684]	ENSORLG00000007243	2.21	7	1.66331
OXA1L	Uncharacterized protein [Source:UniProtKB/TrEMBL;Acc:H2LSP2]	ENSORLG00000007262	4.77	15.16	1.66821
MTFP1	Uncharacterized protein [Source:UniProtKB/TrEMBL;Acc:H2LSP5]	ENSORLG00000007264	1.35	2.89	1.09811
OLA.10900	Uncharacterized protein [Source:UniProtKB/TrEMBL;Acc:H2LSP6]	ENSORLG00000007266	7.1	155.14	4.44961
	Uncharacterized protein [Source:UniProtKB/TrEMBL;Acc:H2LSR3]	ENSORLG00000007280	1.33	15.83	3.57316
	Uncharacterized protein [Source:UniProtKB/TrEMBL;Acc:H2LSR7]	ENSORLG00000007286	1.5	6.57	2.13093
FAF2	Uncharacterized protein [Source:UniProtKB/TrEMBL;Acc:H2LSS2]	ENSORLG00000007289	7.9	16.75	1.08424
	Uncharacterized protein [Source:UniProtKB/TrEMBL;Acc:H2LSS4]	ENSORLG00000007290	8.99	20.33	1.17722
KIAA0226	Uncharacterized protein [Source:UniProtKB/TrEMBL;Acc:H2LST4]	ENSORLG00000007296	1.21	3.84	1.6661
EIF4G2 (2 of 2)	eukaryotic translation initiation factor 4 gamma, 2 [Source:HGNC Symbol;Acc:3297]	ENSORLG00000007305	24.75	53.25	1.10535
PFN2 (2 of 2)	profilin 2 [Source:HGNC Symbol;Acc:8882]	ENSORLG00000007313	140.49	394.64	1.49007
CPEB4 (2 of 2)	cytoplasmic polyadenylation element binding protein 4 [Source:HGNC Symbol;Acc:21747]	ENSORLG00000007328	5.46	11.83	1.11548
SFXN3	Uncharacterized protein [Source:UniProtKB/TrEMBL;Acc:H2LSY6]	ENSORLG00000007337	3.41	9.97	1.54782
	Uncharacterized protein [Source:UniProtKB/TrEMBL;Acc:H2LSY4]	ENSORLG00000007340	554.27	1325.5	1.25788
CDC42EP4 (2 of 2)	CDC42 effector protein (Rho GTPase binding) 4 [Source:HGNC Symbol;Acc:17147]	ENSORLG00000007373	5.95	12.5	1.07097
C12ORF34	Uncharacterized protein [Source:UniProtKB/TrEMBL;Acc:H2LT50]	ENSORLG00000007394	1.53	6.02	1.97623
	Uncharacterized protein [Source:UniProtKB/TrEMBL;Acc:H2LT82]	ENSORLG00000007422	1.62	3.31	1.03084
EDNRA (1 of 2)	endothelin receptor type A [Source:HGNC Symbol;Acc:3179]	ENSORLG00000007423	1.28	2.58	1.01123
SH2D2A	Uncharacterized protein [Source:UniProtKB/TrEMBL;Acc:H2LT89]	ENSORLG00000007428	5.29	11.39	1.10643
EXOSC2	Uncharacterized protein [Source:UniProtKB/TrEMBL;Acc:H2LTB1]	ENSORLG00000007443	4.05	8.64	1.09311
PPP2R1B	Uncharacterized protein [Source:UniProtKB/TrEMBL;Acc:H2LTC1]	ENSORLG00000007448	12.9	65.9	2.35291
PRMT10	Uncharacterized protein [Source:UniProtKB/TrEMBL;Acc:H2LTC3]	ENSORLG00000007452	1.03	2.49	1.2735
DNAJA4	Uncharacterized protein [Source:UniProtKB/TrEMBL;Acc:H2LTC7]	ENSORLG00000007453	3.24	9.14	1.4962
CLINT1 (2 of 2)	clathrin interactor 1 [Source:HGNC Symbol;Acc:23186]	ENSORLG00000007455	7.8	15.84	1.02203
GMPR2	GMP reductase [Source:UniProtKB/TrEMBL;Acc:H2LTC9]	ENSORLG00000007456	2.22	5.94	1.4199
SFPQ	Uncharacterized protein [Source:UniProtKB/TrEMBL;Acc:H2LTD3]	ENSORLG00000007459	16.32	45.78	1.48808
LYPLA2	Uncharacterized protein [Source:UniProtKB/TrEMBL;Acc:H2LTE2]	ENSORLG00000007466	5.67	24.91	2.1353
SLC2A1 (2 of 2)	solute carrier family 2 (facilitated glucose transporter), member 1 [Source:HGNC Symbol;Acc:11005]	ENSORLG00000007473	2.33	6.37	1.45096
USP47	Ubiquitin carboxyl-terminal hydrolase [Source:UniProtKB/TrEMBL;Acc:H2LTI9]	ENSORLG00000007500	3.86	8.44	1.12864
	Uncharacterized protein [Source:UniProtKB/TrEMBL;Acc:H2LTI6]	ENSORLG00000007502	34.62	92.71	1.42112
TCEB3C	Uncharacterized protein [Source:UniProtKB/TrEMBL;Acc:H2LTJ3]	ENSORLG00000007504	1.03	2.31	1.16525
DPAGT1	Uncharacterized protein [Source:UniProtKB/TrEMBL;Acc:H2LTJ1]	ENSORLG00000007506	6.21	12.58	1.01847
PSMD1	Uncharacterized protein [Source:UniProtKB/TrEMBL;Acc:H2LTL1]	ENSORLG00000007518	8.39	27.98	1.73765
OLA.322	Histone H2A [Source:UniProtKB/TrEMBL;Acc:H2LTL7]	ENSORLG00000007527	15.3	44.85	1.55158
BOLA3	Uncharacterized protein [Source:UniProtKB/TrEMBL;Acc:H2LTN6]	ENSORLG00000007541	3.27	7.49	1.19568
KLF13	Uncharacterized protein [Source:UniProtKB/TrEMBL;Acc:H2LTN7]	ENSORLG00000007542	6.24	36.79	2.5597
TAX1BP1 (1 of 2)	Tax1 (human T-cell leukemia virus type I) binding protein 1 [Source:HGNC Symbol;Acc:11575]	ENSORLG00000007562	14.84	35.87	1.27329
TXNDC2	Thioredoxin [Source:UniProtKB/TrEMBL;Acc:H2LTS3]	ENSORLG00000007575	10.15	58.21	2.51979
HIBADH (2 of 2)	3-hydroxyisobutyrate dehydrogenase [Source:HGNC Symbol;Acc:4907]	ENSORLG00000007586	7.7	35.8	2.21703
KARS	Lysyl-tRNA synthetase [Source:UniProtKB/TrEMBL;Acc:H2LTY3]	ENSORLG00000007627	36.82	75.59	1.03771
RNF26	Uncharacterized protein [Source:UniProtKB/TrEMBL;Acc:H2LTZ2]	ENSORLG00000007631	1.23	2.83	1.20214
RHOT2	Mitochondrial Rho GTPase [Source:UniProtKB/TrEMBL;Acc:H2LU00]	ENSORLG00000007637	1.38	4.48	1.69883
H1F0	Uncharacterized protein [Source:UniProtKB/TrEMBL;Acc:H2LU02]	ENSORLG00000007640	105.47	578.67	2.45591
CCR9 (2 of 2)	chemokine (C-C motif) receptor 9 [Source:HGNC Symbol;Acc:1610]	ENSORLG00000007672	9.1	32.08	1.81774
TTC31	Uncharacterized protein [Source:UniProtKB/TrEMBL;Acc:H2LU43]	ENSORLG00000007675	1.74	4.57	1.39311
C16ORF91	Uncharacterized protein [Source:UniProtKB/TrEMBL;Acc:H2LU56]	ENSORLG00000007688	16.11	34.18	1.0852
	Uncharacterized protein [Source:UniProtKB/TrEMBL;Acc:H2LU65]	ENSORLG00000007696	27.78	64.54	1.21615
CCT5	Uncharacterized protein [Source:UniProtKB/TrEMBL;Acc:H2LU72]	ENSORLG00000007700	31.88	90.43	1.50415
UBASH3B	Uncharacterized protein [Source:UniProtKB/TrEMBL;Acc:H2LU75]	ENSORLG00000007704	3.95	9.1	1.20401
SH3D19 (1 of 2)	SH3 domain containing 19 [Source:HGNC Symbol;Acc:30418]	ENSORLG00000007706	2.59	6.38	1.3006
UBE4A	Uncharacterized protein [Source:UniProtKB/TrEMBL;Acc:H2LU79]	ENSORLG00000007707	3.39	9.26	1.44973
XXYLT1	Uncharacterized protein [Source:UniProtKB/TrEMBL;Acc:H2LU92]	ENSORLG00000007720	2.31	8.81	1.93125
NKX2-3	Uncharacterized protein [Source:UniProtKB/TrEMBL;Acc:H2LU93]	ENSORLG00000007722	1.33	3.61	1.44057
MRPS31	Uncharacterized protein [Source:UniProtKB/TrEMBL;Acc:H2LUA6]	ENSORLG00000007732	5.61	13.16	1.23009
GOT1 (2 of 2)	glutamic-oxaloacetic transaminase 1, soluble (aspartate aminotransferase 1) [Source:HGNC Symbol;Acc:4432]	ENSORLG00000007741	2.1	7.15	1.76755
DCTPP1	Uncharacterized protein [Source:UniProtKB/TrEMBL;Acc:H2LUC3]	ENSORLG00000007745	1.38	2.79	1.0156
TAF6	Uncharacterized protein [Source:UniProtKB/TrEMBL;Acc:H2LUD5]	ENSORLG00000007756	3.12	9.71	1.63793
PDPK1	Uncharacterized protein [Source:UniProtKB/TrEMBL;Acc:H2LUD7]	ENSORLG00000007757	3.01	7.81	1.37556
SLC25A35	solute carrier family 25, member 35 [Source:HGNC Symbol;Acc:31921]	ENSORLG00000007792	1.18	5.85	2.30965
PHKG2	Uncharacterized protein [Source:UniProtKB/TrEMBL;Acc:H2LUI7]	ENSORLG00000007794	3.32	9.18	1.46731
SLC35E1	Uncharacterized protein [Source:UniProtKB/TrEMBL;Acc:H2LUI8]	ENSORLG00000007795	1.07	6.56	2.61609
SYNGR2 (1 of 2)	synaptogyrin 2 [Source:HGNC Symbol;Acc:11499]	ENSORLG00000007797	37.68	79.96	1.08548
LACTB	Uncharacterized protein [Source:UniProtKB/TrEMBL;Acc:H2LUK9]	ENSORLG00000007810	1.04	4.17	2.00346
CYB5B	Uncharacterized protein [Source:UniProtKB/TrEMBL;Acc:H2LUM5]	ENSORLG00000007823	10.72	29	1.43575
ACOT11 (2 of 2)	acyl-CoA thioesterase 11 [Source:HGNC Symbol;Acc:18156]	ENSORLG00000007827	5.79	13.72	1.24465
	Uncharacterized protein [Source:UniProtKB/TrEMBL;Acc:H2LUM9]	ENSORLG00000007828	88	199.18	1.1785
	Uncharacterized protein [Source:UniProtKB/TrEMBL;Acc:H2LUN8]	ENSORLG00000007832	4.15	10.78	1.37717
MRPL37	Uncharacterized protein [Source:UniProtKB/TrEMBL;Acc:H2LUP4]	ENSORLG00000007838	6.37	17.06	1.42125
	Uncharacterized protein [Source:UniProtKB/TrEMBL;Acc:H2LUQ0]	ENSORLG00000007845	3.64	24.19	2.7324
ETFA	Uncharacterized protein [Source:UniProtKB/TrEMBL;Acc:H2LUQ4]	ENSORLG00000007847	4.29	10.1	1.23531
	Uncharacterized protein [Source:UniProtKB/TrEMBL;Acc:H2LUQ5]	ENSORLG00000007849	8.87	23.03	1.37651
DHX38	Uncharacterized protein [Source:UniProtKB/TrEMBL;Acc:H2LUQ9]	ENSORLG00000007853	2.51	7.14	1.50824
PDLIM5 (2 of 2)	PDZ and LIM domain 5 [Source:HGNC Symbol;Acc:17468]	ENSORLG00000007854	4.89	13.54	1.46932
INTS8	Uncharacterized protein [Source:UniProtKB/TrEMBL;Acc:H2LUR4]	ENSORLG00000007855	2	4.56	1.18903
	Uncharacterized protein [Source:UniProtKB/TrEMBL;Acc:H2LUR1]	ENSORLG00000007857	15.85	36.3	1.19549
RG9MTD3	Uncharacterized protein [Source:UniProtKB/TrEMBL;Acc:H2LUS5]	ENSORLG00000007862	1.89	3.8	1.00761
PRKCD (2 of 2)	protein kinase C, delta [Source:HGNC Symbol;Acc:9399]	ENSORLG00000007871	2.95	8.18	1.47139
HMMR	Uncharacterized protein [Source:UniProtKB/TrEMBL;Acc:H2LUU1]	ENSORLG00000007875	2.96	8.03	1.4398
CSNK1G2 (1 of 2)	casein kinase 1, gamma 2 [Source:HGNC Symbol;Acc:2455]	ENSORLG00000007876	5.76	14.3	1.31187
PES1	Uncharacterized protein [Source:UniProtKB/TrEMBL;Acc:H2LUV9]	ENSORLG00000007881	7.17	14.76	1.04165
METTL16	Uncharacterized protein [Source:UniProtKB/TrEMBL;Acc:H2LUX1]	ENSORLG00000007892	2.19	4.9	1.16185
INO80B	Uncharacterized protein [Source:UniProtKB/TrEMBL;Acc:H2LUX0]	ENSORLG00000007893	2.8	7.02	1.32604
HOXC13A	HoxC13a; Uncharacterized protein [Source:UniProtKB/TrEMBL;Acc:Q3V600]	ENSORLG00000007896	13.1	100.38	2.93783
	Uncharacterized protein [Source:UniProtKB/TrEMBL;Acc:H2LUX8]	ENSORLG00000007899	54.75	129.26	1.23935
TCEB1	transcription elongation factor B (SIII), polypeptide 1 (15kDa, elongin C) [Source:HGNC Symbol;Acc:11617]	ENSORLG00000007900	58.5	124.38	1.08825
	Uncharacterized protein [Source:UniProtKB/TrEMBL;Acc:H2LUY2]	ENSORLG00000007901	1.55	3.16	1.02766
MF-HOXC11A	Uncharacterized protein [Source:UniProtKB/TrEMBL;Acc:H2LUZ2]	ENSORLG00000007909	18.09	36.69	1.02019
USP10	Ubiquitin carboxyl-terminal hydrolase [Source:UniProtKB/TrEMBL;Acc:H2LV06]	ENSORLG00000007919	12.89	26.94	1.0635
NDUFA7	Uncharacterized protein [Source:UniProtKB/TrEMBL;Acc:H2LV21]	ENSORLG00000007933	51.81	111.05	1.09991
LAP3	Uncharacterized protein [Source:UniProtKB/TrEMBL;Acc:H2LV22]	ENSORLG00000007934	4.57	11.19	1.29194
OLA.27588	Uncharacterized protein [Source:UniProtKB/TrEMBL;Acc:H2LV27]	ENSORLG00000007938	1.12	6.22	2.47342
		ENSORLG00000007940	5.79	20.9	1.85187
MED28	Uncharacterized protein [Source:UniProtKB/TrEMBL;Acc:H2LV36]	ENSORLG00000007946	11.98	29.92	1.32048
KIAA0664	Uncharacterized protein [Source:UniProtKB/TrEMBL;Acc:H2LV42]	ENSORLG00000007948	2.33	5.82	1.32069
NUDCD1	Uncharacterized protein [Source:UniProtKB/TrEMBL;Acc:H2LV50]	ENSORLG00000007957	2.3	8.76	1.9293
PFDN2	Uncharacterized protein [Source:UniProtKB/TrEMBL;Acc:H2LV54]	ENSORLG00000007959	16.17	49.24	1.60651
CBX5	Uncharacterized protein [Source:UniProtKB/TrEMBL;Acc:H2LV69]	ENSORLG00000007971	7.48	18.66	1.31884
EPPK1	Uncharacterized protein [Source:UniProtKB/TrEMBL;Acc:H2LVA8]	ENSORLG00000008003	34.62	119.83	1.79131
TMEM70	Uncharacterized protein [Source:UniProtKB/TrEMBL;Acc:H2LVB9]	ENSORLG00000008011	7	24.85	1.82782
MTMR10	Uncharacterized protein [Source:UniProtKB/TrEMBL;Acc:H2LVC8]	ENSORLG00000008018	7.66	18.83	1.29762
ZNF592	Uncharacterized protein [Source:UniProtKB/TrEMBL;Acc:H2LVC9]	ENSORLG00000008019	1.24	2.48	1
RNPS1 (1 of 2)	RNA binding protein S1, serine-rich domain [Source:HGNC Symbol;Acc:10080]	ENSORLG00000008033	26.09	56.6	1.11731
PRPF8	Uncharacterized protein [Source:UniProtKB/TrEMBL;Acc:H2LVF1]	ENSORLG00000008036	7.42	18.1	1.2865
ACSL4	Uncharacterized protein [Source:UniProtKB/TrEMBL;Acc:H2LVF5]	ENSORLG00000008040	4.04	16.01	1.98655
CCS	Uncharacterized protein [Source:UniProtKB/TrEMBL;Acc:H2LVF3]	ENSORLG00000008041	7.08	14.19	1.00305
OLA.177	caspase 3B [Source:RefSeq peptide;Acc:NP_001098168]	ENSORLG00000008049	8.66	20.19	1.2212
SLC28A2	Uncharacterized protein [Source:UniProtKB/TrEMBL;Acc:H2LVG4]	ENSORLG00000008050	9.69	70.28	2.85855
PSMD10	Uncharacterized protein [Source:UniProtKB/TrEMBL;Acc:H2LVI7]	ENSORLG00000008068	3.5	11.6	1.7287
BIRC8	Uncharacterized protein [Source:UniProtKB/TrEMBL;Acc:H2LVL6]	ENSORLG00000008085	7.14	16.05	1.16858
DDX18	Uncharacterized protein [Source:UniProtKB/TrEMBL;Acc:H2LVM2]	ENSORLG00000008090	8.65	25.34	1.55064
OLA.15253	Uncharacterized protein [Source:UniProtKB/TrEMBL;Acc:H2LVM4]	ENSORLG00000008094	2.36	5.42	1.19951
MOV10	Uncharacterized protein [Source:UniProtKB/TrEMBL;Acc:H2LVN8]	ENSORLG00000008101	3.36	17.81	2.40615
SSR2	Uncharacterized protein [Source:UniProtKB/TrEMBL;Acc:H2LVN6]	ENSORLG00000008102	103.51	255.84	1.30547
FRG1	Uncharacterized protein [Source:UniProtKB/TrEMBL;Acc:H2LVP1]	ENSORLG00000008106	2.57	5.31	1.04694
SLC46A1	Uncharacterized protein [Source:UniProtKB/TrEMBL;Acc:H2LVP5]	ENSORLG00000008111	1.89	5.46	1.53051
ZMAT5	Uncharacterized protein [Source:UniProtKB/TrEMBL;Acc:H2LVS3]	ENSORLG00000008131	2.87	10.98	1.93576
COX6B1	cytochrome c oxidase subunit VIb polypeptide 1 (ubiquitous) [Source:HGNC Symbol;Acc:2280]	ENSORLG00000008136	94.91	197.38	1.05634
SLC24A6	Uncharacterized protein [Source:UniProtKB/TrEMBL;Acc:H2LVT2]	ENSORLG00000008137	5.96	13.91	1.22274
EBP	Uncharacterized protein [Source:UniProtKB/TrEMBL;Acc:H2LVT3]	ENSORLG00000008139	39.76	89.77	1.17492
CCDC115	Uncharacterized protein [Source:UniProtKB/TrEMBL;Acc:H2LVU3]	ENSORLG00000008147	7.75	17.9	1.20769
PSMD6	Uncharacterized protein [Source:UniProtKB/TrEMBL;Acc:H2LVW1]	ENSORLG00000008157	17.15	48.87	1.51074
COPS8	Uncharacterized protein [Source:UniProtKB/TrEMBL;Acc:H2LVX5]	ENSORLG00000008172	15.02	30.65	1.029
SF3A3	Uncharacterized protein [Source:UniProtKB/TrEMBL;Acc:H2LVY2]	ENSORLG00000008175	4.45	8.96	1.00969
	Uncharacterized protein [Source:UniProtKB/TrEMBL;Acc:H2LW04]	ENSORLG00000008195	5.68	15.83	1.4787
DNAJA3 (1 of 2)	DnaJ (Hsp40) homolog, subfamily A, member 3 [Source:HGNC Symbol;Acc:11808]	ENSORLG00000008207	1.96	7.16	1.86911
LRRFIP1	leucine rich repeat (in FLII) interacting protein 1 [Source:HGNC Symbol;Acc:6702]	ENSORLG00000008211	2.48	5.1	1.04016
CITED4 (2 of 2)	Cbp/p300-interacting transactivator, with Glu/Asp-rich carboxy-terminal domain, 4 [Source:HGNC Symbol;Acc:18696]	ENSORLG00000008214	8.2	17.71	1.11087
ADAM10 (2 of 2)	ADAM metallopeptidase domain 10 [Source:HGNC Symbol;Acc:188]	ENSORLG00000008215	1.84	5.56	1.59538
NDUFS7	Uncharacterized protein [Source:UniProtKB/TrEMBL;Acc:H2LW38]	ENSORLG00000008222	23.16	60.21	1.37837
RBM12B	Uncharacterized protein [Source:UniProtKB/TrEMBL;Acc:H2LW44]	ENSORLG00000008228	10.06	26.24	1.38314
ABHD15	Uncharacterized protein [Source:UniProtKB/TrEMBL;Acc:H2LW53]	ENSORLG00000008236	1.06	2.99	1.49608
UPP1	Uncharacterized protein [Source:UniProtKB/TrEMBL;Acc:H2LW57]	ENSORLG00000008240	8.42	32.12	1.93158
CORO7	Coronin [Source:UniProtKB/TrEMBL;Acc:H2LW66]	ENSORLG00000008248	3.46	8.1	1.22715
PTF1A	Uncharacterized protein [Source:UniProtKB/TrEMBL;Acc:H2LW94]	ENSORLG00000008277	1.46	3.3	1.1765
CAPN1	Uncharacterized protein [Source:UniProtKB/TrEMBL;Acc:H2LWA2]	ENSORLG00000008280	1.63	11.19	2.77927
LYAR	Uncharacterized protein [Source:UniProtKB/TrEMBL;Acc:H2LWA5]	ENSORLG00000008281	3.66	9.8	1.42094
PLRG1	Uncharacterized protein [Source:UniProtKB/TrEMBL;Acc:H2LWD3]	ENSORLG00000008305	6.47	15.93	1.29991
DPP9 (2 of 2)	dipeptidyl-peptidase 9 [Source:HGNC Symbol;Acc:18648]	ENSORLG00000008308	2.1	4.59	1.1281
LPAR6 (2 of 2)	lysophosphatidic acid receptor 6 [Source:HGNC Symbol;Acc:15520]	ENSORLG00000008322	8.82	23.96	1.44178
DCHS2	Uncharacterized protein [Source:UniProtKB/TrEMBL;Acc:H2LWG4]	ENSORLG00000008328	2.67	5.49	1.03997
PDE4C	Uncharacterized protein [Source:UniProtKB/TrEMBL;Acc:H2LWI7]	ENSORLG00000008341	4	8.77	1.13258
TNIP2	Uncharacterized protein [Source:UniProtKB/TrEMBL;Acc:H2LWI9]	ENSORLG00000008344	1.65	4.89	1.56737
MPV17L2	Uncharacterized protein [Source:UniProtKB/TrEMBL;Acc:H2LWJ1]	ENSORLG00000008346	1.44	11.93	3.05045
TRAP1	Uncharacterized protein [Source:UniProtKB/TrEMBL;Acc:H2LWK9]	ENSORLG00000008358	4.64	15.72	1.7604
TSEN15	Uncharacterized protein [Source:UniProtKB/TrEMBL;Acc:H2LWL2]	ENSORLG00000008363	1.25	3.02	1.27262
PROM2	Uncharacterized protein [Source:UniProtKB/TrEMBL;Acc:H2LWM1]	ENSORLG00000008367	7.23	21.11	1.54586
ZFP36	Uncharacterized protein [Source:UniProtKB/TrEMBL;Acc:H2LWN1]	ENSORLG00000008378	40.39	144.95	1.84349
WDR1	Uncharacterized protein [Source:UniProtKB/TrEMBL;Acc:H2LWP5]	ENSORLG00000008386	18.75	48.73	1.37792
LSM4	Uncharacterized protein [Source:UniProtKB/TrEMBL;Acc:H2LWP3]	ENSORLG00000008391	6.77	24.83	1.87486
	Uncharacterized protein [Source:UniProtKB/TrEMBL;Acc:H2LWQ1]	ENSORLG00000008394	23.53	2066.48	6.45653
	Uncharacterized protein [Source:UniProtKB/TrEMBL;Acc:H2LWQ7]	ENSORLG00000008400	1.61	7.3	2.18084
PPRC1 (1 of 2)	peroxisome proliferator-activated receptor gamma, coactivator-related 1 [Source:HGNC Symbol;Acc:30025]	ENSORLG00000008410	2.5	12.03	2.26664
IDH3B	Uncharacterized protein [Source:UniProtKB/TrEMBL;Acc:H2LWT5]	ENSORLG00000008426	13.24	41.76	1.65722
OLA.18358	Uncharacterized protein [Source:UniProtKB/TrEMBL;Acc:H2LWV6]	ENSORLG00000008441	27.61	97.74	1.82376
SGK3	Uncharacterized protein [Source:UniProtKB/TrEMBL;Acc:H2LWX9]	ENSORLG00000008457	2.68	7.75	1.53196
FAM76B	Uncharacterized protein [Source:UniProtKB/TrEMBL;Acc:H2LWY0]	ENSORLG00000008459	3.6	7.24	1.00799
ETV7	Uncharacterized protein [Source:UniProtKB/TrEMBL;Acc:H2LWY8]	ENSORLG00000008468	2.45	7.51	1.61603
VCP	Uncharacterized protein [Source:UniProtKB/TrEMBL;Acc:H2LWZ6]	ENSORLG00000008476	33.73	171.77	2.34837
STEAP4	Uncharacterized protein [Source:UniProtKB/TrEMBL;Acc:H2LX07]	ENSORLG00000008484	1.55	5.11	1.72106
NPM3	Uncharacterized protein [Source:UniProtKB/TrEMBL;Acc:H2LX14]	ENSORLG00000008492	6.71	29.53	2.1378
RRS1	Uncharacterized protein [Source:UniProtKB/TrEMBL;Acc:H2LX23]	ENSORLG00000008498	9.93	21.52	1.11581
	Uncharacterized protein [Source:UniProtKB/TrEMBL;Acc:H2LX26]	ENSORLG00000008500	1.35	5.05	1.90332
TNFSF11	tumor necrosis factor (ligand) superfamily, member 11 [Source:HGNC Symbol;Acc:11926]	ENSORLG00000008504	2.85	10.67	1.90453
MTMR2	Uncharacterized protein [Source:UniProtKB/TrEMBL;Acc:H2LX43]	ENSORLG00000008510	1.1	5.27	2.2603
	Uncharacterized protein [Source:UniProtKB/TrEMBL;Acc:H2LX36]	ENSORLG00000008514	4.85	24.17	2.31716
VCL (1 of 2)	vinculin [Source:HGNC Symbol;Acc:12665]	ENSORLG00000008517	2.46	7.83	1.67035
GPR31 (2 of 2)	G protein-coupled receptor 31 [Source:HGNC Symbol;Acc:4486]	ENSORLG00000008528	1.35	8.85	2.71272
TBRG4	Uncharacterized protein [Source:UniProtKB/TrEMBL;Acc:H2LX88]	ENSORLG00000008558	4.02	8.68	1.1105
OLA.26122	Uncharacterized protein [Source:UniProtKB/TrEMBL;Acc:H2LXA1]	ENSORLG00000008567	2.67	6.96	1.38225
PDE7A	Uncharacterized protein [Source:UniProtKB/TrEMBL;Acc:H2LXA7]	ENSORLG00000008573	4.24	9.22	1.1207
DNAJB5 (1 of 2)	DnaJ (Hsp40) homolog, subfamily B, member 5 [Source:HGNC Symbol;Acc:14887]	ENSORLG00000008591	1.17	2.66	1.18492
KDELR2 (2 of 2)	KDEL (Lys-Asp-Glu-Leu) endoplasmic reticulum protein retention receptor 2 [Source:HGNC Symbol;Acc:6305]	ENSORLG00000008597	10.36	34.43	1.73264
MTFR1	Uncharacterized protein [Source:UniProtKB/TrEMBL;Acc:H2LXD2]	ENSORLG00000008598	1.37	5.56	2.02091
OLA.17111	caspase 3A [Source:RefSeq peptide;Acc:NP_001098140]	ENSORLG00000008601	5.39	22.25	2.04545
	Uncharacterized protein [Source:UniProtKB/TrEMBL;Acc:H2LXD9]	ENSORLG00000008608	11.72	40.25	1.78002
ARMC1 (2 of 2)	armadillo repeat containing 1 [Source:HGNC Symbol;Acc:17684]	ENSORLG00000008620	1.83	4.73	1.37
COX17	Uncharacterized protein [Source:UniProtKB/TrEMBL;Acc:H2LXH0]	ENSORLG00000008633	5.61	13.84	1.30277
VDAC2 (2 of 2)	voltage-dependent anion channel 2 [Source:HGNC Symbol;Acc:12672]	ENSORLG00000008645	24.79	89.6	1.85374
NGLY1	Uncharacterized protein [Source:UniProtKB/TrEMBL;Acc:H2LXI6]	ENSORLG00000008647	1.59	4.1	1.3666
ggt1a	gamma-glutamyl transferase 1a [Source:RefSeq peptide;Acc:NP_001239164]	ENSORLG00000008649	53.83	137.43	1.35221
GLRX	Uncharacterized protein [Source:UniProtKB/TrEMBL;Acc:H2LXJ0]	ENSORLG00000008650	133.92	420.69	1.65139
PIGB	Uncharacterized protein [Source:UniProtKB/TrEMBL;Acc:H2LXJ1]	ENSORLG00000008651	7.78	18.16	1.22292
ABHD10	Uncharacterized protein [Source:UniProtKB/TrEMBL;Acc:H2LXJ6]	ENSORLG00000008654	7.53	24.79	1.71904
COMTD1	Uncharacterized protein [Source:UniProtKB/TrEMBL;Acc:H2LXJ9]	ENSORLG00000008658	67.48	139.58	1.04856
RIOK2	Uncharacterized protein [Source:UniProtKB/TrEMBL;Acc:H2LXK4]	ENSORLG00000008661	3.12	7.88	1.33665
DNAJC5G	Uncharacterized protein [Source:UniProtKB/TrEMBL;Acc:H2LXK7]	ENSORLG00000008663	9.71	24.23	1.31925
RHOBTB3	Uncharacterized protein [Source:UniProtKB/TrEMBL;Acc:H2LXL3]	ENSORLG00000008666	26.68	68.13	1.35253
ARHGAP15	Uncharacterized protein [Source:UniProtKB/TrEMBL;Acc:H2LXL4]	ENSORLG00000008667	2.36	6.62	1.48804
RABGAP1L	Uncharacterized protein [Source:UniProtKB/TrEMBL;Acc:H2LXN3]	ENSORLG00000008679	3.32	10.06	1.59938
NUDT2	Uncharacterized protein [Source:UniProtKB/TrEMBL;Acc:H2LXM7]	ENSORLG00000008680	3.17	7.19	1.18151
MRPL48	Uncharacterized protein [Source:UniProtKB/TrEMBL;Acc:H2LXN0]	ENSORLG00000008682	2.49	5.39	1.11414
TKTL2	Uncharacterized protein [Source:UniProtKB/TrEMBL;Acc:H2LXN6]	ENSORLG00000008684	50.85	216.26	2.08845
	Proteasome subunit alpha type [Source:UniProtKB/TrEMBL;Acc:H2LXP2]	ENSORLG00000008691	18.48	65.28	1.82068
PRKCB	Protein kinase C [Source:UniProtKB/TrEMBL;Acc:H2LXR8]	ENSORLG00000008705	1.33	3.24	1.28457
MRPL34	Uncharacterized protein [Source:UniProtKB/TrEMBL;Acc:H2LXR9]	ENSORLG00000008708	30.33	61.98	1.03106
BGN	Uncharacterized protein [Source:UniProtKB/TrEMBL;Acc:H2LXS0]	ENSORLG00000008709	1.95	4.93	1.33811
ERAP2	Uncharacterized protein [Source:UniProtKB/TrEMBL;Acc:H2LXS6]	ENSORLG00000008714	6.85	15.4	1.16875
SOCS1 (2 of 2)	suppressor of cytokine signaling 1 [Source:HGNC Symbol;Acc:19383]	ENSORLG00000008715	6.75	29.35	2.1204
ALG2	Uncharacterized protein [Source:UniProtKB/TrEMBL;Acc:H2LXS9]	ENSORLG00000008717	6.11	13.94	1.18999
SEC61B	Uncharacterized protein [Source:UniProtKB/TrEMBL;Acc:H2LXT9]	ENSORLG00000008724	69.06	178.42	1.36936
RAB27A	Uncharacterized protein [Source:UniProtKB/TrEMBL;Acc:H2LXV1]	ENSORLG00000008731	7.16	14.76	1.04366
VRK3	Uncharacterized protein [Source:UniProtKB/TrEMBL;Acc:H2LXX4]	ENSORLG00000008746	2.22	5.43	1.29039
		ENSORLG00000008763	40.08	183.94	2.19828
ERP44	Uncharacterized protein [Source:UniProtKB/TrEMBL;Acc:H2LY09]	ENSORLG00000008774	3.03	9.68	1.67569
FBXO46	Uncharacterized protein [Source:UniProtKB/TrEMBL;Acc:H2LY08]	ENSORLG00000008775	3.08	7.11	1.20692
PTCD3	Uncharacterized protein [Source:UniProtKB/TrEMBL;Acc:H2LY10]	ENSORLG00000008776	2.27	5.29	1.22058
	Uncharacterized protein [Source:UniProtKB/TrEMBL;Acc:H2LY15]	ENSORLG00000008781	5.68	23.96	2.07667
ETNK1	Uncharacterized protein [Source:UniProtKB/TrEMBL;Acc:H2LY24]	ENSORLG00000008790	7.48	19.09	1.35171
ANLN	Uncharacterized protein [Source:UniProtKB/TrEMBL;Acc:H2LY26]	ENSORLG00000008791	1.02	3.1	1.6037
PTPRC	Uncharacterized protein [Source:UniProtKB/TrEMBL;Acc:H2LY46]	ENSORLG00000008808	7.21	16.73	1.21437
DCUN1D1	Uncharacterized protein [Source:UniProtKB/TrEMBL;Acc:H2LY45]	ENSORLG00000008811	7.82	16.2	1.05075
ASNS	Asparagine synthetase [Source:UniProtKB/TrEMBL;Acc:H2LY62]	ENSORLG00000008822	2.18	11.85	2.44249
DDA1	Uncharacterized protein [Source:UniProtKB/TrEMBL;Acc:H2LY67]	ENSORLG00000008828	5.4	14.48	1.42303
EIF3B	Eukaryotic translation initiation factor 3 subunit B [Source:UniProtKB/TrEMBL;Acc:H2LYA2]	ENSORLG00000008861	14.65	43.33	1.56447
CDK8	Uncharacterized protein [Source:UniProtKB/TrEMBL;Acc:H2LYC9]	ENSORLG00000008885	2.09	5.99	1.51905
APEH	Uncharacterized protein [Source:UniProtKB/TrEMBL;Acc:H2LYD1]	ENSORLG00000008887	5.26	15.52	1.56099
CDH17	Uncharacterized protein [Source:UniProtKB/TrEMBL;Acc:H2LYD6]	ENSORLG00000008889	136.31	359.42	1.39878
TMX1	Uncharacterized protein [Source:UniProtKB/TrEMBL;Acc:H2LYD8]	ENSORLG00000008892	1.73	3.48	1.00832
WASH6P	Uncharacterized protein [Source:UniProtKB/TrEMBL;Acc:H2LYG3]	ENSORLG00000008908	8.59	17.41	1.01919
CAPZA3 (2 of 2)	capping protein (actin filament) muscle Z-line, alpha 3 [Source:HGNC Symbol;Acc:24205]	ENSORLG00000008916	1.23	3.88	1.6574
CTTNBP2NL (2 of 2)	CTTNBP2 N-terminal like [Source:HGNC Symbol;Acc:25330]	ENSORLG00000008930	10.77	25.57	1.24743
GNA12	Uncharacterized protein [Source:UniProtKB/TrEMBL;Acc:H2LYK0]	ENSORLG00000008943	1.54	3.41	1.14684
POLR3A	DNA-directed RNA polymerase [Source:UniProtKB/TrEMBL;Acc:H2LYL3]	ENSORLG00000008958	1.5	5.27	1.81284
CSNK1G2 (2 of 2)	casein kinase 1, gamma 2 [Source:HGNC Symbol;Acc:2455]	ENSORLG00000008960	5.93	24.08	2.02173
GOT2	Aspartate aminotransferase [Source:UniProtKB/TrEMBL;Acc:H2LYP8]	ENSORLG00000008985	22.98	54.65	1.24984
TAGLN (2 of 2)	transgelin [Source:HGNC Symbol;Acc:11553]	ENSORLG00000009005	36.34	129.09	1.82875
OLA.7209	Uncharacterized protein [Source:UniProtKB/TrEMBL;Acc:H2LYV9]	ENSORLG00000009036	1.61	6.19	1.94288
SGPP2	Uncharacterized protein [Source:UniProtKB/TrEMBL;Acc:H2LYX5]	ENSORLG00000009050	11.18	29.36	1.39293
RIPK3 (1 of 4)	receptor-interacting serine-threonine kinase 3 [Source:HGNC Symbol;Acc:10021]	ENSORLG00000009052	4.34	12.29	1.50172
MOB3A	Uncharacterized protein [Source:UniProtKB/TrEMBL;Acc:H2LYY1]	ENSORLG00000009055	21.89	44.99	1.03933
ARPC1B	Uncharacterized protein [Source:UniProtKB/TrEMBL;Acc:H2LZ00]	ENSORLG00000009068	59.25	181.71	1.61675
OLA.12048	Uncharacterized protein [Source:UniProtKB/TrEMBL;Acc:H2LZ15]	ENSORLG00000009081	17.99	57.44	1.67486
ARHGAP17 (2 of 2)	Rho GTPase activating protein 17 [Source:HGNC Symbol;Acc:18239]	ENSORLG00000009090	16.15	33.34	1.04572
ARPC1A	Uncharacterized protein [Source:UniProtKB/TrEMBL;Acc:H2LZ39]	ENSORLG00000009096	4.41	13.32	1.59474
ZAP70	Uncharacterized protein [Source:UniProtKB/TrEMBL;Acc:H2LZ44]	ENSORLG00000009099	3.81	10.12	1.40935
PFN2 (1 of 2)	profilin 2 [Source:HGNC Symbol;Acc:8882]	ENSORLG00000009101	16.06	36.27	1.1753
LMF2	Uncharacterized protein [Source:UniProtKB/TrEMBL;Acc:H2LZ53]	ENSORLG00000009109	1.5	3.52	1.23061
NAA50	Uncharacterized protein [Source:UniProtKB/TrEMBL;Acc:H2LZ63]	ENSORLG00000009116	7.18	23.36	1.70198
DIMT1	Uncharacterized protein [Source:UniProtKB/TrEMBL;Acc:H2LZ68]	ENSORLG00000009118	1.68	5.06	1.59068
PAOX	Uncharacterized protein [Source:UniProtKB/TrEMBL;Acc:H2LZ73]	ENSORLG00000009122	22.58	78.51	1.79783
ATP6V1A (1 of 4)	ATPase, H+ transporting, lysosomal 70kDa, V1 subunit A [Source:HGNC Symbol;Acc:851]	ENSORLG00000009123	18.05	51.75	1.51956
SLC5A11	Uncharacterized protein [Source:UniProtKB/TrEMBL;Acc:H2LZ78]	ENSORLG00000009125	9.47	29.39	1.63389
ATP6V1A (2 of 4)	ATPase, H+ transporting, lysosomal 70kDa, V1 subunit A [Source:HGNC Symbol;Acc:851]	ENSORLG00000009127	9.35	41.28	2.1424
FARSB	Uncharacterized protein [Source:UniProtKB/TrEMBL;Acc:H2LZ90]	ENSORLG00000009135	7.81	18.67	1.25733
OLA.12331	Uncharacterized protein [Source:UniProtKB/TrEMBL;Acc:H2LZB1]	ENSORLG00000009153	11.12	25.7	1.20861
	Uncharacterized protein [Source:UniProtKB/TrEMBL;Acc:H2LZB6]	ENSORLG00000009157	2.39	4.96	1.05333
CDKN3	Uncharacterized protein [Source:UniProtKB/TrEMBL;Acc:H2LZB8]	ENSORLG00000009158	1.84	7.98	2.11668
ECHS1	Uncharacterized protein [Source:UniProtKB/TrEMBL;Acc:H2LZD0]	ENSORLG00000009168	31.78	67.29	1.08227
C10ORF125	Uncharacterized protein [Source:UniProtKB/TrEMBL;Acc:H2LZE3]	ENSORLG00000009179	1.96	4.16	1.08573
MYO1F	Uncharacterized protein [Source:UniProtKB/TrEMBL;Acc:H2LZF3]	ENSORLG00000009185	1.51	3.17	1.06993
LGALS3	Uncharacterized protein [Source:UniProtKB/TrEMBL;Acc:H2LZF6]	ENSORLG00000009189	11.07	29.49	1.41357
SYNJ2BP	Uncharacterized protein [Source:UniProtKB/TrEMBL;Acc:H2LZG1]	ENSORLG00000009195	21.32	55.65	1.38417
	Uncharacterized protein [Source:UniProtKB/TrEMBL;Acc:H2LZH2]	ENSORLG00000009206	11.12	33.31	1.5828
ACSL3 (2 of 2)	acyl-CoA synthetase long-chain family member 3 [Source:HGNC Symbol;Acc:3570]	ENSORLG00000009215	1.08	2.21	1.03302
RPP38	Uncharacterized protein [Source:UniProtKB/TrEMBL;Acc:H2LZI9]	ENSORLG00000009219	3.01	7.72	1.35884
SCD (1 of 2)	stearoyl-CoA desaturase (delta-9-desaturase) [Source:HGNC Symbol;Acc:10571]	ENSORLG00000009222	4.2	9.32	1.14994
PLS3 (1 of 2)	plastin 3 [Source:HGNC Symbol;Acc:9091]	ENSORLG00000009227	3.46	10.25	1.56678
ACSBG2	Uncharacterized protein [Source:UniProtKB/TrEMBL;Acc:H2LZL0]	ENSORLG00000009239	2.44	7.33	1.58693
DNAJA2 (2 of 2)	DnaJ (Hsp40) homolog, subfamily A, member 2 [Source:HGNC Symbol;Acc:14884]	ENSORLG00000009254	16.99	41.87	1.30123
COMMD5	Uncharacterized protein [Source:UniProtKB/TrEMBL;Acc:H2LZP7]	ENSORLG00000009265	9.44	26.79	1.50484
CCDC58	Uncharacterized protein [Source:UniProtKB/TrEMBL;Acc:H2LZQ8]	ENSORLG00000009273	1.11	2.69	1.27705
WDFY1	Uncharacterized protein [Source:UniProtKB/TrEMBL;Acc:H2LZR6]	ENSORLG00000009280	2.09	4.44	1.08706
ELK3 (1 of 2)	ELK3, ETS-domain protein (SRF accessory protein 2) [Source:HGNC Symbol;Acc:3325]	ENSORLG00000009298	2.84	7.04	1.30968
FBXL15	Uncharacterized protein [Source:UniProtKB/TrEMBL;Acc:H2LZU8]	ENSORLG00000009307	1.38	5.06	1.87447
TBL3	Uncharacterized protein [Source:UniProtKB/TrEMBL;Acc:H2LZV8]	ENSORLG00000009312	1.41	4.01	1.50791
SERPINE2	Uncharacterized protein [Source:UniProtKB/TrEMBL;Acc:H2LZW0]	ENSORLG00000009316	8.33	27.06	1.69977
KPNA1	Importin subunit alpha [Source:UniProtKB/TrEMBL;Acc:H2LZW6]	ENSORLG00000009322	3.71	8.04	1.11578
CHST3 (1 of 2)	carbohydrate (chondroitin 6) sulfotransferase 3 [Source:HGNC Symbol;Acc:1971]	ENSORLG00000009328	2.14	5.37	1.32731
ERLIN1	Uncharacterized protein [Source:UniProtKB/TrEMBL;Acc:H2LZY7]	ENSORLG00000009339	12.82	33.53	1.38706
PDCD5	Uncharacterized protein [Source:UniProtKB/TrEMBL;Acc:H2LZZ0]	ENSORLG00000009342	4.29	12.22	1.51019
OLA.17191	Uncharacterized protein [Source:UniProtKB/TrEMBL;Acc:H2LZZ9]	ENSORLG00000009349	8.39	25.59	1.60884
HDAC10	Uncharacterized protein [Source:UniProtKB/TrEMBL;Acc:H2M000]	ENSORLG00000009350	1.02	2.19	1.10236
MYO7B (2 of 2)	myosin VIIB [Source:HGNC Symbol;Acc:7607]	ENSORLG00000009356	17.08	44.79	1.39087
CYBA	Uncharacterized protein [Source:UniProtKB/TrEMBL;Acc:H2M015]	ENSORLG00000009360	22.54	246.23	3.44945
	Uncharacterized protein [Source:UniProtKB/TrEMBL;Acc:H2M023]	ENSORLG00000009367	2.75	15.14	2.46086
	Uncharacterized protein [Source:UniProtKB/TrEMBL;Acc:H2M025]	ENSORLG00000009370	8.39	18.39	1.13218
SH2D3A	Uncharacterized protein [Source:UniProtKB/TrEMBL;Acc:H2M052]	ENSORLG00000009393	4.47	11.3	1.33798
	Uncharacterized protein [Source:UniProtKB/TrEMBL;Acc:H2M061]	ENSORLG00000009399	2.75	6.4	1.21864
PSMD2	Uncharacterized protein [Source:UniProtKB/TrEMBL;Acc:H2M068]	ENSORLG00000009401	7.84	24.12	1.6213
C20ORF24	Uncharacterized protein [Source:UniProtKB/TrEMBL;Acc:H2M074]	ENSORLG00000009410	5.62	17.95	1.67534
	Uncharacterized protein [Source:UniProtKB/TrEMBL;Acc:H2M0A3]	ENSORLG00000009435	3.93	28.59	2.86291
OLA.21974	Uncharacterized protein [Source:UniProtKB/TrEMBL;Acc:H2M0B3]	ENSORLG00000009446	5.24	22.7	2.11505
	Uncharacterized protein [Source:UniProtKB/TrEMBL;Acc:H2M0C7]	ENSORLG00000009457	5.17	10.94	1.08138
	Uncharacterized protein [Source:UniProtKB/TrEMBL;Acc:H2M0D1]	ENSORLG00000009461	19.85	89.7	2.17597
THEM4	Uncharacterized protein [Source:UniProtKB/TrEMBL;Acc:H2M0D4]	ENSORLG00000009464	1.05	5.33	2.34375
GARS	Uncharacterized protein [Source:UniProtKB/TrEMBL;Acc:H2M0E5]	ENSORLG00000009470	5.84	17.02	1.54319
ADK (2 of 2)	adenosine kinase [Source:HGNC Symbol;Acc:257]	ENSORLG00000009480	8.37	19.2	1.19781
PLA2G4A	Uncharacterized protein [Source:UniProtKB/TrEMBL;Acc:H2M0F7]	ENSORLG00000009481	1.29	2.6	1.01114
COX4I1	Uncharacterized protein [Source:UniProtKB/TrEMBL;Acc:H2M0G8]	ENSORLG00000009488	262.88	560.85	1.09321
COX4NB	Uncharacterized protein [Source:UniProtKB/TrEMBL;Acc:H2M0J3]	ENSORLG00000009505	2.93	17.41	2.57094
RNF114	Uncharacterized protein [Source:UniProtKB/TrEMBL;Acc:H2M0J4]	ENSORLG00000009506	20.53	62.44	1.60474
		ENSORLG00000009528	1.65	7.85	2.25023
GUF1	Translation factor guf1, mitochondrial [Source:UniProtKB/TrEMBL;Acc:H2M0N6]	ENSORLG00000009541	1.75	3.87	1.14498
MSN (1 of 2)	moesin [Source:HGNC Symbol;Acc:7373]	ENSORLG00000009545	17.08	35.24	1.04491
STARD7	Uncharacterized protein [Source:UniProtKB/TrEMBL;Acc:H2M0Q0]	ENSORLG00000009554	4.46	13.68	1.61695
BUB3	Uncharacterized protein [Source:UniProtKB/TrEMBL;Acc:H2M0R4]	ENSORLG00000009565	4.46	18.76	2.07254
CHP1	calcineurin-like EF-hand protein 1 [Source:HGNC Symbol;Acc:17433]	ENSORLG00000009568	19.7	45.97	1.2225
DRG1	Uncharacterized protein [Source:UniProtKB/TrEMBL;Acc:H2M0T4]	ENSORLG00000009578	5.12	14.05	1.45635
FNTA	Uncharacterized protein [Source:UniProtKB/TrEMBL;Acc:H2M0U1]	ENSORLG00000009586	6.64	16.62	1.32367
	Uncharacterized protein [Source:UniProtKB/TrEMBL;Acc:H2M0V4]	ENSORLG00000009593	81.01	192.4	1.24794
	Uncharacterized protein [Source:UniProtKB/TrEMBL;Acc:H2M0U7]	ENSORLG00000009594	2.77	31.24	3.49544
FGFR1OP2	Uncharacterized protein [Source:UniProtKB/TrEMBL;Acc:H2M0W0]	ENSORLG00000009602	4.68	13.61	1.54009
PLK1	Uncharacterized protein [Source:UniProtKB/TrEMBL;Acc:H2M0W2]	ENSORLG00000009603	10.75	42.34	1.97768
HDAC8	Histone deacetylase [Source:UniProtKB/TrEMBL;Acc:H2M0W6]	ENSORLG00000009606	1.63	5.72	1.81114
AIFM1	Uncharacterized protein [Source:UniProtKB/TrEMBL;Acc:H2M0Z1]	ENSORLG00000009626	7.4	16.4	1.1481
	Uncharacterized protein [Source:UniProtKB/TrEMBL;Acc:H2M106]	ENSORLG00000009638	6.04	15.38	1.34844
RRAGC (2 of 2)	Ras-related GTP binding C [Source:HGNC Symbol;Acc:19902]	ENSORLG00000009645	10.38	23.75	1.19412
EIF1AD	Uncharacterized protein [Source:UniProtKB/TrEMBL;Acc:H2M116]	ENSORLG00000009647	14.28	34.79	1.28468
AGPAT5	Uncharacterized protein [Source:UniProtKB/TrEMBL;Acc:H2M120]	ENSORLG00000009650	3.52	14.83	2.07487
GLRA4 (2 of 2)	glycine receptor, alpha 4 [Source:HGNC Symbol;Acc:31715]	ENSORLG00000009653	3.34	8.48	1.34422
LHPP	Uncharacterized protein [Source:UniProtKB/TrEMBL;Acc:H2M129]	ENSORLG00000009657	1.25	2.96	1.24367
ARL5A	Uncharacterized protein [Source:UniProtKB/TrEMBL;Acc:H2M140]	ENSORLG00000009664	3.42	6.94	1.02094
		ENSORLG00000009666	10	24.07	1.26724
SHE	Uncharacterized protein [Source:UniProtKB/TrEMBL;Acc:H2M166]	ENSORLG00000009685	1.16	10.22	3.1392
OLA.12019	Uncharacterized protein [Source:UniProtKB/TrEMBL;Acc:H2M178]	ENSORLG00000009695	11.28	24.83	1.13832
MRPS7	Uncharacterized protein [Source:UniProtKB/TrEMBL;Acc:H2M179]	ENSORLG00000009696	4.33	8.7	1.00665
TFRC (1 of 2)	transferrin receptor (p90, CD71) [Source:HGNC Symbol;Acc:11763]	ENSORLG00000009702	2.17	18.75	3.11112
CAP1	CAP, adenylate cyclase-associated protein 1 (yeast) [Source:HGNC Symbol;Acc:20040]	ENSORLG00000009709	18.28	42.16	1.20561
MAD1L1	Uncharacterized protein [Source:UniProtKB/TrEMBL;Acc:H2M1A2]	ENSORLG00000009714	2.17	6.29	1.53536
		ENSORLG00000009715	1.2	3.53	1.55663
TC2N	Uncharacterized protein [Source:UniProtKB/TrEMBL;Acc:H2M1A3]	ENSORLG00000009716	1.85	3.73	1.01165
PSMB2	Proteasome subunit beta type [Source:UniProtKB/TrEMBL;Acc:H2M1E7]	ENSORLG00000009748	28.69	113.28	1.98127
IQGAP2	Uncharacterized protein [Source:UniProtKB/TrEMBL;Acc:H2M1F4]	ENSORLG00000009749	16.27	34.27	1.07473
CSTF3	Uncharacterized protein [Source:UniProtKB/TrEMBL;Acc:H2M1G2]	ENSORLG00000009762	2.03	5.92	1.54412
	Uncharacterized protein [Source:UniProtKB/TrEMBL;Acc:H2M1G3]	ENSORLG00000009763	23.7	51.24	1.11238
BCCIP	Uncharacterized protein [Source:UniProtKB/TrEMBL;Acc:H2M1H0]	ENSORLG00000009765	28.38	71.34	1.32984
FLAD1	Uncharacterized protein [Source:UniProtKB/TrEMBL;Acc:H2M1H4]	ENSORLG00000009769	6.76	19.66	1.54017
ERI2	Uncharacterized protein [Source:UniProtKB/TrEMBL;Acc:H2M1I0]	ENSORLG00000009777	4.84	10.26	1.08395
FGF10 (2 of 2)	fibroblast growth factor 10 [Source:HGNC Symbol;Acc:3666]	ENSORLG00000009779	1.13	3.28	1.53737
MYD88	Uncharacterized protein [Source:UniProtKB/TrEMBL;Acc:H2M1J7]	ENSORLG00000009788	17.14	43.11	1.33066
NNT (1 of 3)	nicotinamide nucleotide transhydrogenase [Source:HGNC Symbol;Acc:7863]	ENSORLG00000009789	34.05	79.33	1.22021
NNT (3 of 3)	nicotinamide nucleotide transhydrogenase [Source:HGNC Symbol;Acc:7863]	ENSORLG00000009793	16.3	44.78	1.45798
SEPT9 (1 of 2)	septin 9 [Source:HGNC Symbol;Acc:7323]	ENSORLG00000009803	11.84	28.6	1.27235
ARF5 (2 of 2)	ADP-ribosylation factor 5 [Source:HGNC Symbol;Acc:658]	ENSORLG00000009826	8.61	33.33	1.95274
OLA.2158	Uncharacterized protein [Source:UniProtKB/TrEMBL;Acc:H2M1Q1]	ENSORLG00000009830	59.39	226.36	1.93033
FERMT1	Uncharacterized protein [Source:UniProtKB/TrEMBL;Acc:H2M1Q7]	ENSORLG00000009834	12.41	34.01	1.45446
PDIA5	Uncharacterized protein [Source:UniProtKB/TrEMBL;Acc:H2M1R3]	ENSORLG00000009839	2.3	6.63	1.52738
TMEM167A	Uncharacterized protein [Source:UniProtKB/TrEMBL;Acc:H2M1R2]	ENSORLG00000009841	2.94	7.91	1.42786
OLA.15257	Uncharacterized protein [Source:UniProtKB/TrEMBL;Acc:H2M1T9]	ENSORLG00000009864	3.39	8.01	1.24052
DAG1 (2 of 2)	dystroglycan 1 (dystrophin-associated glycoprotein 1) [Source:HGNC Symbol;Acc:2666]	ENSORLG00000009878	11.15	24.68	1.1463
CSRNP1 (1 of 2)	cysteine-serine-rich nuclear protein 1 [Source:HGNC Symbol;Acc:14300]	ENSORLG00000009885	16.03	32.06	1
VTI1B	Uncharacterized protein [Source:UniProtKB/TrEMBL;Acc:H2M1Y0]	ENSORLG00000009898	4.86	10.04	1.04673
CLRN3	Uncharacterized protein [Source:UniProtKB/TrEMBL;Acc:H2M1Z2]	ENSORLG00000009909	64.59	204.82	1.66497
S100G	S100 calcium binding protein G [Source:HGNC Symbol;Acc:1436]	ENSORLG00000009914	29.12	209.38	2.84604
	Uncharacterized protein [Source:UniProtKB/TrEMBL;Acc:H2M201]	ENSORLG00000009916	7.75	15.76	1.024
NUF2	Uncharacterized protein [Source:UniProtKB/TrEMBL;Acc:H2M222]	ENSORLG00000009929	1.34	5.54	2.04765
DIRC2	Uncharacterized protein [Source:UniProtKB/TrEMBL;Acc:H2M224]	ENSORLG00000009930	7.03	15.26	1.11816
PTPRE (1 of 2)	protein tyrosine phosphatase, receptor type, E [Source:HGNC Symbol;Acc:9669]	ENSORLG00000009934	7.63	15.72	1.04285
CDCA8	Uncharacterized protein [Source:UniProtKB/TrEMBL;Acc:H2M232]	ENSORLG00000009938	2.52	8.56	1.76419
NDUFA8	Uncharacterized protein [Source:UniProtKB/TrEMBL;Acc:H2M234]	ENSORLG00000009940	34.81	105.49	1.59953
MRRF	Uncharacterized protein [Source:UniProtKB/TrEMBL;Acc:H2M264]	ENSORLG00000009966	2.44	5.85	1.26156
DNAJC6	Uncharacterized protein [Source:UniProtKB/TrEMBL;Acc:H2M269]	ENSORLG00000009969	1.83	4.28	1.22577
OLA.5794	Uncharacterized protein [Source:UniProtKB/TrEMBL;Acc:H2M271]	ENSORLG00000009973	39.67	111.09	1.48561
CCNH	Uncharacterized protein [Source:UniProtKB/TrEMBL;Acc:H2M288]	ENSORLG00000009984	3.19	9.06	1.50595
	40S ribosomal protein S27 [Source:UniProtKB/TrEMBL;Acc:H2M287]	ENSORLG00000009985	277.94	842.02	1.59908
AK4	Adenylate kinase [Source:UniProtKB/TrEMBL;Acc:H2M292]	ENSORLG00000009987	1.94	5.46	1.49284
RNASET2	Uncharacterized protein [Source:UniProtKB/TrEMBL;Acc:H2M294]	ENSORLG00000009990	14.15	30.74	1.11932
RAB13	Uncharacterized protein [Source:UniProtKB/TrEMBL;Acc:H2M2A9]	ENSORLG00000010000	3.39	6.78	1
PRDX6 (2 of 2)	peroxiredoxin 6 [Source:HGNC Symbol;Acc:16753]	ENSORLG00000010012	7.92	18.05	1.18843
C3ORF32	Uncharacterized protein [Source:UniProtKB/TrEMBL;Acc:H2M2D3]	ENSORLG00000010022	8.87	19.21	1.11485
ZNF683	Uncharacterized protein [Source:UniProtKB/TrEMBL;Acc:H2M2D4]	ENSORLG00000010025	1.08	4.91	2.18469
EAF2	Uncharacterized protein [Source:UniProtKB/TrEMBL;Acc:H2M2E5]	ENSORLG00000010034	4.04	12.83	1.66709
LRRC57	Uncharacterized protein [Source:UniProtKB/TrEMBL;Acc:H2M2E9]	ENSORLG00000010037	8.88	21.3	1.26222
RUSC1	Uncharacterized protein [Source:UniProtKB/TrEMBL;Acc:H2M2F2]	ENSORLG00000010041	2.62	6.53	1.31752
TMEM161B	Uncharacterized protein [Source:UniProtKB/TrEMBL;Acc:H2M2F6]	ENSORLG00000010044	3.23	7.51	1.21728
APOLD1 (2 of 4)	apolipoprotein L domain containing 1 [Source:HGNC Symbol;Acc:25268]	ENSORLG00000010045	3.62	7.27	1.00597
JAK1	Tyrosine-protein kinase [Source:UniProtKB/TrEMBL;Acc:H2M2I1]	ENSORLG00000010063	5.13	15.77	1.62015
	Uncharacterized protein [Source:UniProtKB/TrEMBL;Acc:H2M2I8]	ENSORLG00000010069	2.82	13.39	2.24739
ANXA9	Annexin [Source:UniProtKB/TrEMBL;Acc:H2M2M0]	ENSORLG00000010101	5.13	12.91	1.33146
RNF115	Uncharacterized protein [Source:UniProtKB/TrEMBL;Acc:H2M2M9]	ENSORLG00000010107	2.26	5.37	1.2486
	Uncharacterized protein [Source:UniProtKB/TrEMBL;Acc:H2M2N2]	ENSORLG00000010112	2.33	4.76	1.03063
	Uncharacterized protein [Source:UniProtKB/TrEMBL;Acc:H2M2N9]	ENSORLG00000010118	1.66	4.08	1.29739
POLR3C	Uncharacterized protein [Source:UniProtKB/TrEMBL;Acc:H2M2R1]	ENSORLG00000010133	1.49	3.32	1.15587
NOL6	Uncharacterized protein [Source:UniProtKB/TrEMBL;Acc:H2M2T9]	ENSORLG00000010159	1.56	3.26	1.06333
TIMM9	Uncharacterized protein [Source:UniProtKB/TrEMBL;Acc:H2M2U6]	ENSORLG00000010167	25.47	71.22	1.48348
NPM1	Uncharacterized protein [Source:UniProtKB/TrEMBL;Acc:H2M2W5]	ENSORLG00000010179	29.84	134.33	2.17046
THAP5	Uncharacterized protein [Source:UniProtKB/TrEMBL;Acc:H2M2W4]	ENSORLG00000010181	1.52	4.1	1.43155
DNAJB9	Uncharacterized protein [Source:UniProtKB/TrEMBL;Acc:H2M2X4]	ENSORLG00000010187	15.97	34.48	1.1104
TPMT	Uncharacterized protein [Source:UniProtKB/TrEMBL;Acc:H2M2Y0]	ENSORLG00000010193	10.27	29.19	1.50704
CLDN7 (2 of 2)	claudin 7 [Source:HGNC Symbol;Acc:2049]	ENSORLG00000010194	169.8	369.97	1.12357
SDC2	Syndecan [Source:UniProtKB/TrEMBL;Acc:H2M2Z2]	ENSORLG00000010202	4.33	9.79	1.17694
GPR108	Uncharacterized protein [Source:UniProtKB/TrEMBL;Acc:H2M329]	ENSORLG00000010230	6.05	12.31	1.02482
RPA3	Uncharacterized protein [Source:UniProtKB/TrEMBL;Acc:H2M379]	ENSORLG00000010276	5.6	12.97	1.21168
CRABP2 (1 of 2)	cellular retinoic acid binding protein 2 [Source:HGNC Symbol;Acc:2339]	ENSORLG00000010277	1.37	4.49	1.71254
YWHAB (2 of 2)	tyrosine 3-monooxygenase/tryptophan 5-monooxygenase activation protein, beta polypeptide [Source:HGNC Symbol;Acc:12849]	ENSORLG00000010283	12.96	49.03	1.9196
PSMA3	Proteasome subunit alpha type [Source:UniProtKB/TrEMBL;Acc:H2M390]	ENSORLG00000010288	5.63	20.26	1.84743
PRPF18	Uncharacterized protein [Source:UniProtKB/TrEMBL;Acc:H2M396]	ENSORLG00000010293	2.51	5.58	1.15258
CYSLTR1	Uncharacterized protein [Source:UniProtKB/TrEMBL;Acc:H2M3B0]	ENSORLG00000010305	6.96	18.77	1.43127
	Uncharacterized protein [Source:UniProtKB/TrEMBL;Acc:H2M3C7]	ENSORLG00000010317	1.03	2.33	1.17769
LCN15	Uncharacterized protein [Source:UniProtKB/TrEMBL;Acc:H2M3C8]	ENSORLG00000010319	1.04	2.68	1.36565
PRPF3	Uncharacterized protein [Source:UniProtKB/TrEMBL;Acc:H2M3E0]	ENSORLG00000010330	2.73	9.92	1.86144
CFL2	Uncharacterized protein [Source:UniProtKB/TrEMBL;Acc:H2M3E1]	ENSORLG00000010332	26.69	58.19	1.12447
OLA.10332	Uncharacterized protein [Source:UniProtKB/TrEMBL;Acc:H2M3F2]	ENSORLG00000010337	34.57	96.89	1.48683
OLA.9081	Uncharacterized protein [Source:UniProtKB/TrEMBL;Acc:H2M3I7]	ENSORLG00000010372	5.43	23.64	2.12221
OLA.250	Uncharacterized protein [Source:UniProtKB/TrEMBL;Acc:H2M3L2]	ENSORLG00000010387	6.47	17.39	1.42642
AP1S1	Uncharacterized protein [Source:UniProtKB/TrEMBL;Acc:H2M3L9]	ENSORLG00000010395	10.32	24.77	1.26315
	Uncharacterized protein [Source:UniProtKB/TrEMBL;Acc:H2M3M5]	ENSORLG00000010400	28.95	74.92	1.37179
SH3BGRL	Uncharacterized protein [Source:UniProtKB/TrEMBL;Acc:H2M3N5]	ENSORLG00000010410	20.82	53.79	1.36937
DHPS	Uncharacterized protein [Source:UniProtKB/TrEMBL;Acc:H2M3P3]	ENSORLG00000010415	1.76	5.97	1.76216
AK3	Adenylate kinase [Source:UniProtKB/TrEMBL;Acc:H2M3P6]	ENSORLG00000010417	20.7	88.75	2.10012
PSMD7	Uncharacterized protein [Source:UniProtKB/TrEMBL;Acc:H2M3P7]	ENSORLG00000010418	34.54	87.42	1.3397
HK1 (1 of 2)	hexokinase 1 [Source:HGNC Symbol;Acc:4922]	ENSORLG00000010420	1.36	6.59	2.27667
ALKBH8	Uncharacterized protein [Source:UniProtKB/TrEMBL;Acc:H2M3S2]	ENSORLG00000010440	3.14	6.48	1.04523
OLA.989	Uncharacterized protein [Source:UniProtKB/TrEMBL;Acc:H2M3T0]	ENSORLG00000010441	18.17	58.94	1.69769
DNAJC15	Uncharacterized protein [Source:UniProtKB/TrEMBL;Acc:H2M3T5]	ENSORLG00000010449	8.11	16.57	1.0308
	Uncharacterized protein [Source:UniProtKB/TrEMBL;Acc:H2M3U7]	ENSORLG00000010458	8.99	36.5	2.0215
	Uncharacterized protein [Source:UniProtKB/TrEMBL;Acc:H2M3V4]	ENSORLG00000010465	1.69	3.94	1.22117
OLA.4454	plasminogen activator inhibitor type 1 precursor [Source:RefSeq peptide;Acc:NP_001188451]	ENSORLG00000010473	1.82	4.34	1.25376
G2E3	Uncharacterized protein [Source:UniProtKB/TrEMBL;Acc:H2M3X9]	ENSORLG00000010482	1.04	2.13	1.03427
UCK2	Uridine kinase [Source:UniProtKB/TrEMBL;Acc:H2M3Y1]	ENSORLG00000010485	4.8	16.21	1.75578
CWF19L2	Uncharacterized protein [Source:UniProtKB/TrEMBL;Acc:H2M3Y3]	ENSORLG00000010487	4.28	9.57	1.16091
LYSMD3	Uncharacterized protein [Source:UniProtKB/TrEMBL;Acc:H2M3Z5]	ENSORLG00000010497	3.75	7.53	1.00576
USP1	Ubiquitin carboxyl-terminal hydrolase [Source:UniProtKB/TrEMBL;Acc:H2M406]	ENSORLG00000010503	4.14	10.14	1.29235
MBLAC2	Uncharacterized protein [Source:UniProtKB/TrEMBL;Acc:H2M422]	ENSORLG00000010518	1.88	5.54	1.55915
	Uncharacterized protein [Source:UniProtKB/TrEMBL;Acc:H2M429]	ENSORLG00000010523	1.21	12.37	3.35377
	Uncharacterized protein [Source:UniProtKB/TrEMBL;Acc:H2M434]	ENSORLG00000010526	115.51	2345.64	4.34389
PRDX1	Uncharacterized protein [Source:UniProtKB/TrEMBL;Acc:H2M443]	ENSORLG00000010533	55.77	1406.02	4.65598
SCFD1	Uncharacterized protein [Source:UniProtKB/TrEMBL;Acc:H2M450]	ENSORLG00000010536	2.17	5.09	1.22997
GCAT	Uncharacterized protein [Source:UniProtKB/TrEMBL;Acc:H2M454]	ENSORLG00000010542	23.01	52.46	1.18896
MRPS18B	Uncharacterized protein [Source:UniProtKB/TrEMBL;Acc:H2M460]	ENSORLG00000010546	6.45	16.68	1.37075
NASP (2 of 2)	nuclear autoantigenic sperm protein (histone-binding) [Source:HGNC Symbol;Acc:7644]	ENSORLG00000010548	2.39	4.97	1.05624
DDX39A (1 of 2)	DEAD (Asp-Glu-Ala-Asp) box polypeptide 39A [Source:HGNC Symbol;Acc:17821]	ENSORLG00000010565	26.83	84.25	1.65083
	Uncharacterized protein [Source:UniProtKB/TrEMBL;Acc:H2M4A3]	ENSORLG00000010577	1.42	3.84	1.43522
UBE3C	Uncharacterized protein [Source:UniProtKB/TrEMBL;Acc:H2M4A2]	ENSORLG00000010581	3.73	9.56	1.35783
SNRPD3	Uncharacterized protein [Source:UniProtKB/TrEMBL;Acc:H2M4A6]	ENSORLG00000010586	18.62	51.08	1.45591
SPTLC2 (1 of 2)	serine palmitoyltransferase, long chain base subunit 2 [Source:HGNC Symbol;Acc:11278]	ENSORLG00000010589	7.41	22.43	1.59788
TMEM69 (2 of 2)	transmembrane protein 69 [Source:HGNC Symbol;Acc:28035]	ENSORLG00000010592	3.54	9.67	1.44977
EBNA1BP2	Uncharacterized protein [Source:UniProtKB/TrEMBL;Acc:H2M4D8]	ENSORLG00000010609	5.09	12.6	1.30769
ABCF1	Uncharacterized protein [Source:UniProtKB/TrEMBL;Acc:H2M4E4]	ENSORLG00000010612	3.62	9.67	1.41753
IPP	Uncharacterized protein [Source:UniProtKB/TrEMBL;Acc:H2M4F2]	ENSORLG00000010621	1.96	6.54	1.73844
MIS12	Uncharacterized protein [Source:UniProtKB/TrEMBL;Acc:H2M4F5]	ENSORLG00000010625	1.91	5.25	1.45874
BANF1	Uncharacterized protein [Source:UniProtKB/TrEMBL;Acc:H2M4G6]	ENSORLG00000010633	36.52	261.86	2.84204
OLA.12112	Uncharacterized protein [Source:UniProtKB/TrEMBL;Acc:H2M4G8]	ENSORLG00000010636	18.99	41.03	1.11144
AGPAT4	Uncharacterized protein [Source:UniProtKB/TrEMBL;Acc:H2M4H3]	ENSORLG00000010639	1.75	5.3	1.59864
OLA.9982	Uncharacterized protein [Source:UniProtKB/TrEMBL;Acc:H2M4H5]	ENSORLG00000010641	6.07	22.01	1.85839
PPM1G	Uncharacterized protein [Source:UniProtKB/TrEMBL;Acc:H2M4K1]	ENSORLG00000010662	2.05	4.71	1.2001
RPS19BP1	Uncharacterized protein [Source:UniProtKB/TrEMBL;Acc:H2M4J7]	ENSORLG00000010665	10.09	20.41	1.01635
KXD1	Uncharacterized protein [Source:UniProtKB/TrEMBL;Acc:H2M4K8]	ENSORLG00000010671	3.47	7.66	1.14241
HELZ2	helicase with zinc finger 2, transcriptional coactivator [Source:HGNC Symbol;Acc:30021]	ENSORLG00000010672	3.23	8.13	1.33172
KLF9	Uncharacterized protein [Source:UniProtKB/TrEMBL;Acc:H2M4N1]	ENSORLG00000010690	1.37	27.69	4.33712
PLEKHA6	Uncharacterized protein [Source:UniProtKB/TrEMBL;Acc:H2M4N8]	ENSORLG00000010695	1.14	3.06	1.4245
TM7SF2	Uncharacterized protein [Source:UniProtKB/TrEMBL;Acc:H2M4P1]	ENSORLG00000010698	1.88	4.57	1.28146
ERGIC2 (1 of 2)	ERGIC and golgi 2 [Source:HGNC Symbol;Acc:30208]	ENSORLG00000010720	1.87	6.26	1.74312
QARS	Uncharacterized protein [Source:UniProtKB/TrEMBL;Acc:H2M4U8]	ENSORLG00000010737	3.55	17.06	2.26473
CYR61	Uncharacterized protein [Source:UniProtKB/TrEMBL;Acc:H2M4W8]	ENSORLG00000010756	5.91	12.31	1.0586
PSMC3	proteasome 26S subunit ATPase 3 [Source:RefSeq peptide;Acc:NP_001153918]	ENSORLG00000010768	85.31	276.13	1.69456
ATP2A2 (2 of 2)	ATPase, Ca++ transporting, cardiac muscle, slow twitch 2 [Source:HGNC Symbol;Acc:812]	ENSORLG00000010772	6.21	18.81	1.59883
PIK3C2B	Uncharacterized protein [Source:UniProtKB/TrEMBL;Acc:H2M4Z3]	ENSORLG00000010776	1.1	2.89	1.39357
CUTA	Uncharacterized protein [Source:UniProtKB/TrEMBL;Acc:H2M4Z7]	ENSORLG00000010780	5.49	15.81	1.52596
SGSM3	Uncharacterized protein [Source:UniProtKB/TrEMBL;Acc:H2M514]	ENSORLG00000010788	4.97	11.62	1.22529
	Uncharacterized protein [Source:UniProtKB/TrEMBL;Acc:H2M516]	ENSORLG00000010794	5.82	11.88	1.02944
FAM108B1	Uncharacterized protein [Source:UniProtKB/TrEMBL;Acc:H2M523]	ENSORLG00000010800	8.93	19.85	1.15241
PSMB1	Proteasome subunit beta type [Source:UniProtKB/TrEMBL;Acc:H2M528]	ENSORLG00000010803	22.14	58.96	1.41308
NOC4L	Uncharacterized protein [Source:UniProtKB/TrEMBL;Acc:H2M527]	ENSORLG00000010804	2.09	4.25	1.02396
MED14	Uncharacterized protein [Source:UniProtKB/TrEMBL;Acc:H2M535]	ENSORLG00000010808	1.77	3.74	1.07929
UBE2H (1 of 2)	ubiquitin-conjugating enzyme E2H [Source:HGNC Symbol;Acc:12484]	ENSORLG00000010819	4.57	11.49	1.33011
CCDC99	Uncharacterized protein [Source:UniProtKB/TrEMBL;Acc:H2M552]	ENSORLG00000010824	1.33	3.68	1.46828
SOCS3	Uncharacterized protein [Source:UniProtKB/TrEMBL;Acc:H2M563]	ENSORLG00000010833	3.5	86.03	4.61941
SIL1	Uncharacterized protein [Source:UniProtKB/TrEMBL;Acc:H2M572]	ENSORLG00000010841	1.76	6	1.76939
STIP1	Uncharacterized protein [Source:UniProtKB/TrEMBL;Acc:H2M588]	ENSORLG00000010852	7.77	18.06	1.21681
GDA	Uncharacterized protein [Source:UniProtKB/TrEMBL;Acc:H2M5A1]	ENSORLG00000010864	59.63	136.18	1.1914
PGS1	Uncharacterized protein [Source:UniProtKB/TrEMBL;Acc:H2M5A4]	ENSORLG00000010865	3.38	14.43	2.09398
VRK1	Uncharacterized protein [Source:UniProtKB/TrEMBL;Acc:H2M5A9]	ENSORLG00000010872	1.14	3.19	1.48452
OLA.26602	actin, alpha skeletal muscle [Source:RefSeq peptide;Acc:NP_001098276]	ENSORLG00000010881	1.96	22.08	3.49381
MRPS25	Uncharacterized protein [Source:UniProtKB/TrEMBL;Acc:H2M5D5]	ENSORLG00000010890	3	8.57	1.51433
ABCB10	Uncharacterized protein [Source:UniProtKB/TrEMBL;Acc:H2M5E0]	ENSORLG00000010893	1.65	4.91	1.57326
ENTPD4	Uncharacterized protein [Source:UniProtKB/TrEMBL;Acc:H2M5E6]	ENSORLG00000010898	9.25	35.31	1.93255
RGS18	Uncharacterized protein [Source:UniProtKB/TrEMBL;Acc:H2M5G2]	ENSORLG00000010916	8.5	21.64	1.34817
TIMM10	Uncharacterized protein [Source:UniProtKB/TrEMBL;Acc:H2M5G7]	ENSORLG00000010922	10.43	37.6	1.84999
C11ORF54	Uncharacterized protein [Source:UniProtKB/TrEMBL;Acc:H2M5I6]	ENSORLG00000010933	12.66	29.31	1.21112
SFXN2	Uncharacterized protein [Source:UniProtKB/TrEMBL;Acc:H2M5J6]	ENSORLG00000010940	1.13	4.94	2.12819
CTNND1 (2 of 2)	catenin (cadherin-associated protein), delta 1 [Source:HGNC Symbol;Acc:2515]	ENSORLG00000010944	13.74	39.58	1.52639
GALNT2	Uncharacterized protein [Source:UniProtKB/TrEMBL;Acc:H2M5L3]	ENSORLG00000010960	1.34	2.8	1.06319
CENPF	Uncharacterized protein [Source:UniProtKB/TrEMBL;Acc:H2M5P9]	ENSORLG00000010987	2.87	7.26	1.33892
SPCS3	Uncharacterized protein [Source:UniProtKB/TrEMBL;Acc:H2M5W8]	ENSORLG00000011044	19.55	49.61	1.34346
TIMM22	Uncharacterized protein [Source:UniProtKB/TrEMBL;Acc:H2M5X4]	ENSORLG00000011052	7.61	16.29	1.09802
CGREF1	Uncharacterized protein [Source:UniProtKB/TrEMBL;Acc:H2M5X7]	ENSORLG00000011055	18.7	43.48	1.21731
SLC29A2 (1 of 2)	solute carrier family 29 (nucleoside transporters), member 2 [Source:HGNC Symbol;Acc:11004]	ENSORLG00000011065	1.86	5.99	1.68725
OLA.20718	Uncharacterized protein [Source:UniProtKB/TrEMBL;Acc:H2M5Z2]	ENSORLG00000011067	9.29	19.93	1.10119
	Uncharacterized protein [Source:UniProtKB/TrEMBL;Acc:H2M625]	ENSORLG00000011090	9.06	21.52	1.2481
	Uncharacterized protein [Source:UniProtKB/TrEMBL;Acc:H2M630]	ENSORLG00000011094	1.51	5.09	1.75312
FAM176A	Uncharacterized protein [Source:UniProtKB/TrEMBL;Acc:H2M631]	ENSORLG00000011096	1.43	2.92	1.02995
SUPT4H1	Uncharacterized protein [Source:UniProtKB/TrEMBL;Acc:H2M633]	ENSORLG00000011097	1.82	4.55	1.32193
RELA	Uncharacterized protein [Source:UniProtKB/TrEMBL;Acc:H2M641]	ENSORLG00000011104	4.94	10.41	1.07539
OLA.22173	Uncharacterized protein [Source:UniProtKB/TrEMBL;Acc:H2M658]	ENSORLG00000011119	1.7	3.58	1.07442
		ENSORLG00000011120	2.65	9.61	1.85854
VPS37C	Uncharacterized protein [Source:UniProtKB/TrEMBL;Acc:H2M664]	ENSORLG00000011125	2.26	5.66	1.32448
	Uncharacterized protein [Source:UniProtKB/TrEMBL;Acc:H2M668]	ENSORLG00000011129	1.4	4.05	1.5325
PMP22	peripheral myelin protein 22 [Source:HGNC Symbol;Acc:9118]	ENSORLG00000011131	4.21	11.23	1.41547
CXORF38	Uncharacterized protein [Source:UniProtKB/TrEMBL;Acc:H2M676]	ENSORLG00000011133	10.77	25.38	1.23667
	Uncharacterized protein [Source:UniProtKB/TrEMBL;Acc:H2M692]	ENSORLG00000011148	5.12	13.15	1.36085
OLA.20127	Uncharacterized protein [Source:UniProtKB/TrEMBL;Acc:H2M6A3]	ENSORLG00000011153	15.15	41.76	1.4628
COX10	Protoheme IX farnesyltransferase, mitochondrial [Source:UniProtKB/TrEMBL;Acc:H2M6C2]	ENSORLG00000011167	2.14	4.96	1.21273
		ENSORLG00000011174	2.92	6.53	1.16111
		ENSORLG00000011187	5.43	10.99	1.01717
OLA.3179	caspase-8 [Source:RefSeq peptide;Acc:NP_001098258]	ENSORLG00000011198	9.64	44.49	2.20638
MFI2	Uncharacterized protein [Source:UniProtKB/TrEMBL;Acc:H2M6H2]	ENSORLG00000011217	222.64	545.45	1.29273
TMC4	Uncharacterized protein [Source:UniProtKB/TrEMBL;Acc:H2M6H4]	ENSORLG00000011221	7.91	22.6	1.51457
FKBP2	Peptidyl-prolyl cis-trans isomerase [Source:UniProtKB/TrEMBL;Acc:H2M6H7]	ENSORLG00000011225	46.83	107.69	1.20138
NCBP2	Uncharacterized protein [Source:UniProtKB/TrEMBL;Acc:H2M6J2]	ENSORLG00000011235	17.57	35.83	1.02805
MBOAT7	Uncharacterized protein [Source:UniProtKB/TrEMBL;Acc:H2M6J7]	ENSORLG00000011240	4.1	9.35	1.18934
EIF4EBP1 (2 of 2)	eukaryotic translation initiation factor 4E binding protein 1 [Source:HGNC Symbol;Acc:3288]	ENSORLG00000011257	11.94	36.38	1.60734
NR1H4	Uncharacterized protein [Source:UniProtKB/TrEMBL;Acc:H2M6M7]	ENSORLG00000011270	4.58	13.27	1.53475
TM4SF18	Uncharacterized protein [Source:UniProtKB/TrEMBL;Acc:H2M6M5]	ENSORLG00000011271	1.54	3.12	1.01862
	Uncharacterized protein [Source:UniProtKB/TrEMBL;Acc:H2M6P5]	ENSORLG00000011286	2.03	4.56	1.16755
CDC42EP5	Uncharacterized protein [Source:UniProtKB/TrEMBL;Acc:H2M6P8]	ENSORLG00000011290	12.92	26.16	1.01776
	Uncharacterized protein [Source:UniProtKB/TrEMBL;Acc:H2M6Q0]	ENSORLG00000011291	2.83	5.75	1.02276
ZNHIT3	Uncharacterized protein [Source:UniProtKB/TrEMBL;Acc:H2M6Q7]	ENSORLG00000011298	1.95	4.72	1.27531
OLA.16181	Uncharacterized protein [Source:UniProtKB/TrEMBL;Acc:H2M6R0]	ENSORLG00000011300	5.61	13.66	1.28388
		ENSORLG00000011304	1.14	3.71	1.70239
GRWD1	Uncharacterized protein [Source:UniProtKB/TrEMBL;Acc:H2M6R7]	ENSORLG00000011308	3.7	15.84	2.09798
PIGW	Uncharacterized protein [Source:UniProtKB/TrEMBL;Acc:H2M6S7]	ENSORLG00000011316	3.79	16.47	2.11957
COMMD6	Uncharacterized protein [Source:UniProtKB/TrEMBL;Acc:H2M6S9]	ENSORLG00000011319	5.15	11.59	1.17024
LENG9	Uncharacterized protein [Source:UniProtKB/TrEMBL;Acc:H2M6U0]	ENSORLG00000011328	8.61	19.97	1.21375
		ENSORLG00000011340	3.46	12.84	1.8918
BPNT1	Uncharacterized protein [Source:UniProtKB/TrEMBL;Acc:H2M6W2]	ENSORLG00000011346	7.97	21.28	1.41685
UCHL3	Uncharacterized protein [Source:UniProtKB/TrEMBL;Acc:H2M6W4]	ENSORLG00000011347	8.41	38.32	2.18792
DUSP4	Dual specificity protein phosphatase [Source:UniProtKB/TrEMBL;Acc:H2M6X7]	ENSORLG00000011362	1.34	3.94	1.55596
	Uncharacterized protein [Source:UniProtKB/TrEMBL;Acc:H2M701]	ENSORLG00000011379	1.38	2.81	1.0259
OLA.5446	Uncharacterized protein [Source:UniProtKB/TrEMBL;Acc:H2M702]	ENSORLG00000011380	45.96	98.24	1.09593
CCDC56	Uncharacterized protein [Source:UniProtKB/TrEMBL;Acc:H2M704]	ENSORLG00000011383	11.29	28.33	1.32729
SLC25A10	solute carrier family 25 (mitochondrial carrier; dicarboxylate transporter), member 10 [Source:HGNC Symbol;Acc:10980]	ENSORLG00000011387	3.65	10.73	1.55568
NUP210	Uncharacterized protein [Source:UniProtKB/TrEMBL;Acc:H2M719]	ENSORLG00000011390	1.35	3.59	1.41102
UBE2S	Uncharacterized protein [Source:UniProtKB/TrEMBL;Acc:H2M727]	ENSORLG00000011402	10.49	21.83	1.0573
	Transporter [Source:UniProtKB/TrEMBL;Acc:H2M730]	ENSORLG00000011403	1.18	2.47	1.06572
MYL12B	Uncharacterized protein [Source:UniProtKB/TrEMBL;Acc:H2M732]	ENSORLG00000011406	155.15	325	1.06678
SLC26A1	Uncharacterized protein [Source:UniProtKB/TrEMBL;Acc:H2M740]	ENSORLG00000011411	8.09	22.29	1.46219
VPS25	Uncharacterized protein [Source:UniProtKB/TrEMBL;Acc:H2M741]	ENSORLG00000011413	10.53	25.06	1.25088
FLOT2 (1 of 2)	flotillin 2 [Source:HGNC Symbol;Acc:3758]	ENSORLG00000011420	5.89	12.58	1.09479
MICU1	Uncharacterized protein [Source:UniProtKB/TrEMBL;Acc:H2M752]	ENSORLG00000011421	11.35	25.37	1.16043
		ENSORLG00000011426	3.96	17.28	2.12553
MRPS6	Uncharacterized protein [Source:UniProtKB/TrEMBL;Acc:H2M768]	ENSORLG00000011435	10.03	29.06	1.53471
ASPDH	Uncharacterized protein [Source:UniProtKB/TrEMBL;Acc:H2M788]	ENSORLG00000011451	17.53	35.57	1.02083
ZCCHC13	Uncharacterized protein [Source:UniProtKB/TrEMBL;Acc:H2M789]	ENSORLG00000011453	52.95	112.52	1.08748
AKIRIN2 (1 of 2)	akirin 2 [Source:HGNC Symbol;Acc:21407]	ENSORLG00000011455	15.9	32.82	1.04555
LBP	Uncharacterized protein [Source:UniProtKB/TrEMBL;Acc:H2M797]	ENSORLG00000011457	2.67	10.02	1.90797
GDPD1	Uncharacterized protein [Source:UniProtKB/TrEMBL;Acc:H2M7A2]	ENSORLG00000011464	1.83	3.69	1.01178
SLC29A3	Uncharacterized protein [Source:UniProtKB/TrEMBL;Acc:H2M7B4]	ENSORLG00000011475	6.93	16.78	1.27582
TMEM93	Uncharacterized protein [Source:UniProtKB/TrEMBL;Acc:H2M7D1]	ENSORLG00000011488	40.83	125.77	1.62309
TMEM180	Uncharacterized protein [Source:UniProtKB/TrEMBL;Acc:H2M7D7]	ENSORLG00000011490	10.4	20.93	1.00899
STXBP3	Uncharacterized protein [Source:UniProtKB/TrEMBL;Acc:H2M7G6]	ENSORLG00000011502	6.44	13.41	1.05818
OLA.23421	Uncharacterized protein [Source:UniProtKB/TrEMBL;Acc:H2M7F8]	ENSORLG00000011507	7.65	15.34	1.00377
IL17REL	Uncharacterized protein [Source:UniProtKB/TrEMBL;Acc:H2M7G8]	ENSORLG00000011513	3.56	29.64	3.0576
MRPL15	Uncharacterized protein [Source:UniProtKB/TrEMBL;Acc:H2M7I0]	ENSORLG00000011523	5.4	11.77	1.12408
MRPL43	Uncharacterized protein [Source:UniProtKB/TrEMBL;Acc:H2M7I7]	ENSORLG00000011530	2.1	11.09	2.4008
CDK5RAP1	Uncharacterized protein [Source:UniProtKB/TrEMBL;Acc:H2M7J1]	ENSORLG00000011531	2.11	6.91	1.71144
SNRNP40	Uncharacterized protein [Source:UniProtKB/TrEMBL;Acc:H2M7K0]	ENSORLG00000011539	4.79	10.49	1.13092
BCL7B	Uncharacterized protein [Source:UniProtKB/TrEMBL;Acc:H2M7K8]	ENSORLG00000011546	11.87	24.09	1.02111
		ENSORLG00000011555	1.87	4.73	1.3388
OLA.10417	Uncharacterized protein [Source:UniProtKB/TrEMBL;Acc:H2M7Q0]	ENSORLG00000011580	12.52	39.84	1.66998
	Uncharacterized protein [Source:UniProtKB/TrEMBL;Acc:H2M7R2]	ENSORLG00000011589	7.03	23.75	1.75633
RPN2	Uncharacterized protein [Source:UniProtKB/TrEMBL;Acc:H2M7R7]	ENSORLG00000011590	17.48	39.19	1.16478
ANKFY1	Uncharacterized protein [Source:UniProtKB/TrEMBL;Acc:H2M7S7]	ENSORLG00000011597	9.55	22.04	1.20655
TMED9	Uncharacterized protein [Source:UniProtKB/TrEMBL;Acc:H2M7T1]	ENSORLG00000011600	149.88	330.41	1.14045
HN1L	Uncharacterized protein [Source:UniProtKB/TrEMBL;Acc:H2M7W3]	ENSORLG00000011625	62.28	145.18	1.221
CD79B	Uncharacterized protein [Source:UniProtKB/TrEMBL;Acc:H2M7W6]	ENSORLG00000011626	2.68	6.56	1.29146
CPSF2	Uncharacterized protein [Source:UniProtKB/TrEMBL;Acc:H2M7W9]	ENSORLG00000011628	7.17	16.63	1.21374
PLEKHM1	Uncharacterized protein [Source:UniProtKB/TrEMBL;Acc:H2M7Y1]	ENSORLG00000011638	6.06	13.71	1.17784
PDCD6IP	Uncharacterized protein [Source:UniProtKB/TrEMBL;Acc:H2M800]	ENSORLG00000011651	4.75	11.29	1.24905
KNG1	Uncharacterized protein [Source:UniProtKB/TrEMBL;Acc:H2M802]	ENSORLG00000011656	3.61	11.16	1.62827
	Uncharacterized protein [Source:UniProtKB/TrEMBL;Acc:H2M809]	ENSORLG00000011662	1.32	3.41	1.36923
ACOT8	Uncharacterized protein [Source:UniProtKB/TrEMBL;Acc:H2M815]	ENSORLG00000011665	4.85	16.04	1.72562
RTN3	Uncharacterized protein [Source:UniProtKB/TrEMBL;Acc:H2M832]	ENSORLG00000011682	8.45	17.87	1.08052
	Uncharacterized protein [Source:UniProtKB/TrEMBL;Acc:H2M859]	ENSORLG00000011703	3.41	9.79	1.52154
NIP7	60S ribosome subunit biogenesis protein NIP7 homolog [Source:UniProtKB/TrEMBL;Acc:H2M895]	ENSORLG00000011734	9.77	22.52	1.20478
CAPN11	calpain 11 [Source:HGNC Symbol;Acc:1478]	ENSORLG00000011738	3.43	8.21	1.25917
C15ORF58	Uncharacterized protein [Source:UniProtKB/TrEMBL;Acc:H2M897]	ENSORLG00000011739	1.98	8.26	2.06064
	Uncharacterized protein [Source:UniProtKB/TrEMBL;Acc:H2M8A6]	ENSORLG00000011745	1.73	8.81	2.34837
CIB1	Uncharacterized protein [Source:UniProtKB/TrEMBL;Acc:H2M8B8]	ENSORLG00000011756	38.44	79.4	1.04653
ZDHHC7	Uncharacterized protein [Source:UniProtKB/TrEMBL;Acc:H2M8C4]	ENSORLG00000011762	3.08	7.47	1.27818
FXR1	Uncharacterized protein [Source:UniProtKB/TrEMBL;Acc:H2M8G1]	ENSORLG00000011787	1.12	2.94	1.39232
HIST1H4C	Histone H4 [Source:UniProtKB/TrEMBL;Acc:H2L385]	ENSORLG00000011793	12.75	63.7	2.3208
ATP6V1D	Uncharacterized protein [Source:UniProtKB/TrEMBL;Acc:H2M8I2]	ENSORLG00000011809	24.87	92.5	1.89505
DHX33	Uncharacterized protein [Source:UniProtKB/TrEMBL;Acc:H2M8J1]	ENSORLG00000011817	1.68	4.55	1.43741
ABCF2	Uncharacterized protein [Source:UniProtKB/TrEMBL;Acc:H2M8J8]	ENSORLG00000011822	4.03	25.65	2.67011
TXNRD3	Uncharacterized protein [Source:UniProtKB/TrEMBL;Acc:H2M8L1]	ENSORLG00000011831	10.89	127.63	3.55089
EHBP1L1	Uncharacterized protein [Source:UniProtKB/TrEMBL;Acc:H2M8L4]	ENSORLG00000011839	1.78	3.98	1.16089
C1QBP	Uncharacterized protein [Source:UniProtKB/TrEMBL;Acc:H2M8M2]	ENSORLG00000011846	13.17	72.32	2.45714
UNC45A	Uncharacterized protein [Source:UniProtKB/TrEMBL;Acc:H2M8P0]	ENSORLG00000011861	2.46	5.98	1.28149
MRPL44	Uncharacterized protein [Source:UniProtKB/TrEMBL;Acc:H2M8Q1]	ENSORLG00000011871	8.34	22.05	1.40266
PCCB	Uncharacterized protein [Source:UniProtKB/TrEMBL;Acc:H2M8R6]	ENSORLG00000011884	5.24	10.48	1
OLA.17794	Uncharacterized protein [Source:UniProtKB/TrEMBL;Acc:H2M8R9]	ENSORLG00000011886	4.46	11.08	1.31284
GNPNAT1	Uncharacterized protein [Source:UniProtKB/TrEMBL;Acc:H2M8S3]	ENSORLG00000011887	3.72	10.4	1.48321
SNX5	Uncharacterized protein [Source:UniProtKB/TrEMBL;Acc:H2M8W7]	ENSORLG00000011923	4.36	9.73	1.15811
OLA.12867	Uncharacterized protein [Source:UniProtKB/TrEMBL;Acc:H2M8X7]	ENSORLG00000011936	1.66	4.57	1.46101
SLC41A2 (1 of 2)	solute carrier family 41, member 2 [Source:HGNC Symbol;Acc:31045]	ENSORLG00000011939	1.66	7.75	2.22301
OLA.15361	Uncharacterized protein [Source:UniProtKB/TrEMBL;Acc:H2M8Z7]	ENSORLG00000011950	16.95	50.68	1.58013
NFYB	Uncharacterized protein [Source:UniProtKB/TrEMBL;Acc:H2M916]	ENSORLG00000011972	10.4	22.2	1.09398
EIF2B5	Uncharacterized protein [Source:UniProtKB/TrEMBL;Acc:H2M935]	ENSORLG00000011987	5.61	11.64	1.05302
	Uncharacterized protein [Source:UniProtKB/TrEMBL;Acc:H2M962]	ENSORLG00000012015	1.58	4.25	1.42754
RABEP2	Uncharacterized protein [Source:UniProtKB/TrEMBL;Acc:H2M973]	ENSORLG00000012024	2.77	6.41	1.21044
MAD2L1BP	Uncharacterized protein [Source:UniProtKB/TrEMBL;Acc:H2M980]	ENSORLG00000012028	1.56	4.9	1.65124
GDI2	Uncharacterized protein [Source:UniProtKB/TrEMBL;Acc:H2M998]	ENSORLG00000012046	45.44	104.28	1.19843
MACROD2	Uncharacterized protein [Source:UniProtKB/TrEMBL;Acc:H2M9A5]	ENSORLG00000012049	6.95	20.67	1.57245
SLC1A1	Uncharacterized protein [Source:UniProtKB/TrEMBL;Acc:H2M9A7]	ENSORLG00000012050	13.84	33.27	1.26538
DUSP10	Uncharacterized protein [Source:UniProtKB/TrEMBL;Acc:H2M9A8]	ENSORLG00000012052	4.66	9.72	1.06063
VPS33A	Uncharacterized protein [Source:UniProtKB/TrEMBL;Acc:H2M9A9]	ENSORLG00000012053	5.96	15.11	1.34212
	Uncharacterized protein [Source:UniProtKB/TrEMBL;Acc:H2M9B0]	ENSORLG00000012054	7.94	18.72	1.23737
SNRPE	Uncharacterized protein [Source:UniProtKB/TrEMBL;Acc:H2M9B6]	ENSORLG00000012059	4.86	12.05	1.31
	Uncharacterized protein [Source:UniProtKB/TrEMBL;Acc:H2M9B9]	ENSORLG00000012062	1.06	2.8	1.40136
AM3	adrenomedullin 3 precursor [Source:RefSeq peptide;Acc:NP_001098361]	ENSORLG00000012064	3.69	23.28	2.6574
C2ORF18	Uncharacterized protein [Source:UniProtKB/TrEMBL;Acc:H2M9C5]	ENSORLG00000012067	20.4	45.18	1.14712
RUVBL2	Uncharacterized protein [Source:UniProtKB/TrEMBL;Acc:H2M9D6]	ENSORLG00000012078	3.09	10.63	1.78246
PSMD11 (2 of 2)	proteasome (prosome, macropain) 26S subunit, non-ATPase, 11 [Source:HGNC Symbol;Acc:9556]	ENSORLG00000012079	9.8	22.73	1.21374
	Uncharacterized protein [Source:UniProtKB/TrEMBL;Acc:H2M9F9]	ENSORLG00000012100	25.92	127.55	2.29893
FA2H	Uncharacterized protein [Source:UniProtKB/TrEMBL;Acc:H2M9J9]	ENSORLG00000012136	19.62	53.5	1.44721
TAGAP	Uncharacterized protein [Source:UniProtKB/TrEMBL;Acc:H2M9K0]	ENSORLG00000012139	1.97	10.74	2.44673
OLA.5378	Uncharacterized protein [Source:UniProtKB/TrEMBL;Acc:H2M9K7]	ENSORLG00000012146	2.17	7.44	1.77761
NOP2	Uncharacterized protein [Source:UniProtKB/TrEMBL;Acc:H2M9L3]	ENSORLG00000012153	3.34	7.89	1.24018
RAB25 (2 of 2)	RAB25, member RAS oncogene family [Source:HGNC Symbol;Acc:18238]	ENSORLG00000012158	32.61	67.03	1.03949
CLTC	Uncharacterized protein [Source:UniProtKB/TrEMBL;Acc:H2M9P9]	ENSORLG00000012174	38.16	162.09	2.08666
SGOL1	Uncharacterized protein [Source:UniProtKB/TrEMBL;Acc:H2M9P3]	ENSORLG00000012177	1.38	4.65	1.75256
PTRH2	Uncharacterized protein [Source:UniProtKB/TrEMBL;Acc:H2M9Q5]	ENSORLG00000012183	8.44	30	1.82965
H2AFZ	Histone H2A [Source:UniProtKB/TrEMBL;Acc:H2M9R3]	ENSORLG00000012189	35.05	89.37	1.35038
NCAPD2	Condensin complex subunit 1 [Source:UniProtKB/TrEMBL;Acc:H2M9S5]	ENSORLG00000012197	1.24	3.68	1.56937
ASPM	Uncharacterized protein [Source:UniProtKB/TrEMBL;Acc:H2M9T3]	ENSORLG00000012201	2.48	5.11	1.04298
VAV2	Uncharacterized protein [Source:UniProtKB/TrEMBL;Acc:H2M9T2]	ENSORLG00000012202	1.3	5.88	2.1773
CIAO1	Uncharacterized protein [Source:UniProtKB/TrEMBL;Acc:H2M9W1]	ENSORLG00000012229	10.54	24.65	1.22571
ELK4	Uncharacterized protein [Source:UniProtKB/TrEMBL;Acc:H2M9W3]	ENSORLG00000012230	2.4	5	1.05889
ASPSCR1	Uncharacterized protein [Source:UniProtKB/TrEMBL;Acc:H2M9W5]	ENSORLG00000012233	6.94	15.81	1.18783
PTGES3	Uncharacterized protein [Source:UniProtKB/TrEMBL;Acc:H2M9W8]	ENSORLG00000012236	2.69	7.98	1.56878
IGSF9 (2 of 2)	immunoglobulin superfamily, member 9 [Source:HGNC Symbol;Acc:18132]	ENSORLG00000012242	6.05	14.96	1.3061
	Uncharacterized protein [Source:UniProtKB/TrEMBL;Acc:H2M9Y8]	ENSORLG00000012255	1.69	3.94	1.22117
UCHL5	Uncharacterized protein [Source:UniProtKB/TrEMBL;Acc:H2M9Z1]	ENSORLG00000012257	5.03	11.3	1.16769
TNFRSF1A	Uncharacterized protein [Source:UniProtKB/TrEMBL;Acc:H2M9Z2]	ENSORLG00000012260	3.27	9.58	1.55074
RGS2	Uncharacterized protein [Source:UniProtKB/TrEMBL;Acc:H2MA07]	ENSORLG00000012274	9.33	33.63	1.8498
NUCKS1	Uncharacterized protein [Source:UniProtKB/TrEMBL;Acc:H2MA11]	ENSORLG00000012276	5.26	17.39	1.72512
SNRNP200	Uncharacterized protein [Source:UniProtKB/TrEMBL;Acc:H2MA31]	ENSORLG00000012286	3.95	10.92	1.46705
OTUD6A	Uncharacterized protein [Source:UniProtKB/TrEMBL;Acc:H2MA37]	ENSORLG00000012290	3.02	12.05	1.99641
RPS6KB1 (1 of 2)	ribosomal protein S6 kinase, 70kDa, polypeptide 1 [Source:HGNC Symbol;Acc:10436]	ENSORLG00000012295	1.08	3	1.47393
ZFAND5 (1 of 2)	zinc finger, AN1-type domain 5 [Source:HGNC Symbol;Acc:13008]	ENSORLG00000012307	20.22	59.77	1.56364
RNFT1	Uncharacterized protein [Source:UniProtKB/TrEMBL;Acc:H2MA62]	ENSORLG00000012310	5.89	12.2	1.05054
CDV3	Uncharacterized protein [Source:UniProtKB/TrEMBL;Acc:H2MA65]	ENSORLG00000012313	2.34	8.58	1.87447
TAPBPL	Uncharacterized protein [Source:UniProtKB/TrEMBL;Acc:H2MA68]	ENSORLG00000012315	4.59	21.96	2.25831
MGAT4A	Uncharacterized protein [Source:UniProtKB/TrEMBL;Acc:H2MA75]	ENSORLG00000012322	1.17	2.41	1.04252
ARHGDIA (1 of 2)	Rho GDP dissociation inhibitor (GDI) alpha [Source:HGNC Symbol;Acc:678]	ENSORLG00000012323	195.72	633.33	1.69417
	Uncharacterized protein [Source:UniProtKB/TrEMBL;Acc:H2MA82]	ENSORLG00000012328	35.62	82.15	1.20557
FAM195B	Uncharacterized protein [Source:UniProtKB/TrEMBL;Acc:H2MA91]	ENSORLG00000012338	1.64	5.66	1.78711
FBXO22	Uncharacterized protein [Source:UniProtKB/TrEMBL;Acc:H2MA98]	ENSORLG00000012342	8.44	23.34	1.46749
	Uncharacterized protein [Source:UniProtKB/TrEMBL;Acc:H2MAA1]	ENSORLG00000012343	10.58	25.63	1.27649
PAK2 (2 of 2)	p21 protein (Cdc42/Rac)-activated kinase 2 [Source:HGNC Symbol;Acc:8591]	ENSORLG00000012363	8.18	20.04	1.29271
SNX11	Uncharacterized protein [Source:UniProtKB/TrEMBL;Acc:H2MAC6]	ENSORLG00000012364	2.74	7.35	1.42357
LDB1 (1 of 2)	LIM domain binding 1 [Source:HGNC Symbol;Acc:6532]	ENSORLG00000012373	6.43	13.24	1.04201
CALCOCO2	calcium binding and coiled-coil domain 2 [Source:HGNC Symbol;Acc:29912]	ENSORLG00000012415	11.56	37.34	1.69158
G6PD (1 of 2)	glucose-6-phosphate dehydrogenase [Source:HGNC Symbol;Acc:4057]	ENSORLG00000012416	3.6	8.06	1.16278
ELAVL1 (1 of 2)	ELAV (embryonic lethal, abnormal vision, Drosophila)-like 1 (Hu antigen R) [Source:HGNC Symbol;Acc:3312]	ENSORLG00000012435	8.25	17.67	1.09884
PPP6C	Serine/threonine-protein phosphatase [Source:UniProtKB/TrEMBL;Acc:H2MAM0]	ENSORLG00000012437	9.9	35.53	1.84354
TOMM20 (2 of 2)	translocase of outer mitochondrial membrane 20 homolog (yeast) [Source:HGNC Symbol;Acc:20947]	ENSORLG00000012459	20.14	41.12	1.02978
C2ORF49	Uncharacterized protein [Source:UniProtKB/TrEMBL;Acc:H2MAP4]	ENSORLG00000012460	1.34	4.48	1.74127
CHMP2A	Uncharacterized protein [Source:UniProtKB/TrEMBL;Acc:H2MAQ0]	ENSORLG00000012466	39.07	122.14	1.6444
AZIN1 (2 of 2)	antizyme inhibitor 1 [Source:HGNC Symbol;Acc:16432]	ENSORLG00000012474	41.21	84.31	1.03271
ELMSAN1 (2 of 2)	ELM2 and Myb/SANT-like domain containing 1 [Source:HGNC Symbol;Acc:19853]	ENSORLG00000012495	4.1	9.51	1.21382
OLA.10959	Uncharacterized protein [Source:UniProtKB/TrEMBL;Acc:H2MAT6]	ENSORLG00000012496	14.36	29.92	1.05905
ORLA-B2M	b2-microglobulin precursor [Source:RefSeq peptide;Acc:NP_001098130]	ENSORLG00000012506	2226.93	4745.29	1.09144
	Uncharacterized protein [Source:UniProtKB/TrEMBL;Acc:H2MAV5]	ENSORLG00000012512	1.13	2.99	1.40382
GGPS1	Uncharacterized protein [Source:UniProtKB/TrEMBL;Acc:H2MAW4]	ENSORLG00000012519	4.91	11.03	1.16764
	Uncharacterized protein [Source:UniProtKB/TrEMBL;Acc:H2MAX1]	ENSORLG00000012528	12.43	43.13	1.79487
JUP	Uncharacterized protein [Source:UniProtKB/TrEMBL;Acc:H2MAY9]	ENSORLG00000012542	29.85	96.16	1.68771
C2CD2	Uncharacterized protein [Source:UniProtKB/TrEMBL;Acc:H2MAZ7]	ENSORLG00000012550	1.53	4.6	1.5881
SERPINB1	Uncharacterized protein [Source:UniProtKB/TrEMBL;Acc:H2MB05]	ENSORLG00000012555	147.65	421.87	1.51462
PTAFR	Uncharacterized protein [Source:UniProtKB/TrEMBL;Acc:H2MB26]	ENSORLG00000012571	1.34	7.23	2.43176
C1ORF50	Uncharacterized protein [Source:UniProtKB/TrEMBL;Acc:H2MB29]	ENSORLG00000012573	5.87	52.72	3.16692
GMDS	Uncharacterized protein [Source:UniProtKB/TrEMBL;Acc:H2MB41]	ENSORLG00000012583	5	23.53	2.2345
CA5A	Uncharacterized protein [Source:UniProtKB/TrEMBL;Acc:H2MB56]	ENSORLG00000012594	6.41	17.95	1.48559
IDH2 (2 of 2)	isocitrate dehydrogenase 2 (NADP+), mitochondrial [Source:HGNC Symbol;Acc:5383]	ENSORLG00000012601	26.67	55.07	1.04605
HSPA14	Uncharacterized protein [Source:UniProtKB/TrEMBL;Acc:H2MB64]	ENSORLG00000012603	2.42	5.88	1.28081
OLA.14286	Uncharacterized protein [Source:UniProtKB/TrEMBL;Acc:H2MB73]	ENSORLG00000012612	1.59	4.45	1.48478
VPS28	Uncharacterized protein [Source:UniProtKB/TrEMBL;Acc:H2MB79]	ENSORLG00000012615	15.44	47.15	1.61059
RHOB	Uncharacterized protein [Source:UniProtKB/TrEMBL;Acc:H2MB81]	ENSORLG00000012619	13.87	30.8	1.15096
TFDP3	Uncharacterized protein [Source:UniProtKB/TrEMBL;Acc:H2MB96]	ENSORLG00000012628	2.7	7.17	1.40901
TMEM30B	Uncharacterized protein [Source:UniProtKB/TrEMBL;Acc:H2MBA8]	ENSORLG00000012633	2.96	7.42	1.32582
BAG4	Uncharacterized protein [Source:UniProtKB/TrEMBL;Acc:H2MBB2]	ENSORLG00000012637	4.22	9.49	1.16917
GRINA	glutamate receptor, ionotropic, N-methyl D-aspartate-associated protein 1 (glutamate binding) [Source:HGNC Symbol;Acc:4589]	ENSORLG00000012640	5.85	13.81	1.2392
LSM1	Uncharacterized protein [Source:UniProtKB/TrEMBL;Acc:H2MBB8]	ENSORLG00000012642	6.47	19.66	1.60343
	Uncharacterized protein [Source:UniProtKB/TrEMBL;Acc:H2MBG2]	ENSORLG00000012679	1.72	46.98	4.77157
UROD	Uncharacterized protein [Source:UniProtKB/TrEMBL;Acc:H2MBG4]	ENSORLG00000012680	9.11	27.69	1.60384
PTDSS1 (2 of 2)	phosphatidylserine synthase 1 [Source:HGNC Symbol;Acc:9587]	ENSORLG00000012684	1.34	4.41	1.71855
TSNAX	Uncharacterized protein [Source:UniProtKB/TrEMBL;Acc:H2MBI7]	ENSORLG00000012698	1.21	3.1	1.35726
RALA	Uncharacterized protein [Source:UniProtKB/TrEMBL;Acc:H2MBI9]	ENSORLG00000012700	4.75	13.2	1.47454
CENPK	Uncharacterized protein [Source:UniProtKB/TrEMBL;Acc:H2MBJ0]	ENSORLG00000012705	1.55	3.85	1.31259
LYN	Uncharacterized protein [Source:UniProtKB/TrEMBL;Acc:H2MBJ8]	ENSORLG00000012708	1.53	10.17	2.73272
NUTF2	Uncharacterized protein [Source:UniProtKB/TrEMBL;Acc:H2MBJ9]	ENSORLG00000012709	23.41	48.32	1.0455
GPA33 (1 of 2)	glycoprotein A33 (transmembrane) [Source:HGNC Symbol;Acc:4445]	ENSORLG00000012710	66.76	236.32	1.82369
PKN3 (2 of 2)	protein kinase N3 [Source:HGNC Symbol;Acc:17999]	ENSORLG00000012736	1.03	4.5	2.12728
IL17RA	Uncharacterized protein [Source:UniProtKB/TrEMBL;Acc:H2MBN1]	ENSORLG00000012741	18.55	45.91	1.30739
PSMG4	Uncharacterized protein [Source:UniProtKB/TrEMBL;Acc:H2MBN8]	ENSORLG00000012749	8.6	35.58	2.04866
USP5	Ubiquitin carboxyl-terminal hydrolase [Source:UniProtKB/TrEMBL;Acc:H2MBP9]	ENSORLG00000012752	3.25	11.73	1.85169
	Uncharacterized protein [Source:UniProtKB/TrEMBL;Acc:H2MBP5]	ENSORLG00000012755	5.67	13.51	1.25261
BRP44	Uncharacterized protein [Source:UniProtKB/TrEMBL;Acc:H2MBR4]	ENSORLG00000012767	31.31	76.68	1.29223
OLA.5344	Uncharacterized protein [Source:UniProtKB/TrEMBL;Acc:H2MBS7]	ENSORLG00000012777	2.22	4.85	1.12743
OLA.4316	Uncharacterized protein [Source:UniProtKB/TrEMBL;Acc:H2MBS5]	ENSORLG00000012778	3.52	7.72	1.13303
	Uncharacterized protein [Source:UniProtKB/TrEMBL;Acc:H2MBU1]	ENSORLG00000012794	7.54	32.48	2.10692
NDUFAB1	Uncharacterized protein [Source:UniProtKB/TrEMBL;Acc:H2MBV7]	ENSORLG00000012806	40.53	92.85	1.19591
DCTN5	Uncharacterized protein [Source:UniProtKB/TrEMBL;Acc:H2MBX6]	ENSORLG00000012821	8.14	28.21	1.79311
C16ORF72	Uncharacterized protein [Source:UniProtKB/TrEMBL;Acc:H2MBY7]	ENSORLG00000012830	3.65	9.33	1.35398
GOLT1B (1 of 2)	golgi transport 1B [Source:HGNC Symbol;Acc:20175]	ENSORLG00000012842	3.21	10.13	1.65799
OLA.7650	Uncharacterized protein [Source:UniProtKB/TrEMBL;Acc:H2MC07]	ENSORLG00000012843	24.42	51.09	1.06498
TTF2	Uncharacterized protein [Source:UniProtKB/TrEMBL;Acc:H2MC22]	ENSORLG00000012855	2.16	4.58	1.08432
POLL	Uncharacterized protein [Source:UniProtKB/TrEMBL;Acc:H2MC49]	ENSORLG00000012875	2.19	4.93	1.17066
HDAC11	Uncharacterized protein [Source:UniProtKB/TrEMBL;Acc:H2MC94]	ENSORLG00000012909	2.24	4.6	1.03814
BDKRB2 (2 of 3)	bradykinin receptor B2 [Source:HGNC Symbol;Acc:1030]	ENSORLG00000012915	8.55	26.42	1.62763
PREP	Uncharacterized protein [Source:UniProtKB/TrEMBL;Acc:H2MCC8]	ENSORLG00000012934	2.23	4.91	1.13868
PDSS1	Uncharacterized protein [Source:UniProtKB/TrEMBL;Acc:H2MCD3]	ENSORLG00000012939	2.82	7.57	1.4246
KDM2B (2 of 2)	lysine (K)-specific demethylase 2B [Source:HGNC Symbol;Acc:13610]	ENSORLG00000012943	4.38	10.55	1.26824
METTL9	Uncharacterized protein [Source:UniProtKB/TrEMBL;Acc:H2MCE1]	ENSORLG00000012946	3.22	10.04	1.64063
PRDM1	PR domain containing 1, with ZNF domain [Source:HGNC Symbol;Acc:9346]	ENSORLG00000012948	1.24	14.7	3.5674
PFKFB2 (2 of 2)	6-phosphofructo-2-kinase/fructose-2,6-biphosphatase 2 [Source:HGNC Symbol;Acc:8873]	ENSORLG00000012972	2.57	8.12	1.65971
		ENSORLG00000012978	3.73	8.17	1.13116
FAM8A1	Uncharacterized protein [Source:UniProtKB/TrEMBL;Acc:H2MCJ5]	ENSORLG00000012991	1.5	5.29	1.81831
RPUSD1	Uncharacterized protein [Source:UniProtKB/TrEMBL;Acc:H2MCL5]	ENSORLG00000013009	1.81	5.5	1.60344
MRPL19	Uncharacterized protein [Source:UniProtKB/TrEMBL;Acc:H2MCN5]	ENSORLG00000013027	5.29	10.94	1.04827
MYCN	Uncharacterized protein [Source:UniProtKB/TrEMBL;Acc:H2MCP3]	ENSORLG00000013034	1.89	4.88	1.36849
SF3A1	Uncharacterized protein [Source:UniProtKB/TrEMBL;Acc:H2MCR8]	ENSORLG00000013050	10.47	21.67	1.04944
ZNF598	Uncharacterized protein [Source:UniProtKB/TrEMBL;Acc:H2MCS1]	ENSORLG00000013053	5.64	12.38	1.13424
VARS	Uncharacterized protein [Source:UniProtKB/TrEMBL;Acc:H2MCT7]	ENSORLG00000013063	4.46	15.51	1.79808
	Uncharacterized protein [Source:UniProtKB/TrEMBL;Acc:H2MCV2]	ENSORLG00000013080	3.07	6.14	1
ATPAF1	Uncharacterized protein [Source:UniProtKB/TrEMBL;Acc:H2MCY5]	ENSORLG00000013103	4.91	14.85	1.59667
DENND1A	Uncharacterized protein [Source:UniProtKB/TrEMBL;Acc:H2MD09]	ENSORLG00000013124	4.16	12.04	1.53318
OLA.11805	Uncharacterized protein [Source:UniProtKB/TrEMBL;Acc:H2MD19]	ENSORLG00000013133	6.16	18.95	1.6212
RAB19 (1 of 2)	RAB19, member RAS oncogene family [Source:HGNC Symbol;Acc:19982]	ENSORLG00000013138	2.95	10.17	1.78553
HABP2	Uncharacterized protein [Source:UniProtKB/TrEMBL;Acc:H2MD31]	ENSORLG00000013140	1.18	2.95	1.32193
NEK6	Uncharacterized protein [Source:UniProtKB/TrEMBL;Acc:H2MD44]	ENSORLG00000013149	1.24	3.01	1.27942
	Uncharacterized protein [Source:UniProtKB/TrEMBL;Acc:H2MD60]	ENSORLG00000013161	2.59	16.25	2.64942
AQR	Uncharacterized protein [Source:UniProtKB/TrEMBL;Acc:H2MD87]	ENSORLG00000013184	2.7	5.91	1.1302
ALDH18A1 (2 of 2)	aldehyde dehydrogenase 18 family, member A1 [Source:HGNC Symbol;Acc:9722]	ENSORLG00000013192	2.68	6.42	1.26034
TCP1	T-complex protein 1 subunit alpha [Source:UniProtKB/TrEMBL;Acc:H2MDA2]	ENSORLG00000013195	55.69	144.72	1.37777
DHDH (1 of 2)	dihydrodiol dehydrogenase (dimeric) [Source:HGNC Symbol;Acc:17887]	ENSORLG00000013201	51.56	104.85	1.024
DHDH (2 of 2)	dihydrodiol dehydrogenase (dimeric) [Source:HGNC Symbol;Acc:17887]	ENSORLG00000013210	14.17	39.64	1.48412
ACAT2	Uncharacterized protein [Source:UniProtKB/TrEMBL;Acc:H2MDD4]	ENSORLG00000013226	3.48	7.66	1.13826
TMC5	Uncharacterized protein [Source:UniProtKB/TrEMBL;Acc:H2MDF0]	ENSORLG00000013239	1.63	4.11	1.33427
SOD2	Superoxide dismutase [Source:UniProtKB/TrEMBL;Acc:H2MDG9]	ENSORLG00000013261	19.02	62.14	1.708
	Uncharacterized protein [Source:UniProtKB/TrEMBL;Acc:H2MDH5]	ENSORLG00000013267	11.59	24.5	1.0799
TNFSF10 (1 of 2)	tumor necrosis factor (ligand) superfamily, member 10 [Source:HGNC Symbol;Acc:11925]	ENSORLG00000013268	4.81	10.11	1.07167
SNRPD2	Uncharacterized protein [Source:UniProtKB/TrEMBL;Acc:H2MDJ1]	ENSORLG00000013278	41.66	132.44	1.6686
PKM (1 of 2)	pyruvate kinase, muscle [Source:HGNC Symbol;Acc:9021]	ENSORLG00000013279	12.2	37.22	1.6092
CCDC97	Uncharacterized protein [Source:UniProtKB/TrEMBL;Acc:H2MDK1]	ENSORLG00000013285	4.06	8.48	1.06258
PGLYRP1	Uncharacterized protein [Source:UniProtKB/TrEMBL;Acc:H2MDK3]	ENSORLG00000013289	1.49	13.37	3.16562
	Uncharacterized protein [Source:UniProtKB/TrEMBL;Acc:H2MDL2]	ENSORLG00000013294	65.24	165.24	1.34073
MAPKAPK3 (1 of 2)	mitogen-activated protein kinase-activated protein kinase 3 [Source:HGNC Symbol;Acc:6888]	ENSORLG00000013296	25.62	68.9	1.42723
IMPAD1	Uncharacterized protein [Source:UniProtKB/TrEMBL;Acc:H2MDM3]	ENSORLG00000013302	4.57	10.6	1.2138
DARS2	Uncharacterized protein [Source:UniProtKB/TrEMBL;Acc:H2MDQ6]	ENSORLG00000013328	1.22	3.5	1.52047
PFKFB4 (1 of 2)	6-phosphofructo-2-kinase/fructose-2,6-biphosphatase 4 [Source:HGNC Symbol;Acc:8875]	ENSORLG00000013355	4.89	13.06	1.41725
RGCC	Uncharacterized protein [Source:UniProtKB/TrEMBL;Acc:H2MDV1]	ENSORLG00000013360	1.02	2.51	1.29912
ARPC4 (1 of 2)	actin related protein 2/3 complex, subunit 4, 20kDa [Source:HGNC Symbol;Acc:707]	ENSORLG00000013369	20.47	55.41	1.43664
FUT9A	alpha3-fucosyltransferase [Source:RefSeq peptide;Acc:NP_001156559]	ENSORLG00000013380	2.58	7.03	1.44615
	Uncharacterized protein [Source:UniProtKB/TrEMBL;Acc:H2MDX7]	ENSORLG00000013381	1.67	236.65	7.14676
FUT9B	alpha3-fucosyltransferase-like [Source:RefSeq peptide;Acc:NP_001156560]	ENSORLG00000013385	11.43	33.93	1.56974
TMED6	Uncharacterized protein [Source:UniProtKB/TrEMBL;Acc:H2MDY2]	ENSORLG00000013386	6.99	16.32	1.22328
FUT9C	alpha3-fucosyltransferase-like [Source:RefSeq peptide;Acc:NP_001156561]	ENSORLG00000013390	1.56	6.58	2.07654
PSME2	Uncharacterized protein [Source:UniProtKB/TrEMBL;Acc:H2ME11]	ENSORLG00000013408	59.83	125.83	1.07253
SLC35A5	Uncharacterized protein [Source:UniProtKB/TrEMBL;Acc:H2ME45]	ENSORLG00000013434	3.24	17.86	2.46267
C10ORF54	Uncharacterized protein [Source:UniProtKB/TrEMBL;Acc:H2ME57]	ENSORLG00000013443	8.13	20.27	1.31802
LACE1	Uncharacterized protein [Source:UniProtKB/TrEMBL;Acc:H2ME58]	ENSORLG00000013445	3.24	7.02	1.11548
SF3B3	Uncharacterized protein [Source:UniProtKB/TrEMBL;Acc:H2ME96]	ENSORLG00000013472	2.31	7.82	1.75928
FABP7 (2 of 2)	fatty acid binding protein 7, brain [Source:HGNC Symbol;Acc:3562]	ENSORLG00000013475	2.58	5.36	1.05486
FRMD4B (1 of 2)	FERM domain containing 4B [Source:HGNC Symbol;Acc:24886]	ENSORLG00000013479	5.34	13.8	1.36976
OLA.27439	Uncharacterized protein [Source:UniProtKB/TrEMBL;Acc:H2MEC3]	ENSORLG00000013503	4.71	11.29	1.26125
FAM83H	Uncharacterized protein [Source:UniProtKB/TrEMBL;Acc:H2MED0]	ENSORLG00000013507	1.29	3.29	1.35072
	Uncharacterized protein [Source:UniProtKB/TrEMBL;Acc:H2MED9]	ENSORLG00000013513	25.06	63.77	1.34749
SUMO4	small ubiquitin-related modifier 4 [Source:RefSeq peptide;Acc:NP_001165521]	ENSORLG00000013523	3.81	7.96	1.06298
NUDT4	Uncharacterized protein [Source:UniProtKB/TrEMBL;Acc:H2MEF9]	ENSORLG00000013532	9.07	19.55	1.10799
PKP2	Uncharacterized protein [Source:UniProtKB/TrEMBL;Acc:H2MEG5]	ENSORLG00000013540	2.58	10.98	2.08944
SLC30A5	Uncharacterized protein [Source:UniProtKB/TrEMBL;Acc:H2MEH0]	ENSORLG00000013542	6.61	13.67	1.04829
MRPL17	Uncharacterized protein [Source:UniProtKB/TrEMBL;Acc:H2MEK0]	ENSORLG00000013563	9.66	24.53	1.34445
NUP35	Uncharacterized protein [Source:UniProtKB/TrEMBL;Acc:H2MEN1]	ENSORLG00000013588	1.6	6.74	2.07468
PQLC1	Uncharacterized protein [Source:UniProtKB/TrEMBL;Acc:H2MEP8]	ENSORLG00000013600	4.33	11.81	1.44757
	Uncharacterized protein [Source:UniProtKB/TrEMBL;Acc:H2MEP6]	ENSORLG00000013602	1.44	5.98	2.05408
RTCD1	Uncharacterized protein [Source:UniProtKB/TrEMBL;Acc:H2MEQ8]	ENSORLG00000013605	3.13	7.05	1.17146
OVGP1 (3 of 5)	oviductal glycoprotein 1, 120kDa [Source:HGNC Symbol;Acc:8524]	ENSORLG00000013629	1.52	7.58	2.31813
TOMM40	Uncharacterized protein [Source:UniProtKB/TrEMBL;Acc:H2MEV7]	ENSORLG00000013647	6.61	37.64	2.50954
	Uncharacterized protein [Source:UniProtKB/TrEMBL;Acc:H2MEW5]	ENSORLG00000013655	19.45	41.91	1.10752
CCNB1	G2/mitotic-specific cyclin-B1 [Source:RefSeq peptide;Acc:NP_001098137]	ENSORLG00000013657	10.55	26.96	1.35358
OVGP1 (2 of 5)	oviductal glycoprotein 1, 120kDa [Source:HGNC Symbol;Acc:8524]	ENSORLG00000013659	26.88	193.06	2.84444
FSCN1 (1 of 2)	fascin homolog 1, actin-bundling protein (Strongylocentrotus purpuratus) [Source:HGNC Symbol;Acc:11148]	ENSORLG00000013664	10.42	22.37	1.10221
ZBTB8B	Uncharacterized protein [Source:UniProtKB/TrEMBL;Acc:H2MEY2]	ENSORLG00000013669	2.13	4.32	1.02018
		ENSORLG00000013674	2.61	5.41	1.05158
ADIPOR2	Uncharacterized protein [Source:UniProtKB/TrEMBL;Acc:H2MEZ1]	ENSORLG00000013678	3.27	10.74	1.71563
DHRS13 (1 of 2)	dehydrogenase/reductase (SDR family) member 13 [Source:HGNC Symbol;Acc:28326]	ENSORLG00000013684	2.15	11.18	2.37851
PARP1	Uncharacterized protein [Source:UniProtKB/TrEMBL;Acc:H2MF09]	ENSORLG00000013691	2.33	5.23	1.16648
OLA.897	Uncharacterized protein [Source:UniProtKB/TrEMBL;Acc:H2MF28]	ENSORLG00000013712	39.97	80.79	1.01526
ALAD	Delta-aminolevulinic acid dehydratase [Source:UniProtKB/TrEMBL;Acc:H2MF62]	ENSORLG00000013741	3.27	9	1.46063
CPSF4	Uncharacterized protein [Source:UniProtKB/TrEMBL;Acc:H2MF65]	ENSORLG00000013743	6.21	12.95	1.06029
LIN9	Uncharacterized protein [Source:UniProtKB/TrEMBL;Acc:H2MF67]	ENSORLG00000013744	1.33	2.94	1.14439
UGGT1	Uncharacterized protein [Source:UniProtKB/TrEMBL;Acc:H2MF76]	ENSORLG00000013749	2.24	9.05	2.01442
CBFB	Uncharacterized protein [Source:UniProtKB/TrEMBL;Acc:H2MF82]	ENSORLG00000013755	1.72	3.54	1.04134
CDC42 (2 of 2)	cell division cycle 42 [Source:HGNC Symbol;Acc:1736]	ENSORLG00000013756	6.92	15.57	1.16993
FBXO44	F-box protein 44 [Source:HGNC Symbol;Acc:24847]	ENSORLG00000013772	6.29	13.79	1.13249
NPLOC4	Uncharacterized protein [Source:UniProtKB/TrEMBL;Acc:H2MFA4]	ENSORLG00000013774	2.84	5.94	1.06457
ACBD3	Uncharacterized protein [Source:UniProtKB/TrEMBL;Acc:H2MFA5]	ENSORLG00000013778	8.46	21.97	1.37681
OLA1 (1 of 2)	Obg-like ATPase 1 [Source:HGNC Symbol;Acc:28833]	ENSORLG00000013788	7.33	21.49	1.55178
RHOG	Uncharacterized protein [Source:UniProtKB/TrEMBL;Acc:H2MFE4]	ENSORLG00000013812	18.3	41.33	1.17535
DUSP12	Uncharacterized protein [Source:UniProtKB/TrEMBL;Acc:H2MFE9]	ENSORLG00000013816	1.83	4.88	1.41504
DNAJC11 (1 of 2)	DnaJ (Hsp40) homolog, subfamily C, member 11 [Source:HGNC Symbol;Acc:25570]	ENSORLG00000013823	4.48	11.78	1.39477
PRKCA (1 of 2)	protein kinase C, alpha [Source:HGNC Symbol;Acc:9393]	ENSORLG00000013842	4.77	9.9	1.05344
ZNF346	Uncharacterized protein [Source:UniProtKB/TrEMBL;Acc:H2MFK4]	ENSORLG00000013862	3.49	8.74	1.32441
ACP1	Uncharacterized protein [Source:UniProtKB/TrEMBL;Acc:H2MFM2]	ENSORLG00000013873	10.66	33.3	1.64331
ACLY	ATP citrate lyase [Source:HGNC Symbol;Acc:115]	ENSORLG00000013878	1.45	6.71	2.21026
YEATS4	Uncharacterized protein [Source:UniProtKB/TrEMBL;Acc:H2MFM7]	ENSORLG00000013879	2.84	6.22	1.13102
CPSF6	Uncharacterized protein [Source:UniProtKB/TrEMBL;Acc:H2MFP2]	ENSORLG00000013893	7.82	18.81	1.26626
SLC6A18	Transporter [Source:UniProtKB/TrEMBL;Acc:H2MFQ4]	ENSORLG00000013898	46.31	190.06	2.03706
KIAA0513	Uncharacterized protein [Source:UniProtKB/TrEMBL;Acc:H2MFQ5]	ENSORLG00000013904	3.41	13.11	1.94282
GGH	Uncharacterized protein [Source:UniProtKB/TrEMBL;Acc:H2MFS4]	ENSORLG00000013918	4.25	10.63	1.32261
DNAJC7 (2 of 2)	DnaJ (Hsp40) homolog, subfamily C, member 7 [Source:HGNC Symbol;Acc:12392]	ENSORLG00000013921	4.54	11.45	1.33458
TERT	telomerase reverse transcriptase [Source:RefSeq peptide;Acc:NP_001098286]	ENSORLG00000013929	2.81	7.94	1.49857
PSMD12	Uncharacterized protein [Source:UniProtKB/TrEMBL;Acc:H2MFU5]	ENSORLG00000013934	16.97	51.48	1.60103
SYNC	Uncharacterized protein [Source:UniProtKB/TrEMBL;Acc:H2MFU4]	ENSORLG00000013935	3.66	8.14	1.15319
AURKAIP1	Uncharacterized protein [Source:UniProtKB/TrEMBL;Acc:H2MFX8]	ENSORLG00000013963	18.3	52.55	1.52185
BLMH	Uncharacterized protein [Source:UniProtKB/TrEMBL;Acc:H2MFY8]	ENSORLG00000013970	11.36	41.4	1.86567
YARS	Uncharacterized protein [Source:UniProtKB/TrEMBL;Acc:H2MG03]	ENSORLG00000013982	6.15	27.93	2.18316
OLA.15554	Uncharacterized protein [Source:UniProtKB/TrEMBL;Acc:H2MG18]	ENSORLG00000013999	12.67	102.02	3.00936
NT5DC2	Uncharacterized protein [Source:UniProtKB/TrEMBL;Acc:H2MG38]	ENSORLG00000014013	1.63	5.29	1.6984
PTBP1 (1 of 2)	polypyrimidine tract binding protein 1 [Source:HGNC Symbol;Acc:9583]	ENSORLG00000014019	3.58	9.15	1.35381
HEATR3	Uncharacterized protein [Source:UniProtKB/TrEMBL;Acc:H2MG47]	ENSORLG00000014021	2.79	7.06	1.3394
	Uncharacterized protein [Source:UniProtKB/TrEMBL;Acc:H2MG57]	ENSORLG00000014029	1.43	5.76	2.01005
NUDC	Uncharacterized protein [Source:UniProtKB/TrEMBL;Acc:H2MG63]	ENSORLG00000014032	9.02	20.38	1.17595
KLK13	Uncharacterized protein [Source:UniProtKB/TrEMBL;Acc:H2MG74]	ENSORLG00000014042	5.33	270.83	5.66711
ST13	Uncharacterized protein [Source:UniProtKB/TrEMBL;Acc:H2MG89]	ENSORLG00000014052	2.94	10.16	1.78901
APEX2	Uncharacterized protein [Source:UniProtKB/TrEMBL;Acc:H2MG87]	ENSORLG00000014053	1.44	4.58	1.66928
SUCLA2	Uncharacterized protein [Source:UniProtKB/TrEMBL;Acc:H2MG94]	ENSORLG00000014057	9.16	26.11	1.51118
COPB2	Uncharacterized protein [Source:UniProtKB/TrEMBL;Acc:H2MGB3]	ENSORLG00000014074	12.42	33.76	1.44265
CHADL (2 of 2)	chondroadherin-like [Source:HGNC Symbol;Acc:25165]	ENSORLG00000014083	1.07	3.09	1.53
CADM4	Uncharacterized protein [Source:UniProtKB/TrEMBL;Acc:H2MGC4]	ENSORLG00000014086	1.24	2.95	1.25037
	Uncharacterized protein [Source:UniProtKB/TrEMBL;Acc:H2MGD6]	ENSORLG00000014093	69.64	142.98	1.03783
		ENSORLG00000014099	3.73	9.14	1.29302
SLC38A5 (1 of 2)	solute carrier family 38, member 5 [Source:HGNC Symbol;Acc:18070]	ENSORLG00000014108	4.23	10.01	1.24271
OLA.5459	Uncharacterized protein [Source:UniProtKB/TrEMBL;Acc:H2MGF4]	ENSORLG00000014111	24.17	50.02	1.04929
OLA.9628	Uncharacterized protein [Source:UniProtKB/TrEMBL;Acc:H2MGG0]	ENSORLG00000014113	1.55	10.69	2.78592
RAB11FIP2	Uncharacterized protein [Source:UniProtKB/TrEMBL;Acc:H2MGJ5]	ENSORLG00000014141	1.06	2.41	1.18497
TEF (1 of 2)	thyrotrophic embryonic factor [Source:HGNC Symbol;Acc:11722]	ENSORLG00000014144	7.08	22.61	1.67514
LSM14A	Uncharacterized protein [Source:UniProtKB/TrEMBL;Acc:H2MGK1]	ENSORLG00000014145	1.84	3.77	1.03486
	Uncharacterized protein [Source:UniProtKB/TrEMBL;Acc:H2MGK3]	ENSORLG00000014148	3.68	11.22	1.6083
		ENSORLG00000014155	3.24	9.08	1.4867
POLR3H	Uncharacterized protein [Source:UniProtKB/TrEMBL;Acc:H2MGM3]	ENSORLG00000014160	2.37	7.86	1.72964
	Uncharacterized protein [Source:UniProtKB/TrEMBL;Acc:H2MGM5]	ENSORLG00000014162	51.77	439.09	3.08433
MDK	Uncharacterized protein [Source:UniProtKB/TrEMBL;Acc:H2MGN5]	ENSORLG00000014169	80.64	161.3	1.00018
MBD1	Uncharacterized protein [Source:UniProtKB/TrEMBL;Acc:H2MGP5]	ENSORLG00000014176	1.62	3.24	1
LACC1	Uncharacterized protein [Source:UniProtKB/TrEMBL;Acc:H2MGQ6]	ENSORLG00000014188	7.49	21.21	1.50171
SAMSN1	Uncharacterized protein [Source:UniProtKB/TrEMBL;Acc:H2MGS1]	ENSORLG00000014201	5.36	11.91	1.15187
SHD (2 of 2)	Src homology 2 domain containing transforming protein D [Source:HGNC Symbol;Acc:30633]	ENSORLG00000014252	2.06	4.88	1.24424
	Uncharacterized protein [Source:UniProtKB/TrEMBL;Acc:H2MGY7]	ENSORLG00000014260	18.13	42.96	1.24462
OLA.7985	Uncharacterized protein [Source:UniProtKB/TrEMBL;Acc:H2MH39]	ENSORLG00000014306	7.5	15.05	1.0048
TM9SF3	Uncharacterized protein [Source:UniProtKB/TrEMBL;Acc:H2MH43]	ENSORLG00000014307	11.31	22.68	1.00382
RPA4	Uncharacterized protein [Source:UniProtKB/TrEMBL;Acc:H2MH44]	ENSORLG00000014309	9.34	22.03	1.23798
PSMG1	Uncharacterized protein [Source:UniProtKB/TrEMBL;Acc:H2MH49]	ENSORLG00000014314	6.25	23.42	1.90581
LCP1	Uncharacterized protein [Source:UniProtKB/TrEMBL;Acc:H2MH72]	ENSORLG00000014328	22.24	47.27	1.08777
OLA.23542	Uncharacterized protein [Source:UniProtKB/TrEMBL;Acc:H2MH80]	ENSORLG00000014335	2.61	8.61	1.72196
MYBBP1A	Uncharacterized protein [Source:UniProtKB/TrEMBL;Acc:H2MH82]	ENSORLG00000014339	3.74	7.81	1.06228
MECR	Uncharacterized protein [Source:UniProtKB/TrEMBL;Acc:H2MH90]	ENSORLG00000014347	5.82	12.55	1.1086
SRD5A1	Uncharacterized protein [Source:UniProtKB/TrEMBL;Acc:H2MH93]	ENSORLG00000014349	5.22	14.14	1.43766
TOMM34	Uncharacterized protein [Source:UniProtKB/TrEMBL;Acc:H2MHC8]	ENSORLG00000014386	17.25	37.94	1.13712
YRDC	Uncharacterized protein [Source:UniProtKB/TrEMBL;Acc:H2MHD6]	ENSORLG00000014393	1.13	2.28	1.01271
KLHDC10 (1 of 2)	kelch domain containing 10 [Source:HGNC Symbol;Acc:22194]	ENSORLG00000014394	2.37	5.15	1.11969
COMMD9	Uncharacterized protein [Source:UniProtKB/TrEMBL;Acc:H2MHE8]	ENSORLG00000014404	6.75	13.84	1.03588
ZC3HC1	Uncharacterized protein [Source:UniProtKB/TrEMBL;Acc:H2MHF2]	ENSORLG00000014409	1.3	3.04	1.22556
OLA.6266	cytochrome P450 1A [Source:RefSeq peptide;Acc:NP_001098557]	ENSORLG00000014421	32.89	113.25	1.78379
LRPAP1	Uncharacterized protein [Source:UniProtKB/TrEMBL;Acc:H2MHI7]	ENSORLG00000014444	30.28	90.3	1.57636
ZC3H12A (2 of 2)	zinc finger CCCH-type containing 12A [Source:HGNC Symbol;Acc:26259]	ENSORLG00000014448	3.72	15.27	2.03733
NIPAL3	Uncharacterized protein [Source:UniProtKB/TrEMBL;Acc:H2MHL6]	ENSORLG00000014463	11.85	28.16	1.24876
TMEM184B (2 of 2)	transmembrane protein 184B [Source:HGNC Symbol;Acc:1310]	ENSORLG00000014471	1.17	2.91	1.31451
CSF3R	Uncharacterized protein [Source:UniProtKB/TrEMBL;Acc:H2MHM5]	ENSORLG00000014472	2.43	4.89	1.00888
CHCHD3 (2 of 2)	coiled-coil-helix-coiled-coil-helix domain containing 3 [Source:HGNC Symbol;Acc:21906]	ENSORLG00000014486	2.83	11.12	1.97428
C6ORF211	Uncharacterized protein [Source:UniProtKB/TrEMBL;Acc:H2MHQ1]	ENSORLG00000014496	3.85	8.06	1.06592
WARS	Uncharacterized protein [Source:UniProtKB/TrEMBL;Acc:H2MHT6]	ENSORLG00000014524	7.63	20.56	1.43009
EXOC4	Uncharacterized protein [Source:UniProtKB/TrEMBL;Acc:H2MHU3]	ENSORLG00000014529	3.13	7.9	1.33569
SH3D21	Uncharacterized protein [Source:UniProtKB/TrEMBL;Acc:H2MHU6]	ENSORLG00000014532	7.38	16.14	1.12895
JUN (1 of 2)	jun proto-oncogene [Source:HGNC Symbol;Acc:6204]	ENSORLG00000014541	1.43	8.7	2.605
ASNA1	Uncharacterized protein [Source:UniProtKB/TrEMBL;Acc:H2MHX4]	ENSORLG00000014556	19.59	51.81	1.40311
PLP2	Uncharacterized protein [Source:UniProtKB/TrEMBL;Acc:H2MHX5]	ENSORLG00000014560	5.5	18.41	1.74299
COPG2	Coatomer subunit gamma [Source:UniProtKB/TrEMBL;Acc:H2MHZ2]	ENSORLG00000014567	12.25	26.31	1.10283
MRPS11	Uncharacterized protein [Source:UniProtKB/TrEMBL;Acc:H2MHZ7]	ENSORLG00000014573	3.67	9.75	1.40962
OLA.17147	Uncharacterized protein [Source:UniProtKB/TrEMBL;Acc:H2MI13]	ENSORLG00000014585	3.5	8.89	1.34483
NRBF2	Uncharacterized protein [Source:UniProtKB/TrEMBL;Acc:H2MI21]	ENSORLG00000014591	1.28	3.86	1.59246
EGR2 (1 of 2)	early growth response 2 [Source:HGNC Symbol;Acc:3239]	ENSORLG00000014600	2.04	12.33	2.59553
SNIP1	Uncharacterized protein [Source:UniProtKB/TrEMBL;Acc:H2MI31]	ENSORLG00000014602	3.69	7.73	1.06685
DTX3L	Uncharacterized protein [Source:UniProtKB/TrEMBL;Acc:H2MI47]	ENSORLG00000014615	7.03	32.81	2.22254
ZMPSTE24	Uncharacterized protein [Source:UniProtKB/TrEMBL;Acc:H2MI53]	ENSORLG00000014621	5.86	13.96	1.25233
SPTLC1	Uncharacterized protein [Source:UniProtKB/TrEMBL;Acc:H2MI70]	ENSORLG00000014633	2	6.3	1.65535
MLEC	Uncharacterized protein [Source:UniProtKB/TrEMBL;Acc:H2MI75]	ENSORLG00000014642	7.42	22.98	1.63089
GNL2	Uncharacterized protein [Source:UniProtKB/TrEMBL;Acc:H2MI79]	ENSORLG00000014645	5	10.34	1.04824
ACP5	Uncharacterized protein [Source:UniProtKB/TrEMBL;Acc:H2MIA0]	ENSORLG00000014660	2.26	4.68	1.05019
FAM54B	Uncharacterized protein [Source:UniProtKB/TrEMBL;Acc:H2MIA5]	ENSORLG00000014664	10.36	29.21	1.49544
MMACHC	Uncharacterized protein [Source:UniProtKB/TrEMBL;Acc:H2MID2]	ENSORLG00000014689	3.28	10.27	1.64667
NPEPL1	Uncharacterized protein [Source:UniProtKB/TrEMBL;Acc:H2MIF7]	ENSORLG00000014706	15.02	41.93	1.4811
PPDPF (2 of 2)	pancreatic progenitor cell differentiation and proliferation factor homolog (zebrafish) [Source:HGNC Symbol;Acc:16142]	ENSORLG00000014723	13.04	31.71	1.28199
MRPL27	Uncharacterized protein [Source:UniProtKB/TrEMBL;Acc:H2MII9]	ENSORLG00000014738	12.99	38.27	1.55881
FAM219B	Uncharacterized protein [Source:UniProtKB/TrEMBL;Acc:H2MIL3]	ENSORLG00000014761	2.52	5.15	1.03115
KDM5B (2 of 2)	lysine (K)-specific demethylase 5B [Source:HGNC Symbol;Acc:18039]	ENSORLG00000014767	1.8	3.64	1.01594
RABIF	Uncharacterized protein [Source:UniProtKB/TrEMBL;Acc:H2MIP7]	ENSORLG00000014780	11.43	28.48	1.31712
ASF1B (1 of 2)	ASF1 anti-silencing function 1 homolog B (S. cerevisiae) [Source:HGNC Symbol;Acc:20996]	ENSORLG00000014782	1.19	3.79	1.67124
NDUFS8	Uncharacterized protein [Source:UniProtKB/TrEMBL;Acc:H2MIQ5]	ENSORLG00000014789	27.71	120.41	2.11948
POLDIP3	Uncharacterized protein [Source:UniProtKB/TrEMBL;Acc:H2MIR7]	ENSORLG00000014799	5.66	16.88	1.57644
	Uncharacterized protein [Source:UniProtKB/TrEMBL;Acc:H2MIS1]	ENSORLG00000014802	21.05	54.82	1.38088
ADIPOR1	Uncharacterized protein [Source:UniProtKB/TrEMBL;Acc:H2MIS6]	ENSORLG00000014804	7.37	15.42	1.06507
	Uncharacterized protein [Source:UniProtKB/TrEMBL;Acc:H2MIT1]	ENSORLG00000014807	2.61	6.75	1.37084
OLA.16019	Uncharacterized protein [Source:UniProtKB/TrEMBL;Acc:H2MIT2]	ENSORLG00000014809	22.89	117.42	2.35889
RRP7A	Uncharacterized protein [Source:UniProtKB/TrEMBL;Acc:H2MIV4]	ENSORLG00000014826	6.44	17.33	1.42814
SYNCRIP (1 of 2)	synaptotagmin binding, cytoplasmic RNA interacting protein [Source:HGNC Symbol;Acc:16918]	ENSORLG00000014840	2.02	4.72	1.22443
C6	Uncharacterized protein [Source:UniProtKB/TrEMBL;Acc:H2MIX9]	ENSORLG00000014843	4.93	11.84	1.26401
YWHAE	tyrosine 3-monooxygenase/tryptophan 5-monooxygenase activation protein, epsilon polypeptide [Source:HGNC Symbol;Acc:12851]	ENSORLG00000014845	11.25	29.09	1.3706
TECR (1 of 2)	trans-2,3-enoyl-CoA reductase [Source:HGNC Symbol;Acc:4551]	ENSORLG00000014859	9.72	20.43	1.07166
CHTF8	Uncharacterized protein [Source:UniProtKB/TrEMBL;Acc:H2MJ02]	ENSORLG00000014862	2.02	4.61	1.19041
MAN1C1	Uncharacterized protein [Source:UniProtKB/TrEMBL;Acc:H2MJ11]	ENSORLG00000014871	5.91	11.84	1.00244
RNF181	Uncharacterized protein [Source:UniProtKB/TrEMBL;Acc:H2MJ16]	ENSORLG00000014874	17.31	36.23	1.06558
	Uncharacterized protein [Source:UniProtKB/TrEMBL;Acc:H2MJ20]	ENSORLG00000014877	12.36	28.92	1.22639
NT5E (1 of 2)	5'-nucleotidase, ecto (CD73) [Source:HGNC Symbol;Acc:8021]	ENSORLG00000014932	3.99	8.87	1.15255
	Uncharacterized protein [Source:UniProtKB/TrEMBL;Acc:H2MJ85]	ENSORLG00000014933	23.02	67.77	1.55776
KIAA0020	Uncharacterized protein [Source:UniProtKB/TrEMBL;Acc:H2MJ82]	ENSORLG00000014935	1.13	2.5	1.14561
CYP2J2 (3 of 6)	cytochrome P450, family 2, subfamily J, polypeptide 2 [Source:HGNC Symbol;Acc:2634]	ENSORLG00000014936	30.85	66.17	1.10091
DHDDS	Uncharacterized protein [Source:UniProtKB/TrEMBL;Acc:H2MJ95]	ENSORLG00000014943	3.23	9.13	1.49908
B3GNT9	Uncharacterized protein [Source:UniProtKB/TrEMBL;Acc:H2MJB0]	ENSORLG00000014959	2.43	5.14	1.08081
	Uncharacterized protein [Source:UniProtKB/TrEMBL;Acc:H2MJB4]	ENSORLG00000014963	1.19	3.23	1.44057
	Uncharacterized protein [Source:UniProtKB/TrEMBL;Acc:H2MJB5]	ENSORLG00000014964	17.09	44.33	1.37513
	Uncharacterized protein [Source:UniProtKB/TrEMBL;Acc:H2MJB9]	ENSORLG00000014969	3.54	7.19	1.02224
CDK2	Uncharacterized protein [Source:UniProtKB/TrEMBL;Acc:H2MJC4]	ENSORLG00000014972	1.33	4.28	1.68618
	Uncharacterized protein [Source:UniProtKB/TrEMBL;Acc:H2MJE0]	ENSORLG00000014985	2.21	4.48	1.01945
TXNL1	Uncharacterized protein [Source:UniProtKB/TrEMBL;Acc:H2MJG2]	ENSORLG00000015007	19.58	40.28	1.04068
PTPN1	Tyrosine-protein phosphatase non-receptor type [Source:UniProtKB/TrEMBL;Acc:H2MJI7]	ENSORLG00000015029	3.92	13.24	1.75598
CEBPB	Uncharacterized protein [Source:UniProtKB/TrEMBL;Acc:H2MJJ0]	ENSORLG00000015032	5.37	23.97	2.15824
TFAP4 (2 of 2)	transcription factor AP-4 (activating enhancer binding protein 4) [Source:HGNC Symbol;Acc:11745]	ENSORLG00000015050	1.16	2.45	1.07866
PGAM5	Uncharacterized protein [Source:UniProtKB/TrEMBL;Acc:H2MJM7]	ENSORLG00000015061	7.6	28.69	1.91648
MRPS23	Uncharacterized protein [Source:UniProtKB/TrEMBL;Acc:H2MJN0]	ENSORLG00000015063	30.02	82.64	1.46092
NGEF	Uncharacterized protein [Source:UniProtKB/TrEMBL;Acc:H2MJN8]	ENSORLG00000015069	7.38	18	1.2863
NARS	Uncharacterized protein [Source:UniProtKB/TrEMBL;Acc:H2MJP8]	ENSORLG00000015078	7.73	33.47	2.11433
	Uncharacterized protein [Source:UniProtKB/TrEMBL;Acc:H2MJQ7]	ENSORLG00000015085	3.86	9.1	1.23727
COQ9	Uncharacterized protein [Source:UniProtKB/TrEMBL;Acc:H2MJR8]	ENSORLG00000015094	9.08	18.91	1.05839
C20ORF123	Uncharacterized protein [Source:UniProtKB/TrEMBL;Acc:H2MJS9]	ENSORLG00000015105	1.45	4.69	1.69354
POLR2C	Uncharacterized protein [Source:UniProtKB/TrEMBL;Acc:H2MJT3]	ENSORLG00000015108	7	20.94	1.58083
OSGEPL1	Uncharacterized protein [Source:UniProtKB/TrEMBL;Acc:H2MJU2]	ENSORLG00000015117	1.08	4.2	1.95936
TRAF3IP2 (2 of 2)	TRAF3 interacting protein 2 [Source:HGNC Symbol;Acc:1343]	ENSORLG00000015125	12.81	30.2	1.23728
ETFB	Uncharacterized protein [Source:UniProtKB/TrEMBL;Acc:H2MJW2]	ENSORLG00000015134	33.08	73.29	1.14766
RANBP1	Uncharacterized protein [Source:UniProtKB/TrEMBL;Acc:H2MJW7]	ENSORLG00000015136	19.15	42.66	1.15554
	Uncharacterized protein [Source:UniProtKB/TrEMBL;Acc:H2MJY1]	ENSORLG00000015150	1.57	3.65	1.21713
UAP1	Uncharacterized protein [Source:UniProtKB/TrEMBL;Acc:H2MJY8]	ENSORLG00000015154	90.9	275.37	1.59902
		ENSORLG00000015157	1.19	6.49	2.44726
OLA.14557	Uncharacterized protein [Source:UniProtKB/TrEMBL;Acc:H2MJZ9]	ENSORLG00000015167	4.73	15	1.66505
STAT4	Uncharacterized protein [Source:UniProtKB/TrEMBL;Acc:H2MK17]	ENSORLG00000015180	1.42	3.91	1.46128
METTL1	Uncharacterized protein [Source:UniProtKB/TrEMBL;Acc:H2MK18]	ENSORLG00000015181	4.13	9.96	1.27
RPF2	Uncharacterized protein [Source:UniProtKB/TrEMBL;Acc:H2MK19]	ENSORLG00000015183	3.98	8.82	1.14801
DUSP5	Dual specificity protein phosphatase [Source:UniProtKB/TrEMBL;Acc:H2MK20]	ENSORLG00000015184	2.11	5.57	1.40043
C22ORF25	Uncharacterized protein [Source:UniProtKB/TrEMBL;Acc:H2MK22]	ENSORLG00000015185	1.09	2.22	1.02623
OLA.5946	Importin subunit alpha [Source:UniProtKB/TrEMBL;Acc:H2MK33]	ENSORLG00000015192	26.68	97.6	1.87112
SND1	Uncharacterized protein [Source:UniProtKB/TrEMBL;Acc:H2MK40]	ENSORLG00000015201	11.41	25.16	1.14083
ETHE1	Uncharacterized protein [Source:UniProtKB/TrEMBL;Acc:H2MK53]	ENSORLG00000015211	19.2	40.48	1.0761
CD63	Uncharacterized protein [Source:UniProtKB/TrEMBL;Acc:H2MK80]	ENSORLG00000015237	86.39	220.12	1.34935
LETMD1	Uncharacterized protein [Source:UniProtKB/TrEMBL;Acc:H2MK91]	ENSORLG00000015248	1.08	2.5	1.2109
YWHAQ	Uncharacterized protein [Source:UniProtKB/TrEMBL;Acc:H2MK95]	ENSORLG00000015250	69.73	243.37	1.8033
CHMP1A	Uncharacterized protein [Source:UniProtKB/TrEMBL;Acc:H2MKA7]	ENSORLG00000015261	14.07	28.44	1.0153
DNAJC25	Uncharacterized protein [Source:UniProtKB/TrEMBL;Acc:H2MKB1]	ENSORLG00000015264	1.51	4.23	1.48611
SLC10A3	Uncharacterized protein [Source:UniProtKB/TrEMBL;Acc:H2MKB2]	ENSORLG00000015265	9.1	26.24	1.52783
SLC40A1	Uncharacterized protein [Source:UniProtKB/TrEMBL;Acc:H2MKB4]	ENSORLG00000015266	61.32	198.66	1.69587
ZC3H12D	Uncharacterized protein [Source:UniProtKB/TrEMBL;Acc:H2MKC8]	ENSORLG00000015280	9.47	20.04	1.08145
	Uncharacterized protein [Source:UniProtKB/TrEMBL;Acc:H2MKE3]	ENSORLG00000015293	4.14	8.57	1.04966
SF3A2	Uncharacterized protein [Source:UniProtKB/TrEMBL;Acc:H2MKF1]	ENSORLG00000015301	17.14	35.41	1.04679
PPIL4	Uncharacterized protein [Source:UniProtKB/TrEMBL;Acc:H2MKF9]	ENSORLG00000015310	4.6	9.74	1.08229
PLEKHJ1	Uncharacterized protein [Source:UniProtKB/TrEMBL;Acc:H2MKG4]	ENSORLG00000015314	10.2	20.89	1.03424
C6ORF72	Uncharacterized protein [Source:UniProtKB/TrEMBL;Acc:H2MKG5]	ENSORLG00000015315	3.52	8.12	1.2059
SPATA2L	Uncharacterized protein [Source:UniProtKB/TrEMBL;Acc:H2MKH4]	ENSORLG00000015322	4.9	13.47	1.4589
LIMA1 (2 of 2)	LIM domain and actin binding 1 [Source:HGNC Symbol;Acc:24636]	ENSORLG00000015323	25.33	57.75	1.18897
LIMA1	Uncharacterized protein [Source:UniProtKB/TrEMBL;Acc:H2MKI1]	ENSORLG00000015329	17.11	40.18	1.23164
OLA.8536	Uncharacterized protein [Source:UniProtKB/TrEMBL;Acc:H2MKI8]	ENSORLG00000015334	1.44	3.09	1.10154
	Uncharacterized protein [Source:UniProtKB/TrEMBL;Acc:H2MKJ7]	ENSORLG00000015345	1.71	13.66	2.99789
S1PR5 (1 of 2)	sphingosine-1-phosphate receptor 5 [Source:HGNC Symbol;Acc:14299]	ENSORLG00000015375	1.29	9.93	2.94442
C2ORF69	Uncharacterized protein [Source:UniProtKB/TrEMBL;Acc:H2MKP1]	ENSORLG00000015386	6.78	15.51	1.19384
SPC24	Uncharacterized protein [Source:UniProtKB/TrEMBL;Acc:H2MKP4]	ENSORLG00000015391	10.65	25.18	1.24142
	Uncharacterized protein [Source:UniProtKB/TrEMBL;Acc:H2MKQ4]	ENSORLG00000015399	4.91	10.99	1.1624
RNF41	Uncharacterized protein [Source:UniProtKB/TrEMBL;Acc:H2MKR3]	ENSORLG00000015408	2.56	7.84	1.61471
DEPDC4	Uncharacterized protein [Source:UniProtKB/TrEMBL;Acc:H2MKS1]	ENSORLG00000015415	2.97	9.55	1.68504
OLA.8584	membrane-type matrix metalloproteinase precursor [Source:RefSeq peptide;Acc:NP_001098353]	ENSORLG00000015418	2.49	5.12	1.04
CAB39	Uncharacterized protein [Source:UniProtKB/TrEMBL;Acc:H2MKT4]	ENSORLG00000015424	1.85	4.25	1.19994
PSMC6	Uncharacterized protein [Source:UniProtKB/TrEMBL;Acc:H2MKV5]	ENSORLG00000015435	9.43	24.06	1.35131
NUS1	Uncharacterized protein [Source:UniProtKB/TrEMBL;Acc:H2MKV9]	ENSORLG00000015443	2.32	5.45	1.23213
COQ10A	Uncharacterized protein [Source:UniProtKB/TrEMBL;Acc:H2MKX0]	ENSORLG00000015446	5.3	21.71	2.0343
COTL1	Uncharacterized protein [Source:UniProtKB/TrEMBL;Acc:H2MKX7]	ENSORLG00000015454	3.09	18.31	2.56695
OLA.26967	Gap junction protein [Source:UniProtKB/TrEMBL;Acc:H2MKZ2]	ENSORLG00000015470	3.85	10.25	1.41269
KIAA1609	Uncharacterized protein [Source:UniProtKB/TrEMBL;Acc:H2ML00]	ENSORLG00000015474	2.59	7.42	1.51847
SLC25A42	Uncharacterized protein [Source:UniProtKB/TrEMBL;Acc:H2ML01]	ENSORLG00000015475	1.53	3.12	1.02801
HNRNPAB (2 of 2)	heterogeneous nuclear ribonucleoprotein A/B [Source:HGNC Symbol;Acc:5034]	ENSORLG00000015501	4.27	9.08	1.08846
METTL6	Uncharacterized protein [Source:UniProtKB/TrEMBL;Acc:H2ML52]	ENSORLG00000015510	4.49	12.48	1.47483
ARL2BP	Uncharacterized protein [Source:UniProtKB/TrEMBL;Acc:H2ML56]	ENSORLG00000015513	2.14	5.72	1.4184
SAP30L	Uncharacterized protein [Source:UniProtKB/TrEMBL;Acc:H2ML59]	ENSORLG00000015515	4.08	15.38	1.91441
CNPY2	Uncharacterized protein [Source:UniProtKB/TrEMBL;Acc:H2ML65]	ENSORLG00000015520	7.51	15.28	1.02476
C19orf12 (2 of 2)	chromosome 19 open reading frame 12 [Source:HGNC Symbol;Acc:25443]	ENSORLG00000015522	2.02	6.91	1.77433
RANBP2	Uncharacterized protein [Source:UniProtKB/TrEMBL;Acc:H2ML69]	ENSORLG00000015523	1.1	3.16	1.52242
ARHGAP25	Uncharacterized protein [Source:UniProtKB/TrEMBL;Acc:H2ML68]	ENSORLG00000015524	1.53	3.71	1.27789
RACGAP1 (1 of 2)	Rac GTPase activating protein 1 [Source:HGNC Symbol;Acc:9804]	ENSORLG00000015540	3.01	6.84	1.18423
MYO7B (1 of 2)	myosin VIIB [Source:HGNC Symbol;Acc:7607]	ENSORLG00000015554	21.6	58.01	1.42527
DNAJC14	Uncharacterized protein [Source:UniProtKB/TrEMBL;Acc:H2MLB1]	ENSORLG00000015564	1.47	5.72	1.9602
PLCG2	Uncharacterized protein [Source:UniProtKB/TrEMBL;Acc:H2MLC0]	ENSORLG00000015570	4.07	13.01	1.67652
	Uncharacterized protein [Source:UniProtKB/TrEMBL;Acc:H2MLD2]	ENSORLG00000015581	2.73	10.22	1.90442
INPP5D	Uncharacterized protein [Source:UniProtKB/TrEMBL;Acc:H2MLD4]	ENSORLG00000015584	1.31	2.99	1.19058
NUP93	Uncharacterized protein [Source:UniProtKB/TrEMBL;Acc:H2MLE9]	ENSORLG00000015598	2.23	7.2	1.69095
TXN2	Uncharacterized protein [Source:UniProtKB/TrEMBL;Acc:H2MLF3]	ENSORLG00000015600	28.9	63.81	1.14271
TPRG1	Uncharacterized protein [Source:UniProtKB/TrEMBL;Acc:H2MLG4]	ENSORLG00000015610	6.97	18.85	1.43533
		ENSORLG00000015620	4.82	9.87	1.03402
MCAT	Uncharacterized protein [Source:UniProtKB/TrEMBL;Acc:H2MLI3]	ENSORLG00000015629	1.75	7.59	2.11674
DEGS2	Uncharacterized protein [Source:UniProtKB/TrEMBL;Acc:H2MLI7]	ENSORLG00000015632	59.72	275.24	2.2044
LRRC29	Uncharacterized protein [Source:UniProtKB/TrEMBL;Acc:H2MLJ5]	ENSORLG00000015638	3.24	7.93	1.29133
ARFGAP1	Uncharacterized protein [Source:UniProtKB/TrEMBL;Acc:H2MLL4]	ENSORLG00000015648	2.35	5.92	1.33294
	Uncharacterized protein [Source:UniProtKB/TrEMBL;Acc:H2MLL3]	ENSORLG00000015649	3.71	13.67	1.88152
CCDC53	Uncharacterized protein [Source:UniProtKB/TrEMBL;Acc:H2MLM4]	ENSORLG00000015655	5.78	12.55	1.11855
DRAM1	Uncharacterized protein [Source:UniProtKB/TrEMBL;Acc:H2MLN0]	ENSORLG00000015662	3.9	10	1.35845
TPP1	Uncharacterized protein [Source:UniProtKB/TrEMBL;Acc:H2MLP4]	ENSORLG00000015670	11.92	36	1.59461
GNPTAB	Uncharacterized protein [Source:UniProtKB/TrEMBL;Acc:H2MLP9]	ENSORLG00000015673	3.22	6.44	1
MIS18BP1	Uncharacterized protein [Source:UniProtKB/TrEMBL;Acc:H2MLP8]	ENSORLG00000015674	1.31	6.63	2.33944
ELMO3	Uncharacterized protein [Source:UniProtKB/TrEMBL;Acc:H2MLQ8]	ENSORLG00000015675	6.12	13.85	1.17828
NUDT8	Uncharacterized protein [Source:UniProtKB/TrEMBL;Acc:H2MLQ9]	ENSORLG00000015682	2.67	8.4	1.65355
HTRA2	Uncharacterized protein [Source:UniProtKB/TrEMBL;Acc:H2MLR3]	ENSORLG00000015688	7.34	17.46	1.2502
	Uncharacterized protein [Source:UniProtKB/TrEMBL;Acc:H2MLR8]	ENSORLG00000015692	5.36	12.73	1.24793
ATP1B1 (1 of 3)	ATPase, Na+/K+ transporting, beta 1 polypeptide [Source:HGNC Symbol;Acc:804]	ENSORLG00000015696	16.25	32.81	1.0137
CHPT1	Uncharacterized protein [Source:UniProtKB/TrEMBL;Acc:H2MLS2]	ENSORLG00000015697	25.5	69.41	1.44465
MAPKAPK2	Uncharacterized protein [Source:UniProtKB/TrEMBL;Acc:H2MLY3]	ENSORLG00000015745	7.82	20.98	1.42377
C22ORF13	Uncharacterized protein [Source:UniProtKB/TrEMBL;Acc:H2MLY8]	ENSORLG00000015750	1.25	4.68	1.90458
MCL1	Uncharacterized protein [Source:UniProtKB/TrEMBL;Acc:H2MLZ3]	ENSORLG00000015753	299.62	832.41	1.47416
DYRK3	Uncharacterized protein [Source:UniProtKB/TrEMBL;Acc:H2MLZ4]	ENSORLG00000015754	2.34	8.8	1.91099
OLA.11716	Uncharacterized protein [Source:UniProtKB/TrEMBL;Acc:H2MM03]	ENSORLG00000015762	2.07	5.49	1.40718
ALG3	Uncharacterized protein [Source:UniProtKB/TrEMBL;Acc:H2MM04]	ENSORLG00000015764	2.65	6.44	1.28107
MLYCD	Uncharacterized protein [Source:UniProtKB/TrEMBL;Acc:H2MM06]	ENSORLG00000015765	2.18	5.01	1.20048
SPIC	Uncharacterized protein [Source:UniProtKB/TrEMBL;Acc:H2MM18]	ENSORLG00000015777	3.1	16.33	2.39718
FAM177B	Uncharacterized protein [Source:UniProtKB/TrEMBL;Acc:H2MM30]	ENSORLG00000015785	2.42	5.03	1.05555
OLA.411	Uncharacterized protein [Source:UniProtKB/TrEMBL;Acc:H2MM34]	ENSORLG00000015787	77.63	165.58	1.09284
HSBP1	Uncharacterized protein [Source:UniProtKB/TrEMBL;Acc:H2MM33]	ENSORLG00000015789	14.09	34.36	1.28606
FAM72B	Uncharacterized protein [Source:UniProtKB/TrEMBL;Acc:H2MM55]	ENSORLG00000015806	1.31	5.29	2.0137
CD3E (2 of 2)	CD3e molecule, epsilon (CD3-TCR complex) [Source:HGNC Symbol;Acc:1674]	ENSORLG00000015818	4.58	14.24	1.63653
PSMC1	Uncharacterized protein [Source:UniProtKB/TrEMBL;Acc:H2MM81]	ENSORLG00000015825	20.01	51.79	1.37195
MPZL2 (1 of 2)	myelin protein zero-like 2 [Source:HGNC Symbol;Acc:3496]	ENSORLG00000015826	2.76	6.12	1.14886
OLA.26784	Uncharacterized protein [Source:UniProtKB/TrEMBL;Acc:H2MM90]	ENSORLG00000015834	73.6	188.75	1.3587
NFKBIA (1 of 2)	nuclear factor of kappa light polypeptide gene enhancer in B-cells inhibitor, alpha [Source:HGNC Symbol;Acc:7797]	ENSORLG00000015861	35.82	76.13	1.0877
PSMA6	Proteasome subunit alpha type [Source:UniProtKB/TrEMBL;Acc:H2MMD3]	ENSORLG00000015868	18.58	62.06	1.73991
CECR1 (1 of 2)	cat eye syndrome chromosome region, candidate 1 [Source:HGNC Symbol;Acc:1839]	ENSORLG00000015874	1.24	2.61	1.07371
CHMP2B	Uncharacterized protein [Source:UniProtKB/TrEMBL;Acc:H2MME5]	ENSORLG00000015878	4.59	18.06	1.97623
TMEM183A	Uncharacterized protein [Source:UniProtKB/TrEMBL;Acc:H2MME6]	ENSORLG00000015880	10.03	33.94	1.75866
AP1S3 (1 of 2)	adaptor-related protein complex 1, sigma 3 subunit [Source:HGNC Symbol;Acc:18971]	ENSORLG00000015885	19.47	39.25	1.01144
SCG2 (1 of 2)	secretogranin II [Source:HGNC Symbol;Acc:10575]	ENSORLG00000015889	2.11	4.79	1.18278
TACC3	Uncharacterized protein [Source:UniProtKB/TrEMBL;Acc:H2MMF5]	ENSORLG00000015891	5.11	20.73	2.02032
OLA.26838	Uncharacterized protein [Source:UniProtKB/TrEMBL;Acc:H2MMF6]	ENSORLG00000015892	2.67	18.37	2.78244
GLRX5	Uncharacterized protein [Source:UniProtKB/TrEMBL;Acc:H2MMG9]	ENSORLG00000015905	18.77	41.18	1.13352
MRPL35	Uncharacterized protein [Source:UniProtKB/TrEMBL;Acc:H2MMI4]	ENSORLG00000015918	4.32	12.05	1.47993
INTS9	Uncharacterized protein [Source:UniProtKB/TrEMBL;Acc:H2MMK0]	ENSORLG00000015930	1.63	3.62	1.15112
GLTPD1	Uncharacterized protein [Source:UniProtKB/TrEMBL;Acc:H2MMK4]	ENSORLG00000015937	10.41	28.35	1.44538
NDUFB2	Uncharacterized protein [Source:UniProtKB/TrEMBL;Acc:H2MML2]	ENSORLG00000015944	40.51	100.74	1.31429
PLA2G7	Uncharacterized protein [Source:UniProtKB/TrEMBL;Acc:H2MML7]	ENSORLG00000015947	3.57	9.55	1.41958
PPP1CC	Serine/threonine-protein phosphatase [Source:UniProtKB/TrEMBL;Acc:H2MML8]	ENSORLG00000015948	11.57	27.81	1.26521
PSMA5	Proteasome subunit alpha type [Source:UniProtKB/TrEMBL;Acc:H2MMN6]	ENSORLG00000015965	26.77	113.84	2.08832
FAM49A	Uncharacterized protein [Source:UniProtKB/TrEMBL;Acc:H2MMN5]	ENSORLG00000015966	4.67	13.14	1.49247
RNF223	Uncharacterized protein [Source:UniProtKB/TrEMBL;Acc:H2MMR2]	ENSORLG00000015985	1.35	4	1.56704
GLT8D1	Uncharacterized protein [Source:UniProtKB/TrEMBL;Acc:H2MMU6]	ENSORLG00000016012	4.32	10.89	1.3339
TUBA1B	tubulin, alpha 1b [Source:HGNC Symbol;Acc:18809]	ENSORLG00000016016	4.48	14.94	1.73761
GNL3	Uncharacterized protein [Source:UniProtKB/TrEMBL;Acc:H2MMX2]	ENSORLG00000016030	6.08	14.6	1.26383
RP2	Uncharacterized protein [Source:UniProtKB/TrEMBL;Acc:H2MMY6]	ENSORLG00000016045	5.63	12.78	1.18268
	Uncharacterized protein [Source:UniProtKB/TrEMBL;Acc:H2MN00]	ENSORLG00000016057	1.92	17.4	3.17991
OLA.14244	Uncharacterized protein [Source:UniProtKB/TrEMBL;Acc:H2MN02]	ENSORLG00000016059	10.46	43.3	2.04948
PLCXD1	Uncharacterized protein [Source:UniProtKB/TrEMBL;Acc:H2MN05]	ENSORLG00000016062	2.95	13.35	2.17805
VPS37B	Uncharacterized protein [Source:UniProtKB/TrEMBL;Acc:H2MN17]	ENSORLG00000016072	27.73	62.02	1.16129
	Uncharacterized protein [Source:UniProtKB/TrEMBL;Acc:H2MN22]	ENSORLG00000016078	57.13	125.91	1.14007
	Uncharacterized protein [Source:UniProtKB/TrEMBL;Acc:H2MN27]	ENSORLG00000016084	1.28	3.08	1.26679
KIF2C	Uncharacterized protein [Source:UniProtKB/TrEMBL;Acc:H2MN40]	ENSORLG00000016095	2.09	7.37	1.81816
GPATCH4	Uncharacterized protein [Source:UniProtKB/TrEMBL;Acc:H2MN49]	ENSORLG00000016102	2.05	5.59	1.44722
TBC1D23	Uncharacterized protein [Source:UniProtKB/TrEMBL;Acc:H2MN61]	ENSORLG00000016112	2.5	6.3	1.33342
		ENSORLG00000016118	1.2	2.73	1.18587
OLA.6954	Uncharacterized protein [Source:UniProtKB/TrEMBL;Acc:H2MN83]	ENSORLG00000016126	7.24	20.43	1.49663
TOMM70A	Uncharacterized protein [Source:UniProtKB/TrEMBL;Acc:H2MN90]	ENSORLG00000016134	6.06	26.97	2.15397
TMEM45A	Uncharacterized protein [Source:UniProtKB/TrEMBL;Acc:H2MNA2]	ENSORLG00000016145	68.24	170.67	1.32252
DNAJC16 (2 of 2)	DnaJ (Hsp40) homolog, subfamily C, member 16 [Source:HGNC Symbol;Acc:29157]	ENSORLG00000016147	2.7	6.16	1.18997
EIF2B3	Uncharacterized protein [Source:UniProtKB/TrEMBL;Acc:H2MNB4]	ENSORLG00000016154	2.76	7.11	1.36518
TAP1	Uncharacterized protein [Source:UniProtKB/TrEMBL;Acc:H2MNB9]	ENSORLG00000016158	2.48	7.39	1.57523
	Uncharacterized protein [Source:UniProtKB/TrEMBL;Acc:H2MND4]	ENSORLG00000016176	19.56	40.54	1.05144
ARSE	Uncharacterized protein [Source:UniProtKB/TrEMBL;Acc:H2MNF4]	ENSORLG00000016189	2.18	4.36	1
EXOC5	Uncharacterized protein [Source:UniProtKB/TrEMBL;Acc:H2MNH0]	ENSORLG00000016199	2.65	8.54	1.68824
	Uncharacterized protein [Source:UniProtKB/TrEMBL;Acc:H2MNH5]	ENSORLG00000016204	1.16	2.38	1.03684
AP5M1	Uncharacterized protein [Source:UniProtKB/TrEMBL;Acc:H2MNI2]	ENSORLG00000016213	4.08	10.54	1.36923
DDX19A	Uncharacterized protein [Source:UniProtKB/TrEMBL;Acc:H2MNJ1]	ENSORLG00000016216	4.45	12.35	1.47263
MRPS14	Uncharacterized protein [Source:UniProtKB/TrEMBL;Acc:H2MNL8]	ENSORLG00000016235	9.02	19.49	1.11153
	Uncharacterized protein [Source:UniProtKB/TrEMBL;Acc:H2MNP3]	ENSORLG00000016253	64.33	133.84	1.05695
CFLAR	Uncharacterized protein [Source:UniProtKB/TrEMBL;Acc:H2MNQ7]	ENSORLG00000016267	2.07	6.8	1.7159
EIF2B4	Uncharacterized protein [Source:UniProtKB/TrEMBL;Acc:H2MNS3]	ENSORLG00000016283	3.52	7.65	1.11988
C2ORF28	Uncharacterized protein [Source:UniProtKB/TrEMBL;Acc:H2MNS9]	ENSORLG00000016287	7.93	16.12	1.02346
LMAN2L (2 of 2)	lectin, mannose-binding 2-like [Source:HGNC Symbol;Acc:19263]	ENSORLG00000016292	7.37	19.79	1.42504
MAPK12 (2 of 2)	mitogen-activated protein kinase 12 [Source:HGNC Symbol;Acc:6874]	ENSORLG00000016296	5.98	16	1.41985
TUBB4A (2 of 2)	tubulin, beta 4A class IVa [Source:HGNC Symbol;Acc:20774]	ENSORLG00000016308	154.41	613.06	1.98926
SNX17	Uncharacterized protein [Source:UniProtKB/TrEMBL;Acc:H2MNW0]	ENSORLG00000016311	5.65	12.18	1.10819
IL21R	Uncharacterized protein [Source:UniProtKB/TrEMBL;Acc:H2MNX7]	ENSORLG00000016323	1.91	10.52	2.46149
	Uncharacterized protein [Source:UniProtKB/TrEMBL;Acc:H2MNZ0]	ENSORLG00000016333	60.09	150.96	1.32897
OLA.24405	Uncharacterized protein [Source:UniProtKB/TrEMBL;Acc:H2MNZ5]	ENSORLG00000016336	6.07	12.31	1.02006
SLC48A1	Uncharacterized protein [Source:UniProtKB/TrEMBL;Acc:H2MP36]	ENSORLG00000016368	21.12	44.3	1.0687
OLA.1026	Uncharacterized protein [Source:UniProtKB/TrEMBL;Acc:H2MP38]	ENSORLG00000016371	18.4	38.71	1.073
TTPAL	Uncharacterized protein [Source:UniProtKB/TrEMBL;Acc:H2MP43]	ENSORLG00000016375	1.98	5.7	1.52546
FITM2	Uncharacterized protein [Source:UniProtKB/TrEMBL;Acc:H2MP53]	ENSORLG00000016383	1.67	6.72	2.00861
HDAC7 (2 of 2)	histone deacetylase 7 [Source:HGNC Symbol;Acc:14067]	ENSORLG00000016388	1.94	4	1.04394
MTMR9	Uncharacterized protein [Source:UniProtKB/TrEMBL;Acc:H2MP75]	ENSORLG00000016398	3.88	11.26	1.53708
FARSA	Uncharacterized protein [Source:UniProtKB/TrEMBL;Acc:H2MP85]	ENSORLG00000016406	3.35	7.33	1.12965
COX6B2 (1 of 2)	cytochrome c oxidase subunit VIb polypeptide 2 (testis) [Source:HGNC Symbol;Acc:24380]	ENSORLG00000016425	104.18	371.91	1.83588
OLA.16970	Uncharacterized protein [Source:UniProtKB/TrEMBL;Acc:H2MPB8]	ENSORLG00000016435	43.97	127.75	1.53873
TUBA1C	Uncharacterized protein [Source:UniProtKB/TrEMBL;Acc:H2MPC8]	ENSORLG00000016442	21.27	63.35	1.57452
OLA.2389	cell division cycle 20 [Source:RefSeq peptide;Acc:NP_001153904]	ENSORLG00000016447	8.54	20.46	1.2605
TUBA1A	Uncharacterized protein [Source:UniProtKB/TrEMBL;Acc:H2MPF4]	ENSORLG00000016464	19.45	65.46	1.75084
	Uncharacterized protein [Source:UniProtKB/TrEMBL;Acc:H2MPH0]	ENSORLG00000016478	1.3	2.83	1.12229
OLA.28609	serotransferrin precursor [Source:RefSeq peptide;Acc:NP_001116384]	ENSORLG00000016512	10.06	38.85	1.94928
JDP2 (2 of 2)	Jun dimerization protein 2 [Source:HGNC Symbol;Acc:17546]	ENSORLG00000016515	1.55	4.06	1.38921
C14ORF1	Uncharacterized protein [Source:UniProtKB/TrEMBL;Acc:H2MPM9]	ENSORLG00000016527	6.13	19.2	1.64715
ALDH8A1	Uncharacterized protein [Source:UniProtKB/TrEMBL;Acc:H2MPP0]	ENSORLG00000016537	41.36	84.1	1.02387
OLA.9923	Uncharacterized protein [Source:UniProtKB/TrEMBL;Acc:H2MPP5]	ENSORLG00000016544	1.61	7.09	2.13872
HBS1L	Uncharacterized protein [Source:UniProtKB/TrEMBL;Acc:H2MPR7]	ENSORLG00000016559	7.54	17.55	1.21883
	Uncharacterized protein [Source:UniProtKB/TrEMBL;Acc:H2MPS1]	ENSORLG00000016561	211.17	654.91	1.63289
SLC11A2 (2 of 2)	solute carrier family 11 (proton-coupled divalent metal ion transporters), member 2 [Source:HGNC Symbol;Acc:10908]	ENSORLG00000016579	1.47	5.04	1.77761
OLA.27769	Uncharacterized protein [Source:UniProtKB/TrEMBL;Acc:H2MPW0]	ENSORLG00000016595	62.86	158.82	1.33718
	Armadillo repeat-containing protein 1 [Source:UniProtKB/TrEMBL;Acc:H2MPW8]	ENSORLG00000016600	4.09	8.94	1.12817
MAP7	Uncharacterized protein [Source:UniProtKB/TrEMBL;Acc:H2MPX9]	ENSORLG00000016611	5.13	11.05	1.10702
SNRPF	Uncharacterized protein [Source:UniProtKB/TrEMBL;Acc:H2MPY3]	ENSORLG00000016615	8.56	38.14	2.15562
DLST	Uncharacterized protein [Source:UniProtKB/TrEMBL;Acc:H2MPZ2]	ENSORLG00000016623	37.25	80.86	1.11819
OLA.8096	Uncharacterized protein [Source:UniProtKB/TrEMBL;Acc:H2MQ12]	ENSORLG00000016640	5.97	13.2	1.14474
FCF1	Uncharacterized protein [Source:UniProtKB/TrEMBL;Acc:H2MQ27]	ENSORLG00000016654	7.73	17.09	1.14461
PRPF40A	Uncharacterized protein [Source:UniProtKB/TrEMBL;Acc:H2MQ40]	ENSORLG00000016666	5.47	13.62	1.31611
KIAA0317	Uncharacterized protein [Source:UniProtKB/TrEMBL;Acc:H2MQ43]	ENSORLG00000016669	1.41	3.71	1.39572
NAA60	Uncharacterized protein [Source:UniProtKB/TrEMBL;Acc:H2MQ56]	ENSORLG00000016682	4.99	11.44	1.19698
GLUL	Glutamine synthetase [Source:UniProtKB/TrEMBL;Acc:H2MQ60]	ENSORLG00000016687	345.9	736.98	1.09127
C9ORF86	Uncharacterized protein [Source:UniProtKB/TrEMBL;Acc:H2MQ72]	ENSORLG00000016695	1.91	5.17	1.43659
ANKMY2	Uncharacterized protein [Source:UniProtKB/TrEMBL;Acc:H2MQB0]	ENSORLG00000016732	1.32	4.61	1.80423
UPP2	Uncharacterized protein [Source:UniProtKB/TrEMBL;Acc:H2MQB5]	ENSORLG00000016737	1.31	4.33	1.7248
SSBP1	Single-stranded DNA-binding protein [Source:UniProtKB/TrEMBL;Acc:H2MQE2]	ENSORLG00000016758	3.05	11.99	1.97495
ALDH16A1	Uncharacterized protein [Source:UniProtKB/TrEMBL;Acc:H2MQE8]	ENSORLG00000016761	161.45	466.71	1.53144
	Uncharacterized protein [Source:UniProtKB/TrEMBL;Acc:H2MQF9]	ENSORLG00000016770	97.56	1372.28	3.81414
	Uncharacterized protein [Source:UniProtKB/TrEMBL;Acc:H2MQG2]	ENSORLG00000016774	575.63	1676.45	1.5422
TACC1 (1 of 2)	transforming, acidic coiled-coil containing protein 1 [Source:HGNC Symbol;Acc:11522]	ENSORLG00000016778	4.4	8.84	1.00654
	Uncharacterized protein [Source:UniProtKB/TrEMBL;Acc:H2MQJ3]	ENSORLG00000016795	24.6	59.08	1.26401
R3HCC1	Uncharacterized protein [Source:UniProtKB/TrEMBL;Acc:H2MQL8]	ENSORLG00000016816	2.38	6.44	1.4361
MAX (2 of 2)	MYC associated factor X [Source:HGNC Symbol;Acc:6913]	ENSORLG00000016817	9.25	29	1.64853
OLA.19383	estrogen-related receptor gamma type 2 [Source:RefSeq peptide;Acc:NP_001156564]	ENSORLG00000016819	1.58	3.48	1.13916
CHCHD4 (1 of 2)	coiled-coil-helix-coiled-coil-helix domain containing 4 [Source:HGNC Symbol;Acc:26467]	ENSORLG00000016821	5.82	20.08	1.78667
SEC61A1 (1 of 2)	Sec61 alpha 1 subunit (S. cerevisiae) [Source:HGNC Symbol;Acc:18276]	ENSORLG00000016830	37.09	84.9	1.19473
	Uncharacterized protein [Source:UniProtKB/TrEMBL;Acc:H2MQQ7]	ENSORLG00000016851	4.07	20.03	2.29906
	Uncharacterized protein [Source:UniProtKB/TrEMBL;Acc:H2MQR3]	ENSORLG00000016854	23.85	59.35	1.31526
UQCRC1	Uncharacterized protein [Source:UniProtKB/TrEMBL;Acc:H2MQS5]	ENSORLG00000016863	27.32	71.4	1.38597
	Uncharacterized protein [Source:UniProtKB/TrEMBL;Acc:H2MQT9]	ENSORLG00000016878	119.14	287.73	1.27206
C3ORF37	Uncharacterized protein [Source:UniProtKB/TrEMBL;Acc:H2MQU1]	ENSORLG00000016879	2.77	5.86	1.08101
OLA.10390	Uncharacterized protein [Source:UniProtKB/TrEMBL;Acc:H2MQW2]	ENSORLG00000016899	26.19	77.04	1.55659
CDC34 (2 of 2)	cell division cycle 34 [Source:HGNC Symbol;Acc:1734]	ENSORLG00000016903	1.83	5.52	1.59282
TTC39C (2 of 2)	tetratricopeptide repeat domain 39C [Source:HGNC Symbol;Acc:26595]	ENSORLG00000016907	1.22	3.22	1.40018
SFMBT2	Uncharacterized protein [Source:UniProtKB/TrEMBL;Acc:H2MQY3]	ENSORLG00000016910	1.62	3.87	1.25634
ARHGAP11B	Uncharacterized protein [Source:UniProtKB/TrEMBL;Acc:H2MQY4]	ENSORLG00000016911	1.93	6.76	1.80842
OLMA1	Cardiac muscle actin; Uncharacterized protein [Source:UniProtKB/TrEMBL;Acc:Q76N20]	ENSORLG00000016917	3.31	7.18	1.11715
STK38	Uncharacterized protein [Source:UniProtKB/TrEMBL;Acc:H2MR04]	ENSORLG00000016924	4.56	9.72	1.09192
CMTM6	Uncharacterized protein [Source:UniProtKB/TrEMBL;Acc:H2MQZ9]	ENSORLG00000016926	6.95	15.95	1.19847
	Uncharacterized protein [Source:UniProtKB/TrEMBL;Acc:H2MR15]	ENSORLG00000016937	1.93	7.69	1.99438
UXT	Uncharacterized protein [Source:UniProtKB/TrEMBL;Acc:H2MR33]	ENSORLG00000016954	1.9	3.93	1.04853
DNAJC17	Uncharacterized protein [Source:UniProtKB/TrEMBL;Acc:H2MR35]	ENSORLG00000016956	1.04	2.51	1.2711
CYB561	Uncharacterized protein [Source:UniProtKB/TrEMBL;Acc:H2MR47]	ENSORLG00000016966	1.49	4.07	1.44972
PGM3	Uncharacterized protein [Source:UniProtKB/TrEMBL;Acc:H2MR65]	ENSORLG00000016980	11.32	40.24	1.82976
PSMA8	Proteasome subunit alpha type [Source:UniProtKB/TrEMBL;Acc:H2MR76]	ENSORLG00000016990	16.9	75.95	2.16803
AKT1	Uncharacterized protein [Source:UniProtKB/TrEMBL;Acc:H2MRC2]	ENSORLG00000017024	3.64	10.59	1.54069
RAB8A (1 of 2)	RAB8A, member RAS oncogene family [Source:HGNC Symbol;Acc:7007]	ENSORLG00000017038	7.01	15.17	1.11373
CEP170B (2 of 2)	centrosomal protein 170B [Source:HGNC Symbol;Acc:20362]	ENSORLG00000017042	1.83	6.24	1.7697
TAX1BP3	Uncharacterized protein [Source:UniProtKB/TrEMBL;Acc:H2MRE9]	ENSORLG00000017045	43.16	100.34	1.21713
SRP14	Uncharacterized protein [Source:UniProtKB/TrEMBL;Acc:H2MRF5]	ENSORLG00000017050	8.88	19.97	1.1692
	Uncharacterized protein [Source:UniProtKB/TrEMBL;Acc:H2MRH7]	ENSORLG00000017072	2.02	5.13	1.3446
AP2A1	Uncharacterized protein [Source:UniProtKB/TrEMBL;Acc:H2MRJ6]	ENSORLG00000017087	1.05	2.16	1.04064
ECHDC3	Uncharacterized protein [Source:UniProtKB/TrEMBL;Acc:H2MRL6]	ENSORLG00000017099	2.6	11.81	2.18343
GCLM	Uncharacterized protein [Source:UniProtKB/TrEMBL;Acc:H2MRL9]	ENSORLG00000017101	19.13	97.59	2.3509
DNTTIP2	Uncharacterized protein [Source:UniProtKB/TrEMBL;Acc:H2MRM3]	ENSORLG00000017105	5.9	12.79	1.11623
DSC1	Uncharacterized protein [Source:UniProtKB/TrEMBL;Acc:H2MRM5]	ENSORLG00000017106	16.46	37.97	1.2059
MDM2	Uncharacterized protein [Source:UniProtKB/TrEMBL;Acc:H2MRU0]	ENSORLG00000017163	1.85	5.26	1.50754
	Uncharacterized protein [Source:UniProtKB/TrEMBL;Acc:H2MRU9]	ENSORLG00000017168	33.75	164.18	2.28232
CALR	calreticulin [Source:HGNC Symbol;Acc:1455]	ENSORLG00000017171	19.66	93.04	2.24259
CEBPZ	Uncharacterized protein [Source:UniProtKB/TrEMBL;Acc:H2MRV7]	ENSORLG00000017177	2.58	6.68	1.37248
PRMT1	Uncharacterized protein [Source:UniProtKB/TrEMBL;Acc:H2MRW3]	ENSORLG00000017181	24.01	75.38	1.65055
SLC35E3	Uncharacterized protein [Source:UniProtKB/TrEMBL;Acc:H2MRW6]	ENSORLG00000017184	8.84	29.63	1.74494
DTX3	Uncharacterized protein [Source:UniProtKB/TrEMBL;Acc:H2MRY4]	ENSORLG00000017200	4.26	9.14	1.10134
RPL22 (2 of 2)	ribosomal protein L22 [Source:HGNC Symbol;Acc:10315]	ENSORLG00000017201	106.51	236.47	1.15067
SSB	Uncharacterized protein [Source:UniProtKB/TrEMBL;Acc:H2MRZ9]	ENSORLG00000017208	1.73	5.99	1.79178
ZNF259	Uncharacterized protein [Source:UniProtKB/TrEMBL;Acc:H2MS03]	ENSORLG00000017211	3.07	6.27	1.03023
METTL5	Uncharacterized protein [Source:UniProtKB/TrEMBL;Acc:H2MS10]	ENSORLG00000017218	4.55	10.25	1.17169
RIPK1	Uncharacterized protein [Source:UniProtKB/TrEMBL;Acc:H2MS27]	ENSORLG00000017231	5.16	11.58	1.16619
		ENSORLG00000017236	1.02	2.52	1.30485
CRNKL1	Uncharacterized protein [Source:UniProtKB/TrEMBL;Acc:H2MS39]	ENSORLG00000017240	7.58	19.41	1.35653
CLN8	Uncharacterized protein [Source:UniProtKB/TrEMBL;Acc:H2MS60]	ENSORLG00000017262	6.85	15.21	1.15084
NOSIP	Uncharacterized protein [Source:UniProtKB/TrEMBL;Acc:H2MSB2]	ENSORLG00000017307	2.23	4.84	1.11796
DYNC1I2 (1 of 2)	dynein, cytoplasmic 1, intermediate chain 2 [Source:HGNC Symbol;Acc:2964]	ENSORLG00000017316	8.26	20.43	1.30648
	Uncharacterized protein [Source:UniProtKB/TrEMBL;Acc:H2MSF0]	ENSORLG00000017340	27.19	56.87	1.06459
PPP4C	Serine/threonine-protein phosphatase [Source:UniProtKB/TrEMBL;Acc:H2MSF1]	ENSORLG00000017341	21.59	55.8	1.3699
YDJC	Uncharacterized protein [Source:UniProtKB/TrEMBL;Acc:H2MSF5]	ENSORLG00000017345	21.79	50.35	1.20833
DYRK2	Uncharacterized protein [Source:UniProtKB/TrEMBL;Acc:H2MSF8]	ENSORLG00000017348	2.38	5.57	1.22672
UBE2L3	Uncharacterized protein [Source:UniProtKB/TrEMBL;Acc:H2MSF7]	ENSORLG00000017349	3.39	10.89	1.68365
	Histone H2A [Source:UniProtKB/TrEMBL;Acc:H2MSG1]	ENSORLG00000017351	39.43	149.99	1.9275
OLA.5627	Uncharacterized protein [Source:UniProtKB/TrEMBL;Acc:H2MSG8]	ENSORLG00000017356	24.35	108.02	2.1493
ACBD6	Uncharacterized protein [Source:UniProtKB/TrEMBL;Acc:H2MSH5]	ENSORLG00000017363	3.57	10.48	1.55364
OLA.26859	Uncharacterized protein [Source:UniProtKB/TrEMBL;Acc:H2MSI3]	ENSORLG00000017368	24.83	50.49	1.02391
	Uncharacterized protein [Source:UniProtKB/TrEMBL;Acc:H2MSJ0]	ENSORLG00000017373	106.74	217.57	1.02738
	Uncharacterized protein [Source:UniProtKB/TrEMBL;Acc:H2MSJ5]	ENSORLG00000017376	33.56	94.65	1.49586
GNA13 (1 of 2)	guanine nucleotide binding protein (G protein), alpha 13 [Source:HGNC Symbol;Acc:4381]	ENSORLG00000017378	1.5	7.22	2.26704
	Uncharacterized protein [Source:UniProtKB/TrEMBL;Acc:H2MSM4]	ENSORLG00000017404	4.73	11.29	1.25513
	Uncharacterized protein [Source:UniProtKB/TrEMBL;Acc:H2MSN8]	ENSORLG00000017417	10.84	27.73	1.35508
GALE	Uncharacterized protein [Source:UniProtKB/TrEMBL;Acc:H2MSS3]	ENSORLG00000017448	6.66	24.51	1.87978
SGPP1 (2 of 2)	sphingosine-1-phosphate phosphatase 1 [Source:HGNC Symbol;Acc:17720]	ENSORLG00000017450	3.6	13.77	1.93546
ABCD4	Uncharacterized protein [Source:UniProtKB/TrEMBL;Acc:H2MST8]	ENSORLG00000017458	1.48	2.98	1.00972
	Uncharacterized protein [Source:UniProtKB/TrEMBL;Acc:H2MSU0]	ENSORLG00000017462	2.67	5.39	1.01345
GJB3	Gap junction protein [Source:UniProtKB/TrEMBL;Acc:H2MSU6]	ENSORLG00000017465	1.98	5.4	1.44746
CDCA7	Uncharacterized protein [Source:UniProtKB/TrEMBL;Acc:H2MSV2]	ENSORLG00000017471	3.77	14.08	1.90101
SP3 (1 of 2)	Sp3 transcription factor [Source:HGNC Symbol;Acc:11208]	ENSORLG00000017474	3.96	8.16	1.04307
OLA.20330	Uncharacterized protein [Source:UniProtKB/TrEMBL;Acc:H2MSW2]	ENSORLG00000017481	2.33	5.88	1.33549
LCK	Uncharacterized protein [Source:UniProtKB/TrEMBL;Acc:H2MSY2]	ENSORLG00000017495	3.28	6.57	1.0022
ACTR10	Uncharacterized protein [Source:UniProtKB/TrEMBL;Acc:H2MSY8]	ENSORLG00000017497	5.51	14.59	1.40486
[truncated: 281 more rows]
