# Supplementary material for: Histological and Transcriptomic Analysis of Adult Japanese Medaka Sampled Onboard the International Space Station
Source: PLoS One. 2015 Oct 1;10(10):e0138799. doi: 10.1371/journal.pone.0138799 (PMC4591011; doi:10.1371/journal.pone.0138799)
Supplement: S6 Table — (XLSX) [file pone.0138799.s010.xlsx]

## Sheet: Sheet1
Genes down regulated in SF (intestine)
Gene Symbol	Description	Ensembl GeneID	RPKM (GCs)	RPKM (SFs)	SR (intestine)
	Uncharacterized protein [Source:UniProtKB/TrEMBL;Acc:H2L2Q6]	ENSORLG00000000001	3.03	1.45	-1.06326
HOGA1	Uncharacterized protein [Source:UniProtKB/TrEMBL;Acc:H2L2U8]	ENSORLG00000000039	3.84	1.67	-1.20126
CTSD	Uncharacterized protein [Source:UniProtKB/TrEMBL;Acc:H2L309]	ENSORLG00000000092	556.76	254.73	-1.12809
ADAMTSL5	Uncharacterized protein [Source:UniProtKB/TrEMBL;Acc:H2L3A3]	ENSORLG00000000178	9.92	3.23	-1.61881
OCIAD2	Uncharacterized protein [Source:UniProtKB/TrEMBL;Acc:H2L3B1]	ENSORLG00000000187	8.34	1.45	-2.52399
FAM13B	Uncharacterized protein [Source:UniProtKB/TrEMBL;Acc:H2L3D9]	ENSORLG00000000207	3.29	1.53	-1.10456
	Uncharacterized protein [Source:UniProtKB/TrEMBL;Acc:H2L3H4]	ENSORLG00000000240	9.71	1.61	-2.59241
SLAIN2	Uncharacterized protein [Source:UniProtKB/TrEMBL;Acc:H2L3J6]	ENSORLG00000000260	2.9	1.2	-1.27302
AQP10 (1 of 2)	aquaporin 10 [Source:HGNC Symbol;Acc:16029]	ENSORLG00000000339	22.8	5.56	-2.03588
MAPK13	Uncharacterized protein [Source:UniProtKB/TrEMBL;Acc:H2L406]	ENSORLG00000000393	7.18	3.34	-1.10414
C1orf43 (1 of 2)	chromosome 1 open reading frame 43 [Source:HGNC Symbol;Acc:29876]	ENSORLG00000000442	8.91	4.27	-1.06119
CLIP3	Uncharacterized protein [Source:UniProtKB/TrEMBL;Acc:H2L467]	ENSORLG00000000447	2.93	1.39	-1.07582
OLA.5676	Uncharacterized protein [Source:UniProtKB/TrEMBL;Acc:H2L4B1]	ENSORLG00000000490	8.92	3.07	-1.53881
SNX27 (1 of 2)	sorting nexin family member 27 [Source:HGNC Symbol;Acc:20073]	ENSORLG00000000568	2.3	1.02	-1.17306
NKX3-2	Uncharacterized protein [Source:UniProtKB/TrEMBL;Acc:H2L4N3]	ENSORLG00000000593	3.27	1.3	-1.33078
TMEM165	Uncharacterized protein [Source:UniProtKB/TrEMBL;Acc:H2L4Q7]	ENSORLG00000000614	13.51	5.9	-1.19524
OLA.4034	Uncharacterized protein [Source:UniProtKB/TrEMBL;Acc:H2L4T4]	ENSORLG00000000637	342.62	54.33	-2.65679
VWA1	Uncharacterized protein [Source:UniProtKB/TrEMBL;Acc:H2L568]	ENSORLG00000000761	8.38	3.13	-1.42079
	Uncharacterized protein [Source:UniProtKB/TrEMBL;Acc:H2L573]	ENSORLG00000000766	4.03	1.42	-1.50489
	Uncharacterized protein [Source:UniProtKB/TrEMBL;Acc:H2L580]	ENSORLG00000000770	6.65	1.98	-1.74785
	Uncharacterized protein [Source:UniProtKB/TrEMBL;Acc:H2L589]	ENSORLG00000000779	6.57	2.69	-1.28829
C5ORF4	Uncharacterized protein [Source:UniProtKB/TrEMBL;Acc:H2L5F6]	ENSORLG00000000838	299.57	7.21	-5.37675
PITX1	Uncharacterized protein [Source:UniProtKB/TrEMBL;Acc:H2L5H5]	ENSORLG00000000858	57	25.65	-1.152
RBJ	Uncharacterized protein [Source:UniProtKB/TrEMBL;Acc:H2L6F0]	ENSORLG00000001134	2.78	1.22	-1.1882
KAT8	Uncharacterized protein [Source:UniProtKB/TrEMBL;Acc:H2L6F4]	ENSORLG00000001137	4.61	2.2	-1.06726
KLF15	Uncharacterized protein [Source:UniProtKB/TrEMBL;Acc:H2L6I3]	ENSORLG00000001165	3.64	1.72	-1.08153
	Uncharacterized protein [Source:UniProtKB/TrEMBL;Acc:H2L6K5]	ENSORLG00000001185	8.45	1.62	-2.38296
HSPB8	Uncharacterized protein [Source:UniProtKB/TrEMBL;Acc:H2L6K7]	ENSORLG00000001186	11.57	4.9	-1.23954
	Uncharacterized protein [Source:UniProtKB/TrEMBL;Acc:H2L6T6]	ENSORLG00000001254	5.21	1.28	-2.02514
	Uncharacterized protein [Source:UniProtKB/TrEMBL;Acc:H2L707]	ENSORLG00000001314	5	2.02	-1.30757
FAM83F (1 of 2)	family with sequence similarity 83, member F [Source:HGNC Symbol;Acc:25148]	ENSORLG00000001401	6.19	2.2	-1.49244
	Uncharacterized protein [Source:UniProtKB/TrEMBL;Acc:H2L7C6]	ENSORLG00000001402	32.4	10.79	-1.5863
OLA.52	membrane guanylyl cyclase precursor [Source:RefSeq peptide;Acc:NP_001098567]	ENSORLG00000001459	15.98	3.76	-2.08746
	Uncharacterized protein [Source:UniProtKB/TrEMBL;Acc:H2L7T7]	ENSORLG00000001535	9.31	2.24	-2.05528
TDP2 (2 of 2)	tyrosyl-DNA phosphodiesterase 2 [Source:HGNC Symbol;Acc:17768]	ENSORLG00000001661	109.24	39.35	-1.47307
PLA2G12B (1 of 2)	phospholipase A2, group XIIB [Source:HGNC Symbol;Acc:18555]	ENSORLG00000001665	13.79	2.05	-2.74993
	Uncharacterized protein [Source:UniProtKB/TrEMBL;Acc:H2L8A0]	ENSORLG00000001668	4.87	2.32	-1.0698
	Uncharacterized protein [Source:UniProtKB/TrEMBL;Acc:H2L8E9]	ENSORLG00000001705	5.28	1.51	-1.80599
SLC30A8	Uncharacterized protein [Source:UniProtKB/TrEMBL;Acc:H2L8M6]	ENSORLG00000001769	26.4	2.18	-3.59814
P2RY4	Uncharacterized protein [Source:UniProtKB/TrEMBL;Acc:H2L8P0]	ENSORLG00000001785	19.25	9.58	-1.00676
PDZD8	Uncharacterized protein [Source:UniProtKB/TrEMBL;Acc:H2L8T0]	ENSORLG00000001816	3.97	1.76	-1.17356
PIGC	Uncharacterized protein [Source:UniProtKB/TrEMBL;Acc:H2L8Y0]	ENSORLG00000001858	11.45	4.58	-1.32193
TPBG	Uncharacterized protein [Source:UniProtKB/TrEMBL;Acc:H2L967]	ENSORLG00000001930	3.94	1.97	-1
CWC27	Uncharacterized protein [Source:UniProtKB/TrEMBL;Acc:H2L9E0]	ENSORLG00000001991	8.78	4.2	-1.06383
OLA.22451	Uncharacterized protein [Source:UniProtKB/TrEMBL;Acc:H2L9D4]	ENSORLG00000001994	27.29	10.88	-1.32669
CCRN4L (2 of 2)	CCR4 carbon catabolite repression 4-like (S. cerevisiae) [Source:HGNC Symbol;Acc:14254]	ENSORLG00000002100	3.1	1.53	-1.01874
CFL1	Uncharacterized protein [Source:UniProtKB/TrEMBL;Acc:H2L9S1]	ENSORLG00000002103	23.31	7.75	-1.58868
BOK	Uncharacterized protein [Source:UniProtKB/TrEMBL;Acc:H2L9U0]	ENSORLG00000002123	4.68	1.47	-1.67069
AVPR1A (1 of 2)	arginine vasopressin receptor 1A [Source:HGNC Symbol;Acc:895]	ENSORLG00000002126	6.16	1.51	-2.02838
DDAH2	Uncharacterized protein [Source:UniProtKB/TrEMBL;Acc:H2L9Y3]	ENSORLG00000002161	2.31	1.07	-1.11028
SESN3	Uncharacterized protein [Source:UniProtKB/TrEMBL;Acc:H2LA01]	ENSORLG00000002176	3.07	1.49	-1.04293
MAPK8 (1 of 2)	mitogen-activated protein kinase 8 [Source:HGNC Symbol;Acc:6881]	ENSORLG00000002370	2.86	1.07	-1.4184
DDX42	Uncharacterized protein [Source:UniProtKB/TrEMBL;Acc:H2LAR5]	ENSORLG00000002395	4.19	1.64	-1.35325
NTSR1	Uncharacterized protein [Source:UniProtKB/TrEMBL;Acc:H2LAT8]	ENSORLG00000002419	5.47	2.72	-1.00793
	Uncharacterized protein [Source:UniProtKB/TrEMBL;Acc:H2LAV3]	ENSORLG00000002431	6.46	2.13	-1.60068
CA4	carbonic anhydrase IV [Source:HGNC Symbol;Acc:1375]	ENSORLG00000002507	2.6	1.22	-1.09163
DCXR	Uncharacterized protein [Source:UniProtKB/TrEMBL;Acc:H2LBN8]	ENSORLG00000002658	8.81	4.06	-1.11766
OLA.10286	Uncharacterized protein [Source:UniProtKB/TrEMBL;Acc:H2LBS0]	ENSORLG00000002687	7.57	3	-1.33533
RAD54L2 (1 of 2)	RAD54-like 2 (S. cerevisiae) [Source:HGNC Symbol;Acc:29123]	ENSORLG00000002714	5.03	2.5	-1.00863
OSR2	Uncharacterized protein [Source:UniProtKB/TrEMBL;Acc:H2LC54]	ENSORLG00000002797	29.85	5.74	-2.37861
TUBGCP6 (2 of 2)	tubulin, gamma complex associated protein 6 [Source:HGNC Symbol;Acc:18127]	ENSORLG00000002828	6.31	2.37	-1.41275
C5ORF44	Uncharacterized protein [Source:UniProtKB/TrEMBL;Acc:H2LCF0]	ENSORLG00000002871	7.71	3.56	-1.11485
	Uncharacterized protein [Source:UniProtKB/TrEMBL;Acc:H2LCQ4]	ENSORLG00000002957	3.68	1.12	-1.71621
OLA.5437	Uncharacterized protein [Source:UniProtKB/TrEMBL;Acc:H2LCV4]	ENSORLG00000002997	97.62	34.07	-1.51867
	Uncharacterized protein [Source:UniProtKB/TrEMBL;Acc:H2LD06]	ENSORLG00000003046	201.97	95.37	-1.08253
AQP8	aquaporin 8 [Source:HGNC Symbol;Acc:642]	ENSORLG00000003054	95.58	24.57	-1.95981
AMT	Aminomethyltransferase [Source:UniProtKB/TrEMBL;Acc:H2LD95]	ENSORLG00000003127	3.5	1.47	-1.25154
BEST4	Uncharacterized protein [Source:UniProtKB/TrEMBL;Acc:H2LDG3]	ENSORLG00000003186	41.18	11.32	-1.86307
GATM	Uncharacterized protein [Source:UniProtKB/TrEMBL;Acc:H2LDP0]	ENSORLG00000003253	151.23	32.77	-2.2063
OLA.16803	Uncharacterized protein [Source:UniProtKB/TrEMBL;Acc:H2LDP2]	ENSORLG00000003258	218.55	42.34	-2.36787
NRN1	Uncharacterized protein [Source:UniProtKB/TrEMBL;Acc:H2LDT7]	ENSORLG00000003299	3.44	1.1	-1.64491
CDO1	Uncharacterized protein [Source:UniProtKB/TrEMBL;Acc:H2LE45]	ENSORLG00000003390	176.46	3.11	-5.82628
KDM2A (1 of 2)	lysine (K)-specific demethylase 2A [Source:HGNC Symbol;Acc:13606]	ENSORLG00000003398	2.82	1.27	-1.15087
ARFIP2 (2 of 2)	ADP-ribosylation factor interacting protein 2 [Source:HGNC Symbol;Acc:17160]	ENSORLG00000003468	3.5	1.22	-1.52047
GPA33 (2 of 2)	glycoprotein A33 (transmembrane) [Source:HGNC Symbol;Acc:4445]	ENSORLG00000003632	46.73	22.27	-1.06925
OLA.18369	Uncharacterized protein [Source:UniProtKB/TrEMBL;Acc:H2LF30]	ENSORLG00000003662	3.18	1.19	-1.41807
XYLB	Uncharacterized protein [Source:UniProtKB/TrEMBL;Acc:H2LFE7]	ENSORLG00000003755	7.99	3.41	-1.22842
MAB21L1	Uncharacterized protein [Source:UniProtKB/TrEMBL;Acc:H2LFJ4]	ENSORLG00000003801	2.94	1.16	-1.34169
FABP1	Uncharacterized protein [Source:UniProtKB/TrEMBL;Acc:H2LFL3]	ENSORLG00000003820	95.59	1.86	-5.68349
BRCA2	Uncharacterized protein [Source:UniProtKB/TrEMBL;Acc:H2LFN4]	ENSORLG00000003832	6.35	2.73	-1.21786
FAM20A	Uncharacterized protein [Source:UniProtKB/TrEMBL;Acc:H2LFU0]	ENSORLG00000003869	2.81	1.05	-1.42018
GLYCTK	Uncharacterized protein [Source:UniProtKB/TrEMBL;Acc:H2LFU7]	ENSORLG00000003875	4.69	1.68	-1.48113
DIO1	Iodothyronine deiodinase [Source:UniProtKB/TrEMBL;Acc:H2LFU8]	ENSORLG00000003876	1352.83	121.03	-3.48254
OLA.8876	Uncharacterized protein [Source:UniProtKB/TrEMBL;Acc:H2LG01]	ENSORLG00000003922	201.43	5.03	-5.32358
OLA.20755	acyl-CoA thioesterase 11 [Source:RefSeq peptide;Acc:NP_001155124]	ENSORLG00000003927	9.01	1.95	-2.20805
AAED1	Uncharacterized protein [Source:UniProtKB/TrEMBL;Acc:H2LG39]	ENSORLG00000003947	3.88	1.31	-1.56649
OLA.22985	Uncharacterized protein [Source:UniProtKB/TrEMBL;Acc:H2LG43]	ENSORLG00000003950	4.45	1.25	-1.83188
EFNA5 (1 of 2)	ephrin-A5 [Source:HGNC Symbol;Acc:3225]	ENSORLG00000003965	2.85	1.3	-1.13245
OLA.8789	Uncharacterized protein [Source:UniProtKB/TrEMBL;Acc:H2LG88]	ENSORLG00000003987	73.45	24.46	-1.58634
	Uncharacterized protein [Source:UniProtKB/TrEMBL;Acc:H2LGA0]	ENSORLG00000003997	4.03	1.38	-1.54611
ABP1	Amine oxidase [Source:UniProtKB/TrEMBL;Acc:H2LGG5]	ENSORLG00000004048	81.74	13.43	-2.60558
CPO	Uncharacterized protein [Source:UniProtKB/TrEMBL;Acc:H2LGM5]	ENSORLG00000004091	73.53	33.87	-1.11832
NUDT15	Uncharacterized protein [Source:UniProtKB/TrEMBL;Acc:H2LGM9]	ENSORLG00000004095	28.09	11.21	-1.32527
NPL	Uncharacterized protein [Source:UniProtKB/TrEMBL;Acc:H2LGN6]	ENSORLG00000004100	39.47	17.8	-1.14888
FABP2 (2 of 2)	fatty acid binding protein 2, intestinal [Source:HGNC Symbol;Acc:3556]	ENSORLG00000004146	238.52	50.68	-2.23462
	Uncharacterized protein [Source:UniProtKB/TrEMBL;Acc:H2LGW3]	ENSORLG00000004167	3.78	1.47	-1.36257
	Uncharacterized protein [Source:UniProtKB/TrEMBL;Acc:H2LGY9]	ENSORLG00000004189	159.67	22.92	-2.80041
GPR153	Uncharacterized protein [Source:UniProtKB/TrEMBL;Acc:H2LHE6]	ENSORLG00000004317	6	2.85	-1.074
OLA.15997	Uncharacterized protein [Source:UniProtKB/TrEMBL;Acc:H2LHM6]	ENSORLG00000004381	17.27	4.86	-1.82924
PPP1R9A	Uncharacterized protein [Source:UniProtKB/TrEMBL;Acc:H2LHT1]	ENSORLG00000004418	3.85	1.82	-1.08092
	Uncharacterized protein [Source:UniProtKB/TrEMBL;Acc:H2LHY2]	ENSORLG00000004463	4.72	1.1	-2.10128
SCTR	Uncharacterized protein [Source:UniProtKB/TrEMBL;Acc:H2LHY9]	ENSORLG00000004467	4.63	1.9	-1.28501
C9ORF71	Uncharacterized protein [Source:UniProtKB/TrEMBL;Acc:H2LI46]	ENSORLG00000004507	184.14	19.71	-3.2238
HSD11B1L (2 of 2)	hydroxysteroid (11-beta) dehydrogenase 1-like [Source:HGNC Symbol;Acc:30419]	ENSORLG00000004520	57.33	9.61	-2.57668
PHOSPHO1 (2 of 2)	phosphatase, orphan 1 [Source:HGNC Symbol;Acc:16815]	ENSORLG00000004521	9.76	1.26	-2.95346
OLA.5660	11-beta-hydroxysteroid dehydrogenase type 3 precursor [Source:RefSeq peptide;Acc:NP_001098261]	ENSORLG00000004562	22.87	3.1	-2.88312
ABCG8	Uncharacterized protein [Source:UniProtKB/TrEMBL;Acc:H2LIJ4]	ENSORLG00000004629	16.24	2.5	-2.69955
		ENSORLG00000004634	3.71	1.1	-1.75392
ABCG5	Uncharacterized protein [Source:UniProtKB/TrEMBL;Acc:H2LIM6]	ENSORLG00000004654	3.31	1.01	-1.71248
ALDOB	Fructose-bisphosphate aldolase [Source:UniProtKB/TrEMBL;Acc:H2LIY2]	ENSORLG00000004742	1186.04	406.07	-1.54635
PPARGC1A	Uncharacterized protein [Source:UniProtKB/TrEMBL;Acc:H2LJ43]	ENSORLG00000004788	3.04	1.16	-1.38995
SMIM18	small integral membrane protein 18 [Source:HGNC Symbol;Acc:42973]	ENSORLG00000004831	6.47	1.03	-2.65112
GTF2B	Uncharacterized protein [Source:UniProtKB/TrEMBL;Acc:H2LJH9]	ENSORLG00000004899	13.61	5.38	-1.33899
HOXA2A	HoxA2a; Uncharacterized protein [Source:UniProtKB/TrEMBL;Acc:Q3V636]	ENSORLG00000004987	8.65	2.03	-2.09122
HOXA3A	HoxA3a; Uncharacterized protein [Source:UniProtKB/TrEMBL;Acc:Q3V635]	ENSORLG00000004996	15.76	5.86	-1.42729
	Uncharacterized protein [Source:UniProtKB/TrEMBL;Acc:H2LJW7]	ENSORLG00000005011	9.68	4.3	-1.17067
C9ORF64	Uncharacterized protein [Source:UniProtKB/TrEMBL;Acc:H2LKC6]	ENSORLG00000005140	7.7	2.47	-1.64035
FRA10AC1	Uncharacterized protein [Source:UniProtKB/TrEMBL;Acc:H2LKE3]	ENSORLG00000005153	3.42	1.37	-1.31982
DDIT4L	Uncharacterized protein [Source:UniProtKB/TrEMBL;Acc:H2LKP5]	ENSORLG00000005233	9.44	2.67	-1.82195
GB-ALPHA1	Hemoglobin embryonic subunit alpha [Source:UniProtKB/Swiss-Prot;Acc:Q9PVU6]	ENSORLG00000005297	3.89	1.15	-1.75814
HMX2	Uncharacterized protein [Source:UniProtKB/TrEMBL;Acc:H2LLV9]	ENSORLG00000005586	3.05	1.07	-1.5112
LRRC15	Uncharacterized protein [Source:UniProtKB/TrEMBL;Acc:H2LM43]	ENSORLG00000005657	6.13	2.97	-1.04542
FIBIN (2 of 2)	fin bud initiation factor homolog (zebrafish) [Source:HGNC Symbol;Acc:33747]	ENSORLG00000005683	7.86	2.49	-1.65838
N4BP2	Uncharacterized protein [Source:UniProtKB/TrEMBL;Acc:H2LM77]	ENSORLG00000005685	11.17	5.22	-1.09751
LMOD1	Uncharacterized protein [Source:UniProtKB/TrEMBL;Acc:H2LMI8]	ENSORLG00000005777	21.51	10.65	-1.01415
FBXO45	Uncharacterized protein [Source:UniProtKB/TrEMBL;Acc:H2LMR8]	ENSORLG00000005835	2.26	1.11	-1.02576
CTNNB1	Uncharacterized protein [Source:UniProtKB/TrEMBL;Acc:H2LMT4]	ENSORLG00000005845	8.26	4	-1.04614
RDH8 (1 of 2)	retinol dehydrogenase 8 (all-trans) [Source:HGNC Symbol;Acc:14423]	ENSORLG00000005853	38.06	16.3	-1.2234
ZMYND11	Uncharacterized protein [Source:UniProtKB/TrEMBL;Acc:H2LN29]	ENSORLG00000005930	2.42	1.17	-1.0485
SPOCK3 (1 of 2)	sparc/osteonectin, cwcv and kazal-like domains proteoglycan (testican) 3 [Source:HGNC Symbol;Acc:13565]	ENSORLG00000005978	19.26	4.43	-2.12023
	Uncharacterized protein [Source:UniProtKB/TrEMBL;Acc:H2LNE1]	ENSORLG00000006019	19.46	9.26	-1.07143
ATG13	Uncharacterized protein [Source:UniProtKB/TrEMBL;Acc:H2LNJ9]	ENSORLG00000006065	3.38	1.5	-1.17206
MAZ (2 of 2)	MYC-associated zinc finger protein (purine-binding transcription factor) [Source:HGNC Symbol;Acc:6914]	ENSORLG00000006188	2.75	1.08	-1.3484
ATHL1	Uncharacterized protein [Source:UniProtKB/TrEMBL;Acc:H2LP20]	ENSORLG00000006204	6.88	2.48	-1.47207
CTBS	Uncharacterized protein [Source:UniProtKB/TrEMBL;Acc:H2LP33]	ENSORLG00000006215	16.69	5.16	-1.69354
	Uncharacterized protein [Source:UniProtKB/TrEMBL;Acc:H2LP42]	ENSORLG00000006225	7.84	1.8	-2.12286
OLA.22275	Uncharacterized protein [Source:UniProtKB/TrEMBL;Acc:H2LPH0]	ENSORLG00000006329	2.65	1.3	-1.02748
TPI1 (2 of 2)	triosephosphate isomerase 1 [Source:HGNC Symbol;Acc:12009]	ENSORLG00000006391	5.13	1.3	-1.98045
SORD	Uncharacterized protein [Source:UniProtKB/TrEMBL;Acc:H2LPQ4]	ENSORLG00000006399	111.6	14.31	-2.96324
	Uncharacterized protein [Source:UniProtKB/TrEMBL;Acc:H2LPU5]	ENSORLG00000006436	6.05	2.44	-1.31005
OLA.28677	Uncharacterized protein [Source:UniProtKB/TrEMBL;Acc:H2LPV0]	ENSORLG00000006443	349.09	91.37	-1.93381
	Uncharacterized protein [Source:UniProtKB/TrEMBL;Acc:H2LPX3]	ENSORLG00000006460	2.77	1.38	-1.00522
PCYT1B (2 of 2)	phosphate cytidylyltransferase 1, choline, beta [Source:HGNC Symbol;Acc:8755]	ENSORLG00000006497	78.96	10.73	-2.87947
NEGR1	Uncharacterized protein [Source:UniProtKB/TrEMBL;Acc:H2LQ42]	ENSORLG00000006516	2.64	1.32	-1
BTC	Uncharacterized protein [Source:UniProtKB/TrEMBL;Acc:H2LQ75]	ENSORLG00000006542	6.2	1.31	-2.2427
	Uncharacterized protein [Source:UniProtKB/TrEMBL;Acc:H2LQK6]	ENSORLG00000006653	3.07	1.41	-1.12254
CLUAP1	Uncharacterized protein [Source:UniProtKB/TrEMBL;Acc:H2LQL0]	ENSORLG00000006654	2.96	1.24	-1.25526
	Uncharacterized protein [Source:UniProtKB/TrEMBL;Acc:H2LQL8]	ENSORLG00000006661	5.65	2.15	-1.39391
	Uncharacterized protein [Source:UniProtKB/TrEMBL;Acc:H2LQV5]	ENSORLG00000006732	13	5.78	-1.16937
DKK2	Uncharacterized protein [Source:UniProtKB/TrEMBL;Acc:H2LR27]	ENSORLG00000006785	2.64	1.05	-1.33015
PIK3IP1	Uncharacterized protein [Source:UniProtKB/TrEMBL;Acc:H2LR32]	ENSORLG00000006788	9.61	3.87	-1.3122
SCD (2 of 2)	stearoyl-CoA desaturase (delta-9-desaturase) [Source:HGNC Symbol;Acc:10571]	ENSORLG00000006839	40.84	6.03	-2.75975
ACAA1	Uncharacterized protein [Source:UniProtKB/TrEMBL;Acc:H2LRH1]	ENSORLG00000006901	10.56	4.38	-1.26961
MYC	Uncharacterized protein [Source:UniProtKB/TrEMBL;Acc:H2LRW0]	ENSORLG00000007021	14.14	5.83	-1.27821
GPX3	Glutathione peroxidase [Source:UniProtKB/TrEMBL;Acc:H2LS24]	ENSORLG00000007076	9.08	4.22	-1.10545
PTGDS (2 of 2)	prostaglandin D2 synthase 21kDa (brain) [Source:HGNC Symbol;Acc:9592]	ENSORLG00000007143	70.39	23.52	-1.58148
	Uncharacterized protein [Source:UniProtKB/TrEMBL;Acc:H2LSA7]	ENSORLG00000007149	7.59	2.48	-1.61376
CLDN15	Uncharacterized protein [Source:UniProtKB/TrEMBL;Acc:H2LSC4]	ENSORLG00000007164	473.41	220.89	-1.09976
OLA.13799	Uncharacterized protein [Source:UniProtKB/TrEMBL;Acc:H2LSM3]	ENSORLG00000007244	9.17	2.99	-1.61678
FAM13A	Uncharacterized protein [Source:UniProtKB/TrEMBL;Acc:H2LSU9]	ENSORLG00000007307	11.32	4.12	-1.45816
HHIP	Uncharacterized protein [Source:UniProtKB/TrEMBL;Acc:H2LSY9]	ENSORLG00000007341	6.55	2.26	-1.53517
	Uncharacterized protein [Source:UniProtKB/TrEMBL;Acc:H2LT03]	ENSORLG00000007353	13.72	3.63	-1.91824
CIDEB	Uncharacterized protein [Source:UniProtKB/TrEMBL;Acc:H2LTA2]	ENSORLG00000007438	35.33	9.03	-1.9681
CPVL	Uncharacterized protein [Source:UniProtKB/TrEMBL;Acc:H2LTG8]	ENSORLG00000007488	98.07	30.79	-1.67135
JAZF1 (2 of 2)	JAZF zinc finger 1 [Source:HGNC Symbol;Acc:28917]	ENSORLG00000007516	3.57	1.31	-1.44636
OLA.4483	Uncharacterized protein [Source:UniProtKB/TrEMBL;Acc:H2LTN8]	ENSORLG00000007543	10.57	3.77	-1.48734
EOS2	Uncharacterized protein [Source:UniProtKB/TrEMBL;Acc:H2LTZ3]	ENSORLG00000007632	4.87	1.01	-2.26957
GCSH (1 of 2)	glycine cleavage system protein H (aminomethyl carrier) [Source:HGNC Symbol;Acc:4208]	ENSORLG00000007634	21.88	9.54	-1.19755
MAB21L2	Uncharacterized protein [Source:UniProtKB/TrEMBL;Acc:H2LU12]	ENSORLG00000007652	13.04	4.74	-1.45998
C2CD4A	C2 calcium-dependent domain containing 4A [Source:HGNC Symbol;Acc:33627]	ENSORLG00000007653	4.47	2.05	-1.12465
UCHL1	Uncharacterized protein [Source:UniProtKB/TrEMBL;Acc:H2LUP9]	ENSORLG00000007844	5.76	2.29	-1.33072
	Uncharacterized protein [Source:UniProtKB/TrEMBL;Acc:H2LV91]	ENSORLG00000007987	76.54	6.58	-3.54005
EIF4EBP3	Uncharacterized protein [Source:UniProtKB/TrEMBL;Acc:H2LV97]	ENSORLG00000007993	166.5	69.64	-1.25753
	Uncharacterized protein [Source:UniProtKB/TrEMBL;Acc:H2LVE7]	ENSORLG00000008034	25.69	4.67	-2.45971
MTNR1A	Uncharacterized protein [Source:UniProtKB/TrEMBL;Acc:H2LVT7]	ENSORLG00000008141	5.62	2.59	-1.11762
CYP4V2	cytochrome P450, family 4, subfamily V, polypeptide 2 [Source:HGNC Symbol;Acc:23198]	ENSORLG00000008162	4.99	1.55	-1.68677
OLA.21243	Uncharacterized protein [Source:UniProtKB/TrEMBL;Acc:H2LVW6]	ENSORLG00000008163	9.95	4.87	-1.03077
LRAT	Uncharacterized protein [Source:UniProtKB/TrEMBL;Acc:H2LW54]	ENSORLG00000008237	4.46	1.08	-2.04601
GAMT	Uncharacterized protein [Source:UniProtKB/TrEMBL;Acc:H2LW55]	ENSORLG00000008238	772.75	99.49	-2.95738
VASN (1 of 2)	vasorin [Source:HGNC Symbol;Acc:18517]	ENSORLG00000008256	14.83	6.31	-1.23281
SLC2A9	Uncharacterized protein [Source:UniProtKB/TrEMBL;Acc:H2LWD4]	ENSORLG00000008309	26.07	2.39	-3.44731
	Uncharacterized protein [Source:UniProtKB/TrEMBL;Acc:H2LWR7]	ENSORLG00000008408	3.13	1.52	-1.04209
DCAKD	Uncharacterized protein [Source:UniProtKB/TrEMBL;Acc:H2LWX1]	ENSORLG00000008454	7.55	3.74	-1.01344
HAO2	Uncharacterized protein [Source:UniProtKB/TrEMBL;Acc:H2LX38]	ENSORLG00000008512	5.67	2.07	-1.45372
GPRC5B (1 of 2)	G protein-coupled receptor, family C, group 5, member B [Source:HGNC Symbol;Acc:13308]	ENSORLG00000008538	2.24	1.11	-1.01294
ACSL1 (3 of 3)	acyl-CoA synthetase long-chain family member 1 [Source:HGNC Symbol;Acc:3569]	ENSORLG00000008655	238.65	47.85	-2.31831
TAGLN3	Uncharacterized protein [Source:UniProtKB/TrEMBL;Acc:H2LXL5]	ENSORLG00000008670	3.67	1.61	-1.18872
ST3GAL5	Uncharacterized protein [Source:UniProtKB/TrEMBL;Acc:H2LXL8]	ENSORLG00000008671	51.03	24.99	-1.02999
EEPD1	Uncharacterized protein [Source:UniProtKB/TrEMBL;Acc:H2LXY0]	ENSORLG00000008752	11.78	2.12	-2.4742
KCNMA1 (2 of 2)	potassium large conductance calcium-activated channel, subfamily M, alpha member 1 [Source:HGNC Symbol;Acc:6284]	ENSORLG00000008798	5.94	2.33	-1.35013
GNG2	Guanine nucleotide-binding protein subunit gamma [Source:UniProtKB/TrEMBL;Acc:H2LYA5]	ENSORLG00000008863	8.46	3.36	-1.3322
RAB6C	Uncharacterized protein [Source:UniProtKB/TrEMBL;Acc:H2LYV4]	ENSORLG00000009030	4.63	1.41	-1.71532
MFSDF1	stromal cell-derived factor 1a precursor [Source:RefSeq peptide;Acc:NP_001123863]	ENSORLG00000009051	38.61	17.68	-1.12686
BOC	Uncharacterized protein [Source:UniProtKB/TrEMBL;Acc:H2LZ28]	ENSORLG00000009087	3.78	1.6	-1.24031
DDIT4 (1 of 2)	DNA-damage-inducible transcript 4 [Source:HGNC Symbol;Acc:24944]	ENSORLG00000009171	172.91	77.83	-1.15162
OLA.5553	Uncharacterized protein [Source:UniProtKB/TrEMBL;Acc:H2LZF9]	ENSORLG00000009193	494.33	67.95	-2.86293
APOE (1 of 2)	apolipoprotein E [Source:HGNC Symbol;Acc:613]	ENSORLG00000009205	1057.48	11.01	-6.58567
OLA.10684	Uncharacterized protein [Source:UniProtKB/TrEMBL;Acc:H2LZU4]	ENSORLG00000009303	13.07	2.74	-2.25401
MAFB (1 of 2)	v-maf musculoaponeurotic fibrosarcoma oncogene homolog B (avian) [Source:HGNC Symbol;Acc:6408]	ENSORLG00000009479	8.57	3.07	-1.48106
LGMN	Uncharacterized protein [Source:UniProtKB/TrEMBL;Acc:H2M0N0]	ENSORLG00000009533	2047.8	776.68	-1.39868
ARHGAP36	Rho GTPase activating protein 36 [Source:HGNC Symbol;Acc:26388]	ENSORLG00000009559	3.06	1.37	-1.15936
FHL3 (2 of 2)	four and a half LIM domains 3 [Source:HGNC Symbol;Acc:3704]	ENSORLG00000009622	3.71	1.15	-1.68979
CTSF	Uncharacterized protein [Source:UniProtKB/TrEMBL;Acc:H2M0Z2]	ENSORLG00000009632	38.2	15.99	-1.2564
	Uncharacterized protein [Source:UniProtKB/TrEMBL;Acc:H2M160]	ENSORLG00000009679	27.78	7.74	-1.84364
	Uncharacterized protein [Source:UniProtKB/TrEMBL;Acc:H2M172]	ENSORLG00000009691	9.33	3.1	-1.58961
ELOVL5	Uncharacterized protein [Source:UniProtKB/TrEMBL;Acc:H2M1E8]	ENSORLG00000009752	6.32	1.98	-1.67442
NXPE3 (3 of 3)	neurexophilin and PC-esterase domain family, member 3 [Source:HGNC Symbol;Acc:28238]	ENSORLG00000009799	8.01	2.16	-1.89077
NXPE3 (2 of 3)	neurexophilin and PC-esterase domain family, member 3 [Source:HGNC Symbol;Acc:28238]	ENSORLG00000009808	5.36	2.24	-1.25873
SEMA5B (1 of 2)	sema domain, seven thrombospondin repeats (type 1 and type 1-like), transmembrane domain (TM) and short cytoplasmic domain, (semaphorin) 5B [Source:HGNC Symbol;Acc:10737]	ENSORLG00000009896	13.09	4.28	-1.61278
EDIL3	Uncharacterized protein [Source:UniProtKB/TrEMBL;Acc:H2M1Y3]	ENSORLG00000009900	10.41	1.29	-3.01253
NCK1	Uncharacterized protein [Source:UniProtKB/TrEMBL;Acc:H2M213]	ENSORLG00000009923	4.14	1.71	-1.27563
SMOC1	Uncharacterized protein [Source:UniProtKB/TrEMBL;Acc:H2M282]	ENSORLG00000009978	2.74	1.32	-1.05364
	Uncharacterized protein [Source:UniProtKB/TrEMBL;Acc:H2M2J1]	ENSORLG00000010078	3.28	1.07	-1.61609
	Uncharacterized protein [Source:UniProtKB/TrEMBL;Acc:H2M2T5]	ENSORLG00000010155	5.47	1.85	-1.56402
G0S2 (1 of 2)	G0/G1switch 2 [Source:HGNC Symbol;Acc:30229]	ENSORLG00000010231	15.45	2.75	-2.4901
ACAD11 (2 of 2)	acyl-CoA dehydrogenase family, member 11 [Source:HGNC Symbol;Acc:30211]	ENSORLG00000010243	34.58	16.68	-1.05182
	Uncharacterized protein [Source:UniProtKB/TrEMBL;Acc:H2M346]	ENSORLG00000010250	87.07	20.3	-2.1007
CD248 (1 of 2)	CD248 molecule, endosialin [Source:HGNC Symbol;Acc:18219]	ENSORLG00000010259	7.43	3.38	-1.13634
ANKRD50	Uncharacterized protein [Source:UniProtKB/TrEMBL;Acc:H2M362]	ENSORLG00000010261	3.6	1.73	-1.05722
		ENSORLG00000010264	25.29	5.48	-2.20632
WWOX	Uncharacterized protein [Source:UniProtKB/TrEMBL;Acc:H2M3E7]	ENSORLG00000010339	2.34	1.13	-1.05019
TGIF1	Uncharacterized protein [Source:UniProtKB/TrEMBL;Acc:H2M3F9]	ENSORLG00000010346	4.77	2.21	-1.10994
PLEKHM3	Uncharacterized protein [Source:UniProtKB/TrEMBL;Acc:H2M3L0]	ENSORLG00000010389	2.15	1.01	-1.08998
RBM33 (2 of 2)	RNA binding motif protein 33 [Source:HGNC Symbol;Acc:27223]	ENSORLG00000010445	3.85	1.9	-1.01886
SLC12A5 (2 of 2)	solute carrier family 12 (potassium/chloride transporter), member 5 [Source:HGNC Symbol;Acc:13818]	ENSORLG00000010451	10.67	4.01	-1.41189
	Uncharacterized protein [Source:UniProtKB/TrEMBL;Acc:H2M421]	ENSORLG00000010516	4.74	1.65	-1.52242
GFRA2	Uncharacterized protein [Source:UniProtKB/TrEMBL;Acc:H2M486]	ENSORLG00000010566	3.86	1.83	-1.07676
OVGP1 (1 of 5)	oviductal glycoprotein 1, 120kDa [Source:HGNC Symbol;Acc:8524]	ENSORLG00000010628	2220.96	203.62	-3.44723
S100P	Uncharacterized protein [Source:UniProtKB/TrEMBL;Acc:H2M4U6]	ENSORLG00000010744	11.31	4.24	-1.41546
FABP7	brain-type fatty acid binding protein [Source:RefSeq peptide;Acc:NP_001116389]	ENSORLG00000010773	491.81	1.24	-8.63162
FZD4	Uncharacterized protein [Source:UniProtKB/TrEMBL;Acc:H2M4Z4]	ENSORLG00000010775	2.72	1.29	-1.07624
RAB38 (1 of 2)	RAB38, member RAS oncogene family [Source:HGNC Symbol;Acc:9776]	ENSORLG00000010789	4.26	1.55	-1.45859
	Uncharacterized protein [Source:UniProtKB/TrEMBL;Acc:H2M522]	ENSORLG00000010801	7.88	2.87	-1.45714
AHCYL2 (1 of 2)	adenosylhomocysteinase-like 2 [Source:HGNC Symbol;Acc:22204]	ENSORLG00000010860	10.89	2.54	-2.1001
GALC	Uncharacterized protein [Source:UniProtKB/TrEMBL;Acc:H2M5M9]	ENSORLG00000010972	73.7	25.12	-1.55283
STX2 (2 of 2)	syntaxin 2 [Source:HGNC Symbol;Acc:3403]	ENSORLG00000011130	14.16	5.71	-1.31026
	Uncharacterized protein [Source:UniProtKB/TrEMBL;Acc:H2M690]	ENSORLG00000011145	14.25	3.28	-2.11919
PGAM2	Uncharacterized protein [Source:UniProtKB/TrEMBL;Acc:H2M694]	ENSORLG00000011149	7.28	3.09	-1.23633
FOLR4	Uncharacterized protein [Source:UniProtKB/TrEMBL;Acc:H2M6E9]	ENSORLG00000011195	254.51	107.67	-1.24111
OLA.183	dachshund protein [Source:RefSeq peptide;Acc:NP_001098344]	ENSORLG00000011206	6.06	2.32	-1.38519
MERTK	Uncharacterized protein [Source:UniProtKB/TrEMBL;Acc:H2M6H6]	ENSORLG00000011223	3.38	1.66	-1.02584
	Uncharacterized protein [Source:UniProtKB/TrEMBL;Acc:H2M707]	ENSORLG00000011385	32.37	6.42	-2.33401
SSPN	Uncharacterized protein [Source:UniProtKB/TrEMBL;Acc:H2M710]	ENSORLG00000011388	3.8	1.33	-1.51457
GPR124	Uncharacterized protein [Source:UniProtKB/TrEMBL;Acc:H2M724]	ENSORLG00000011400	4.28	1.68	-1.34915
FAM222B (1 of 2)	family with sequence similarity 222, member B [Source:HGNC Symbol;Acc:25563]	ENSORLG00000011447	3.66	1.59	-1.20282
TMEM86B	Uncharacterized protein [Source:UniProtKB/TrEMBL;Acc:H2M798]	ENSORLG00000011461	38.74	11.73	-1.72362
SLC2A2	Uncharacterized protein [Source:UniProtKB/TrEMBL;Acc:H2M7Q1]	ENSORLG00000011579	15.6	3.67	-2.08769
ACSL5	Uncharacterized protein [Source:UniProtKB/TrEMBL;Acc:H2M8I6]	ENSORLG00000011808	24.31	1.25	-4.28155
MLXIPL	Uncharacterized protein [Source:UniProtKB/TrEMBL;Acc:H2M8P4]	ENSORLG00000011864	5.03	1.72	-1.54815
YPEL3	Protein yippee-like 3 [Source:UniProtKB/Swiss-Prot;Acc:Q65Z54]	ENSORLG00000011915	25.97	8.32	-1.64219
GDPD3	Uncharacterized protein [Source:UniProtKB/TrEMBL;Acc:H2M901]	ENSORLG00000011954	8.08	3.49	-1.21113
OLA.5535	Uncharacterized protein [Source:UniProtKB/TrEMBL;Acc:H2M908]	ENSORLG00000011963	309.05	60.05	-2.3636
SLC26A3	Uncharacterized protein [Source:UniProtKB/TrEMBL;Acc:H2M9I2]	ENSORLG00000012121	23.41	2.41	-3.28002
BNIP3L (1 of 2)	BCL2/adenovirus E1B 19kDa interacting protein 3-like [Source:HGNC Symbol;Acc:1085]	ENSORLG00000012129	9.78	4.76	-1.03887
SLC30A1	Uncharacterized protein [Source:UniProtKB/TrEMBL;Acc:H2M9X9]	ENSORLG00000012247	4.54	2.25	-1.01277
	Uncharacterized protein [Source:UniProtKB/TrEMBL;Acc:H2MA12]	ENSORLG00000012278	3.74	1.4	-1.41761
HOXB5B	HoxB5b; Uncharacterized protein [Source:UniProtKB/TrEMBL;Acc:Q3V611]	ENSORLG00000012379	4.01	1.43	-1.48759
OLA.12421	Uncharacterized protein [Source:UniProtKB/TrEMBL;Acc:H2MAG0]	ENSORLG00000012392	9.04	1.58	-2.5164
OLA.16046	Uncharacterized protein [Source:UniProtKB/TrEMBL;Acc:H2MAW2]	ENSORLG00000012518	8787.99	3178.33	-1.46726
OLA.23920	Uncharacterized protein [Source:UniProtKB/TrEMBL;Acc:H2MAX2]	ENSORLG00000012530	8.96	2.66	-1.75207
RBM24 (2 of 2)	RNA binding motif protein 24 [Source:HGNC Symbol;Acc:21539]	ENSORLG00000012546	12.68	5.36	-1.24225
DGAT2	Uncharacterized protein [Source:UniProtKB/TrEMBL;Acc:H2MB67]	ENSORLG00000012605	8.94	1.23	-2.86162
KRT23 (7 of 7)	keratin 23 (histone deacetylase inducible) [Source:HGNC Symbol;Acc:6438]	ENSORLG00000012618	21.12	2.12	-3.31647
APOB (4 of 6)	apolipoprotein B (including Ag(x) antigen) [Source:HGNC Symbol;Acc:603]	ENSORLG00000012621	266.4	11.91	-4.48335
	Uncharacterized protein [Source:UniProtKB/TrEMBL;Acc:H2MB87]	ENSORLG00000012625	34.29	3.71	-3.2083
APOB (5 of 6)	apolipoprotein B (including Ag(x) antigen) [Source:HGNC Symbol;Acc:603]	ENSORLG00000012638	49.28	2.43	-4.34197
FAM214A	Uncharacterized protein [Source:UniProtKB/TrEMBL;Acc:H2MCA9]	ENSORLG00000012920	3.14	1.16	-1.43664
	Uncharacterized protein [Source:UniProtKB/TrEMBL;Acc:H2MCH5]	ENSORLG00000012977	9.48	4.16	-1.1883
	Uncharacterized protein [Source:UniProtKB/TrEMBL;Acc:H2MCK9]	ENSORLG00000013006	6.08	1.09	-2.47974
MYOCD	Uncharacterized protein [Source:UniProtKB/TrEMBL;Acc:H2MCR5]	ENSORLG00000013047	5.27	1.84	-1.5181
MEIS2	Uncharacterized protein [Source:UniProtKB/TrEMBL;Acc:H2MD15]	ENSORLG00000013127	8.46	2.52	-1.74723
FGL2	Uncharacterized protein [Source:UniProtKB/TrEMBL;Acc:H2MD65]	ENSORLG00000013166	7.82	2.9	-1.43112
PSMB7	Proteasome subunit beta type [Source:UniProtKB/TrEMBL;Acc:H2MD69]	ENSORLG00000013170	27.38	10.73	-1.35147
	Uncharacterized protein [Source:UniProtKB/TrEMBL;Acc:H2MDF8]	ENSORLG00000013248	4.42	2.12	-1.05998
C6orf52	chromosome 6 open reading frame 52 [Source:HGNC Symbol;Acc:20881]	ENSORLG00000013265	3.7	1.85	-1
		ENSORLG00000013293	2.38	1.11	-1.1004
	Uncharacterized protein [Source:UniProtKB/TrEMBL;Acc:H2MER8]	ENSORLG00000013616	30.6	9.9	-1.62803
DDX17 (2 of 2)	DEAD (Asp-Glu-Ala-Asp) box helicase 17 [Source:HGNC Symbol;Acc:2740]	ENSORLG00000013685	3.11	1.47	-1.0811
TNRC18	Uncharacterized protein [Source:UniProtKB/TrEMBL;Acc:H2MF02]	ENSORLG00000013686	4.76	2.28	-1.06193
OLA.8001	Uncharacterized protein [Source:UniProtKB/TrEMBL;Acc:H2MF23]	ENSORLG00000013707	7.48	3.48	-1.10395
MAOA	Uncharacterized protein [Source:UniProtKB/TrEMBL;Acc:H2MF43]	ENSORLG00000013721	22.05	9.01	-1.29118
FRZB	Uncharacterized protein [Source:UniProtKB/TrEMBL;Acc:H2MFB2]	ENSORLG00000013782	3.34	1.59	-1.07082
C8ORF42	Uncharacterized protein [Source:UniProtKB/TrEMBL;Acc:H2MFF7]	ENSORLG00000013822	9.72	4.3	-1.17662
NAPEPLD	Uncharacterized protein [Source:UniProtKB/TrEMBL;Acc:H2MFJ8]	ENSORLG00000013859	22.28	9.27	-1.26511
ANKRD13B	Uncharacterized protein [Source:UniProtKB/TrEMBL;Acc:H2MFP3]	ENSORLG00000013892	2.61	1.2	-1.12102
	Uncharacterized protein [Source:UniProtKB/TrEMBL;Acc:H2MFX6]	ENSORLG00000013962	11.99	1.02	-3.55519
	Uncharacterized protein [Source:UniProtKB/TrEMBL;Acc:H2MFZ1]	ENSORLG00000013976	2302.79	343.5	-2.745
APOE (2 of 2)	apolipoprotein E [Source:HGNC Symbol;Acc:613]	ENSORLG00000013986	121.42	45.78	-1.40722
	Uncharacterized protein [Source:UniProtKB/TrEMBL;Acc:H2MG06]	ENSORLG00000013987	163.49	68.05	-1.26454
	Uncharacterized protein [Source:UniProtKB/TrEMBL;Acc:H2MG15]	ENSORLG00000013993	8.44	3.92	-1.10639
OLA.11581	Uncharacterized protein [Source:UniProtKB/TrEMBL;Acc:H2MG12]	ENSORLG00000013996	5.87	2.39	-1.29635
CRLF1	Uncharacterized protein [Source:UniProtKB/TrEMBL;Acc:H2MG22]	ENSORLG00000014003	3.37	1.66	-1.02157
	Uncharacterized protein [Source:UniProtKB/TrEMBL;Acc:H2MG23]	ENSORLG00000014004	8.89	2.18	-2.02786
	Uncharacterized protein [Source:UniProtKB/TrEMBL;Acc:H2MG64]	ENSORLG00000014034	43.83	13.21	-1.73029
ZC3H18	Uncharacterized protein [Source:UniProtKB/TrEMBL;Acc:H2MG92]	ENSORLG00000014056	2.58	1.18	-1.12858
SLC22A16	Uncharacterized protein [Source:UniProtKB/TrEMBL;Acc:H2MG98]	ENSORLG00000014062	3.08	1.25	-1.301
OLA.6101	aldehyde dehydrogenase family 9 member A1 [Source:RefSeq peptide;Acc:NP_001098318]	ENSORLG00000014167	647.38	273.49	-1.24312
CCDC120	Uncharacterized protein [Source:UniProtKB/TrEMBL;Acc:H2MGQ2]	ENSORLG00000014183	8.84	3.11	-1.50713
	Uncharacterized protein [Source:UniProtKB/TrEMBL;Acc:H2MGT5]	ENSORLG00000014212	19.43	5.14	-1.91845
LGALS2	Uncharacterized protein [Source:UniProtKB/TrEMBL;Acc:H2MH77]	ENSORLG00000014337	9.15	1.16	-2.97965
EDC3 (2 of 2)	enhancer of mRNA decapping 3 homolog (S. cerevisiae) [Source:HGNC Symbol;Acc:26114]	ENSORLG00000014399	5.91	2.88	-1.03709
OLA.16560	Dimethylaniline monooxygenase [N-oxide-forming] [Source:UniProtKB/TrEMBL;Acc:H2MHS5]	ENSORLG00000014515	311.84	93.22	-1.74209
ASPHD2	Uncharacterized protein [Source:UniProtKB/TrEMBL;Acc:H2MI27]	ENSORLG00000014597	4.08	1.95	-1.0651
ANPEP (3 of 3)	alanyl (membrane) aminopeptidase [Source:HGNC Symbol;Acc:500]	ENSORLG00000014604	17.28	7.77	-1.15312
ADO	Uncharacterized protein [Source:UniProtKB/TrEMBL;Acc:H2MI40]	ENSORLG00000014608	6.12	1.24	-2.30319
OLA.10327	Uncharacterized protein [Source:UniProtKB/TrEMBL;Acc:H2MIB2]	ENSORLG00000014669	6.28	3.1	-1.0185
KIAA1467	Uncharacterized protein [Source:UniProtKB/TrEMBL;Acc:H2MIL8]	ENSORLG00000014763	3.76	1.08	-1.7997
TMTC2 (2 of 2)	transmembrane and tetratricopeptide repeat containing 2 [Source:HGNC Symbol;Acc:25440]	ENSORLG00000014820	3.31	1.14	-1.5378
CYP2J2 (4 of 6)	cytochrome P450, family 2, subfamily J, polypeptide 2 [Source:HGNC Symbol;Acc:2634]	ENSORLG00000014891	31.39	10.34	-1.60207
CYP2J2 (5 of 6)	cytochrome P450, family 2, subfamily J, polypeptide 2 [Source:HGNC Symbol;Acc:2634]	ENSORLG00000014913	10.35	4.84	-1.09655
	Uncharacterized protein [Source:UniProtKB/TrEMBL;Acc:H2MJ65]	ENSORLG00000014919	44.32	22.09	-1.00456
OLA.10400	Uncharacterized protein [Source:UniProtKB/TrEMBL;Acc:H2MJ70]	ENSORLG00000014923	62.52	21.81	-1.51933
ABCC11	Uncharacterized protein [Source:UniProtKB/TrEMBL;Acc:H2MJE2]	ENSORLG00000014988	73.31	30.1	-1.28425
ORMDL1	Uncharacterized protein [Source:UniProtKB/TrEMBL;Acc:H2MJS2]	ENSORLG00000015097	13.38	4.71	-1.50628
GABARAPL2	Uncharacterized protein [Source:UniProtKB/TrEMBL;Acc:H2MJY9]	ENSORLG00000015156	6.74	2.41	-1.48372
SLC29A1 (2 of 2)	solute carrier family 29 (nucleoside transporters), member 1 [Source:HGNC Symbol;Acc:11003]	ENSORLG00000015213	4.47	1.99	-1.16751
CDK19	Uncharacterized protein [Source:UniProtKB/TrEMBL;Acc:H2MK92]	ENSORLG00000015247	3.03	1.37	-1.14514
TP53INP1	Uncharacterized protein [Source:UniProtKB/TrEMBL;Acc:H2MKK0]	ENSORLG00000015348	81.62	26.71	-1.61154
	Uncharacterized protein [Source:UniProtKB/TrEMBL;Acc:H2MKN1]	ENSORLG00000015376	4.18	2.04	-1.03493
	Uncharacterized protein [Source:UniProtKB/TrEMBL;Acc:H2MKQ1]	ENSORLG00000015398	2.32	1.16	-1
DHCR7	Uncharacterized protein [Source:UniProtKB/TrEMBL;Acc:H2MKU4]	ENSORLG00000015429	9.97	4.1	-1.28197
PER2 (1 of 2)	period circadian clock 2 [Source:HGNC Symbol;Acc:8846]	ENSORLG00000015456	4.26	1.83	-1.21901
TSC22D1 (1 of 2)	TSC22 domain family, member 1 [Source:HGNC Symbol;Acc:16826]	ENSORLG00000015477	3.31	1.5	-1.14187
OLA.11477	Uncharacterized protein [Source:UniProtKB/TrEMBL;Acc:H2ML46]	ENSORLG00000015505	4.19	1.03	-2.02431
SH3BP5	Uncharacterized protein [Source:UniProtKB/TrEMBL;Acc:H2ML64]	ENSORLG00000015519	23.94	6.26	-1.93519
PKDCC	Uncharacterized protein [Source:UniProtKB/TrEMBL;Acc:H2ML75]	ENSORLG00000015532	3.29	1.01	-1.70373
EML1	Uncharacterized protein [Source:UniProtKB/TrEMBL;Acc:H2MLC9]	ENSORLG00000015575	3.53	1.06	-1.7356
MT	Metallothionein [Source:UniProtKB/Swiss-Prot;Acc:Q6S4N8]	ENSORLG00000015580	2149.15	439.82	-2.28878
CXORF56	Uncharacterized protein [Source:UniProtKB/TrEMBL;Acc:H2MLD6]	ENSORLG00000015587	129.43	41.02	-1.65777
RBP2	Uncharacterized protein [Source:UniProtKB/TrEMBL;Acc:H2MLE8]	ENSORLG00000015593	366.92	2.91	-6.9783
SLC25A36 (2 of 2)	solute carrier family 25 (pyrimidine nucleotide carrier ), member 36 [Source:HGNC Symbol;Acc:25554]	ENSORLG00000015639	5.51	2.48	-1.15171
CSRNP2	Uncharacterized protein [Source:UniProtKB/TrEMBL;Acc:H2MLL7]	ENSORLG00000015651	3.69	1.61	-1.19656
ZBTB26	Uncharacterized protein [Source:UniProtKB/TrEMBL;Acc:H2MLS0]	ENSORLG00000015695	2.58	1.2	-1.10434
GOPC	Uncharacterized protein [Source:UniProtKB/TrEMBL;Acc:H2MLT7]	ENSORLG00000015710	2.71	1.07	-1.34068
OLA.22097	Uncharacterized protein [Source:UniProtKB/TrEMBL;Acc:H2MLW1]	ENSORLG00000015730	9.8	3.79	-1.37058
	Uncharacterized protein [Source:UniProtKB/TrEMBL;Acc:H2MLW2]	ENSORLG00000015732	738.13	108.58	-2.76512
APOA1	Uncharacterized protein [Source:UniProtKB/TrEMBL;Acc:H2MLX9]	ENSORLG00000015744	506.62	94.94	-2.41582
CCND2 (1 of 2)	cyclin D2 [Source:HGNC Symbol;Acc:1583]	ENSORLG00000015752	10.54	4.76	-1.14684
DHRS7	Uncharacterized protein [Source:UniProtKB/TrEMBL;Acc:H2MM26]	ENSORLG00000015780	9.42	3.46	-1.44496
KLHL24	Uncharacterized protein [Source:UniProtKB/TrEMBL;Acc:H2MM63]	ENSORLG00000015810	7.84	3.58	-1.13089
OLA.4945	Uncharacterized protein [Source:UniProtKB/TrEMBL;Acc:H2MM75]	ENSORLG00000015822	9.47	2.54	-1.89854
SCAP (1 of 2)	SREBF chaperone [Source:HGNC Symbol;Acc:30634]	ENSORLG00000015859	2.88	1.16	-1.31194
	Uncharacterized protein [Source:UniProtKB/TrEMBL;Acc:H2MMD2]	ENSORLG00000015869	4.56	1.37	-1.73486
HSPG2	Uncharacterized protein [Source:UniProtKB/TrEMBL;Acc:H2MMH3]	ENSORLG00000015904	2.76	1.23	-1.16601
TTC38	Uncharacterized protein [Source:UniProtKB/TrEMBL;Acc:H2MMZ7]	ENSORLG00000016054	2.59	1.24	-1.06261
CD36	Uncharacterized protein [Source:UniProtKB/TrEMBL;Acc:H2MN10]	ENSORLG00000016066	66.71	1.27	-5.715
CHRM2 (1 of 2)	cholinergic receptor, muscarinic 2 [Source:HGNC Symbol;Acc:1951]	ENSORLG00000016091	8.01	1.55	-2.36953
NIT2	Uncharacterized protein [Source:UniProtKB/TrEMBL;Acc:H2MN42]	ENSORLG00000016094	9.29	3.92	-1.24482
C8ORF4	Uncharacterized protein [Source:UniProtKB/TrEMBL;Acc:H2MNB8]	ENSORLG00000016159	73.02	30.34	-1.26707
		ENSORLG00000016195	4.22	1.06	-1.99318
C14ORF129	Uncharacterized protein [Source:UniProtKB/TrEMBL;Acc:H2MP15]	ENSORLG00000016354	22.3	7.18	-1.63499
PGLYRP2 (1 of 2)	peptidoglycan recognition protein 2 [Source:HGNC Symbol;Acc:30013]	ENSORLG00000016356	179.67	56.19	-1.67696
SOX7	SRY-box containing gene 7 [Source:RefSeq peptide;Acc:NP_001158341]	ENSORLG00000016365	3.34	1.55	-1.10758
VDRBETA	vitamin D receptor beta [Source:RefSeq peptide;Acc:NP_001121989]	ENSORLG00000016402	4.43	1.72	-1.3649
TSC1 (2 of 2)	tuberous sclerosis 1 [Source:HGNC Symbol;Acc:12362]	ENSORLG00000016419	15.35	7.66	-1.00282
COL6A2 (2 of 2)	collagen, type VI, alpha 2 [Source:HGNC Symbol;Acc:2212]	ENSORLG00000016429	6.44	2.31	-1.47917
NR1D2	Uncharacterized protein [Source:UniProtKB/TrEMBL;Acc:H2MPB6]	ENSORLG00000016431	4.87	1.63	-1.57905
NEK9	Uncharacterized protein [Source:UniProtKB/TrEMBL;Acc:H2MPF6]	ENSORLG00000016466	3.17	1.29	-1.29711
	Uncharacterized protein [Source:UniProtKB/TrEMBL;Acc:H2MPG0]	ENSORLG00000016471	16.23	5.66	-1.51979
	Uncharacterized protein [Source:UniProtKB/TrEMBL;Acc:H2MPH7]	ENSORLG00000016487	11.73	3.2	-1.87406
	Uncharacterized protein [Source:UniProtKB/TrEMBL;Acc:H2MPQ7]	ENSORLG00000016551	2.62	1.22	-1.10269
TGFB3 (1 of 2)	transforming growth factor, beta 3 [Source:HGNC Symbol;Acc:11769]	ENSORLG00000016565	3.42	1.11	-1.62344
RPS6KL1	Uncharacterized protein [Source:UniProtKB/TrEMBL;Acc:H2MPZ7]	ENSORLG00000016629	2.31	1.04	-1.15131
AGMO	Uncharacterized protein [Source:UniProtKB/TrEMBL;Acc:H2MQ76]	ENSORLG00000016703	44.06	11.84	-1.8958
	Uncharacterized protein [Source:UniProtKB/TrEMBL;Acc:H2MQT3]	ENSORLG00000016871	4.52	1.76	-1.36075
	Uncharacterized protein [Source:UniProtKB/TrEMBL;Acc:H2MR72]	ENSORLG00000016987	25.96	6.14	-2.07998
	Uncharacterized protein [Source:UniProtKB/TrEMBL;Acc:H2MRB2]	ENSORLG00000017016	7.29	2.56	-1.50978
HOXB6A	Uncharacterized protein [Source:UniProtKB/TrEMBL;Acc:H2MRD7]	ENSORLG00000017036	3.55	1.76	-1.01224
GUCA2B	Uncharacterized protein [Source:UniProtKB/TrEMBL;Acc:H2MRI2]	ENSORLG00000017075	1347.4	595.52	-1.17796
	Uncharacterized protein [Source:UniProtKB/TrEMBL;Acc:H2MRM8]	ENSORLG00000017109	6.19	1.18	-2.39115
DHRS3	Uncharacterized protein [Source:UniProtKB/TrEMBL;Acc:H2MRP2]	ENSORLG00000017121	8.28	3.27	-1.34034
C1ORF95	Uncharacterized protein [Source:UniProtKB/TrEMBL;Acc:H2MRP0]	ENSORLG00000017123	4.86	1.77	-1.45721
ADCK3 (1 of 2)	aarF domain containing kinase 3 [Source:HGNC Symbol;Acc:16812]	ENSORLG00000017137	7.09	3	-1.24082
CCDC28B	Uncharacterized protein [Source:UniProtKB/TrEMBL;Acc:H2MRR0]	ENSORLG00000017138	3.16	1.04	-1.60334
LIN7B	Uncharacterized protein [Source:UniProtKB/TrEMBL;Acc:H2MRT8]	ENSORLG00000017162	4.17	1.63	-1.35518
OLA.7087	Uncharacterized protein [Source:UniProtKB/TrEMBL;Acc:H2MS06]	ENSORLG00000017214	95.7	13.49	-2.82663
OLA.8711	Uncharacterized protein [Source:UniProtKB/TrEMBL;Acc:H2MS20]	ENSORLG00000017225	50.03	9.13	-2.45411
ARHGEF10	Uncharacterized protein [Source:UniProtKB/TrEMBL;Acc:H2MS55]	ENSORLG00000017258	3.37	1.24	-1.44241
SCPEP1	Uncharacterized protein [Source:UniProtKB/TrEMBL;Acc:H2MS64]	ENSORLG00000017266	51.08	25.07	-1.0268
C12ORF56	Uncharacterized protein [Source:UniProtKB/TrEMBL;Acc:H2MS66]	ENSORLG00000017267	7.19	3.41	-1.07622
OLA.7011	Uncharacterized protein [Source:UniProtKB/TrEMBL;Acc:H2MS78]	ENSORLG00000017275	21.52	2.95	-2.86689
OLA.21931	Uncharacterized protein [Source:UniProtKB/TrEMBL;Acc:H2MSF6]	ENSORLG00000017347	132.65	39.43	-1.75026
O42097	Hepatocyte nuclear factor 3-beta [Source:UniProtKB/Swiss-Prot;Acc:O42097]	ENSORLG00000017407	8.23	2.83	-1.54009
CEBPD	Uncharacterized protein [Source:UniProtKB/TrEMBL;Acc:H2MSS1]	ENSORLG00000017446	2.95	1.43	-1.0447
FAM167B	Uncharacterized protein [Source:UniProtKB/TrEMBL;Acc:H2MSY6]	ENSORLG00000017498	19.54	9.37	-1.06031
CYP8B1	Uncharacterized protein [Source:UniProtKB/TrEMBL;Acc:H2MTD4]	ENSORLG00000017611	15.72	3.29	-2.25644
AQP1	aquaporin 1 (Colton blood group) [Source:HGNC Symbol;Acc:633]	ENSORLG00000017624	716.03	95.84	-2.90132
OLA.18724	alcohol dehydrogenase Class VI [Source:RefSeq peptide;Acc:NP_001098266]	ENSORLG00000017646	181.47	70.15	-1.37122
GATA6	Uncharacterized protein [Source:UniProtKB/TrEMBL;Acc:H2MTL3]	ENSORLG00000017667	44.24	19.45	-1.18558
DPP7	Uncharacterized protein [Source:UniProtKB/TrEMBL;Acc:H2MTU3]	ENSORLG00000017735	20.56	7.06	-1.5421
THEM6 (1 of 2)	thioesterase superfamily member 6 [Source:HGNC Symbol;Acc:29656]	ENSORLG00000017739	10.94	4.57	-1.25935
FAM102A	Uncharacterized protein [Source:UniProtKB/TrEMBL;Acc:H2MTW1]	ENSORLG00000017754	3.76	1.16	-1.69661
OLA.6834	Uncharacterized protein [Source:UniProtKB/TrEMBL;Acc:H2MUL6]	ENSORLG00000017958	8.39	3.77	-1.15411
KLF11 (2 of 2)	Kruppel-like factor 11 [Source:HGNC Symbol;Acc:11811]	ENSORLG00000018102	7.5	2.8	-1.42146
	Uncharacterized protein [Source:UniProtKB/TrEMBL;Acc:H2MV56]	ENSORLG00000018113	8.29	4.02	-1.04418
ACMSD	Uncharacterized protein [Source:UniProtKB/TrEMBL;Acc:H2MV75]	ENSORLG00000018128	6.27	2.14	-1.55085
	Uncharacterized protein [Source:UniProtKB/TrEMBL;Acc:H2MV96]	ENSORLG00000018146	15.88	6.54	-1.27985
MYO1B	Uncharacterized protein [Source:UniProtKB/TrEMBL;Acc:H2MVL8]	ENSORLG00000018254	12.18	6.08	-1.00237
	Uncharacterized protein [Source:UniProtKB/TrEMBL;Acc:H2MW04]	ENSORLG00000018385	110.41	1.02	-6.75816
KIFC3	Uncharacterized protein [Source:UniProtKB/TrEMBL;Acc:H2MW05]	ENSORLG00000018386	4.83	1.52	-1.66795
USP15 (2 of 2)	ubiquitin specific peptidase 15 [Source:HGNC Symbol;Acc:12613]	ENSORLG00000018448	3.49	1.2	-1.54019
	Uncharacterized protein [Source:UniProtKB/TrEMBL;Acc:H2MW68]	ENSORLG00000018452	6.85	1.57	-2.12534
UCP1 (2 of 3)	uncoupling protein 1 (mitochondrial, proton carrier) [Source:HGNC Symbol;Acc:12517]	ENSORLG00000018506	47.48	1.92	-4.62814
MGAT4B	Uncharacterized protein [Source:UniProtKB/TrEMBL;Acc:H2MWH6]	ENSORLG00000018573	12.88	1.02	-3.65849
FXN	Uncharacterized protein [Source:UniProtKB/TrEMBL;Acc:H2MWM6]	ENSORLG00000018621	5.17	1.86	-1.47486
	Uncharacterized protein [Source:UniProtKB/TrEMBL;Acc:H2MWS0]	ENSORLG00000018667	11.8	4.96	-1.25037
RNF157	Uncharacterized protein [Source:UniProtKB/TrEMBL;Acc:H2MWV5]	ENSORLG00000018708	3.34	1.33	-1.32842
SLC39A4	Uncharacterized protein [Source:UniProtKB/TrEMBL;Acc:H2MWX2]	ENSORLG00000018732	28.64	7.4	-1.95243
THAP1	Uncharacterized protein [Source:UniProtKB/TrEMBL;Acc:H2MX13]	ENSORLG00000018779	3.33	1.44	-1.20945
	Uncharacterized protein [Source:UniProtKB/TrEMBL;Acc:H2MX96]	ENSORLG00000018864	10.13	1.68	-2.5921
PPP1R3C	Uncharacterized protein [Source:UniProtKB/TrEMBL;Acc:H2MXA6]	ENSORLG00000018878	14.65	4.77	-1.61884
OLA.14114	Uncharacterized protein [Source:UniProtKB/TrEMBL;Acc:H2MXC8]	ENSORLG00000018901	10.12	3.95	-1.35728
	Uncharacterized protein [Source:UniProtKB/TrEMBL;Acc:H2MXD5]	ENSORLG00000018908	33.78	3.76	-3.16736
	Uncharacterized protein [Source:UniProtKB/TrEMBL;Acc:H2MXI4]	ENSORLG00000018954	4.12	1.74	-1.24356
	Uncharacterized protein [Source:UniProtKB/TrEMBL;Acc:H2MXK5]	ENSORLG00000018974	18.82	8.16	-1.20563
	Uncharacterized protein [Source:UniProtKB/TrEMBL;Acc:H2MXP4]	ENSORLG00000019013	2.44	1.16	-1.07276
PDLIM4	Uncharacterized protein [Source:UniProtKB/TrEMBL;Acc:H2MXV4]	ENSORLG00000019075	66.18	28.29	-1.2261
	Uncharacterized protein [Source:UniProtKB/TrEMBL;Acc:H2MXX3]	ENSORLG00000019095	11.72	2.57	-2.18913
SOCS2	Uncharacterized protein [Source:UniProtKB/TrEMBL;Acc:H2MYB7]	ENSORLG00000019262	7.1	2.28	-1.63879
DGAT1 (1 of 2)	diacylglycerol O-acyltransferase 1 [Source:HGNC Symbol;Acc:2843]	ENSORLG00000019263	16.22	3.73	-2.12053
	Uncharacterized protein [Source:UniProtKB/TrEMBL;Acc:H2MYC7]	ENSORLG00000019270	4.78	1.59	-1.58798
RNF166	Uncharacterized protein [Source:UniProtKB/TrEMBL;Acc:H2MYD4]	ENSORLG00000019278	7.04	2.49	-1.49943
CYB5R2	Uncharacterized protein [Source:UniProtKB/TrEMBL;Acc:H2MYH1]	ENSORLG00000019316	31.72	4.3	-2.88298
	Uncharacterized protein [Source:UniProtKB/TrEMBL;Acc:H2MYH9]	ENSORLG00000019324	11.06	4.65	-1.25005
ATP2B2	Uncharacterized protein [Source:UniProtKB/TrEMBL;Acc:H2MYU7]	ENSORLG00000019451	5.47	1.57	-1.80078
FABP2 (1 of 2)	fatty acid binding protein 2, intestinal [Source:HGNC Symbol;Acc:3556]	ENSORLG00000019478	399.36	1.59	-7.97252
MC6AST3	astacin like metallo-protease precursor [Source:RefSeq peptide;Acc:NP_001098331]	ENSORLG00000019499	356.55	151.43	-1.23545
SLC25A11	Uncharacterized protein [Source:UniProtKB/TrEMBL;Acc:H2MZ09]	ENSORLG00000019516	10.69	3.53	-1.59852
CFTR	Uncharacterized protein [Source:UniProtKB/TrEMBL;Acc:H2MZ50]	ENSORLG00000019555	27.77	7.95	-1.8045
OLA.10124	Uncharacterized protein [Source:UniProtKB/TrEMBL;Acc:H2MZA9]	ENSORLG00000019614	271.95	1.06	-8.00313
	Uncharacterized protein [Source:UniProtKB/TrEMBL;Acc:H2MZB3]	ENSORLG00000019618	481.64	143.38	-1.74811
	Uncharacterized protein [Source:UniProtKB/TrEMBL;Acc:H2MZE6]	ENSORLG00000019656	5.93	1.57	-1.91727
	Uncharacterized protein [Source:UniProtKB/TrEMBL;Acc:H2MZG5]	ENSORLG00000019686	7.09	1.15	-2.62415
C14ORF159	Uncharacterized protein [Source:UniProtKB/TrEMBL;Acc:H2MZM8]	ENSORLG00000019744	28.47	11.17	-1.34981
	Uncharacterized protein [Source:UniProtKB/TrEMBL;Acc:H2MZY5]	ENSORLG00000019850	12.81	4.94	-1.37469
AGPAT9 (1 of 2)	1-acylglycerol-3-phosphate O-acyltransferase 9 [Source:HGNC Symbol;Acc:28157]	ENSORLG00000019853	3.98	1.82	-1.12883
OLA.14299	Uncharacterized protein [Source:UniProtKB/TrEMBL;Acc:H2N024]	ENSORLG00000019897	52.21	21.25	-1.29686
	Protamine [Source:UniProtKB/Swiss-Prot;Acc:Q91185]	ENSORLG00000019981	20.96	9.27	-1.177
CYP51A1	Uncharacterized protein [Source:UniProtKB/TrEMBL;Acc:H2N0C8]	ENSORLG00000020002	7.78	2.82	-1.46407
	Uncharacterized protein [Source:UniProtKB/TrEMBL;Acc:H2N0J4]	ENSORLG00000020071	74.65	37	-1.01262
MYLK	Uncharacterized protein [Source:UniProtKB/TrEMBL;Acc:H2N0R4]	ENSORLG00000020132	6.48	2.57	-1.33423
UCP1 (1 of 3)	uncoupling protein 1 (mitochondrial, proton carrier) [Source:HGNC Symbol;Acc:12517]	ENSORLG00000020243	103.22	5.22	-4.30553
	Uncharacterized protein [Source:UniProtKB/TrEMBL;Acc:H2N139]	ENSORLG00000020260	11.03	2.85	-1.9524
	Uncharacterized protein [Source:UniProtKB/TrEMBL;Acc:H2N141]	ENSORLG00000020263	11.14	3.56	-1.6458
FAM198B	Uncharacterized protein [Source:UniProtKB/TrEMBL;Acc:H2N151]	ENSORLG00000020270	2.11	1.02	-1.04867
		ENSORLG00000020288	2.93	1.21	-1.27589
OLA.1125	Uncharacterized protein [Source:UniProtKB/TrEMBL;Acc:H2N170]	ENSORLG00000020290	4.53	1.61	-1.49245
HPSE	Uncharacterized protein [Source:UniProtKB/TrEMBL;Acc:H2N1B9]	ENSORLG00000020343	12.65	6.17	-1.03579
AGPAT6	Uncharacterized protein [Source:UniProtKB/TrEMBL;Acc:H2N1C1]	ENSORLG00000020347	14.55	6.68	-1.1231
	Uncharacterized protein [Source:UniProtKB/TrEMBL;Acc:H2N1D1]	ENSORLG00000020356	39.35	3.3	-3.57583
	Uncharacterized protein [Source:UniProtKB/TrEMBL;Acc:H2N1E6]	ENSORLG00000020370	50.33	20.63	-1.28667
RSAD2	Uncharacterized protein [Source:UniProtKB/TrEMBL;Acc:H2N1G6]	ENSORLG00000020391	11.87	1.25	-3.24732
HVCN1	Uncharacterized protein [Source:UniProtKB/TrEMBL;Acc:H2N1J2]	ENSORLG00000020417	72	33.66	-1.09696
GPR180	Uncharacterized protein [Source:UniProtKB/TrEMBL;Acc:H2N1N5]	ENSORLG00000020452	2.22	1.02	-1.12199
	Uncharacterized protein [Source:UniProtKB/TrEMBL;Acc:H2N1R7]	ENSORLG00000020487	24.78	3.13	-2.98494
NOA1	Uncharacterized protein [Source:UniProtKB/TrEMBL;Acc:H2N1S6]	ENSORLG00000020494	3.48	1.2	-1.53605
SQSTM1	Uncharacterized protein [Source:UniProtKB/TrEMBL;Acc:H2N214]	ENSORLG00000020572	18.65	7.38	-1.33748
ENPP6	Uncharacterized protein [Source:UniProtKB/TrEMBL;Acc:H2N277]	ENSORLG00000020628	9.16	1.87	-2.29231
DHRSX	Uncharacterized protein [Source:UniProtKB/TrEMBL;Acc:H2N294]	ENSORLG00000020643	9.48	2.85	-1.73393
TOR2A	Uncharacterized protein [Source:UniProtKB/TrEMBL;Acc:H2N2B0]	ENSORLG00000020659	25.67	3.49	-2.87878
	Uncharacterized protein [Source:UniProtKB/TrEMBL;Acc:H2N2B3]	ENSORLG00000020660	70.19	28.7	-1.29021
	Uncharacterized protein [Source:UniProtKB/TrEMBL;Acc:H2N2F9]	ENSORLG00000020702	3.46	1.64	-1.07708
CTSL	cathepsin L precursor [Source:RefSeq peptide;Acc:NP_001098156]	ENSORLG00000020801	140.31	30.52	-2.20079
KANK1	Uncharacterized protein [Source:UniProtKB/TrEMBL;Acc:H2N2T2]	ENSORLG00000020812	2.69	1.01	-1.41325
CREB3L4	Uncharacterized protein [Source:UniProtKB/TrEMBL;Acc:H2N2V5]	ENSORLG00000020829	3.63	1.8	-1.01197
U1	U1 spliceosomal RNA [Source:RFAM;Acc:RF00003]	ENSORLG00000020931	13.76	6.14	-1.16417
5S_rRNA	5S ribosomal RNA [Source:RFAM;Acc:RF00001]	ENSORLG00000020952	483.17	72.15	-2.74346
		ENSORLG00000020989	30.09	6.85	-2.13511
ola-mir-194	ola-mir-194 [Source:miRBase;Acc:MI0019499]	ENSORLG00000021053	7.52	2.82	-1.41504
ola-mir-192	ola-mir-192 [Source:miRBase;Acc:MI0019500]	ENSORLG00000021095	24.18	6.85	-1.81964
		ENSORLG00000021106	9.14	2.02	-2.17784
5S_rRNA	5S ribosomal RNA [Source:RFAM;Acc:RF00001]	ENSORLG00000021159	526.07	190.04	-1.46895
SNORA63	Small nucleolar RNA SNORA63 [Source:RFAM;Acc:RF00092]	ENSORLG00000021337	3.44	1.61	-1.09535
U3	Small nucleolar RNA U3 [Source:RFAM;Acc:RF00012]	ENSORLG00000021346	5	1.12	-2.15843
SNORA42	Small nucleolar RNA SNORA42/SNORA80 family [Source:RFAM;Acc:RF00406]	ENSORLG00000021452	4.58	1.56	-1.5538
5S_rRNA	5S ribosomal RNA [Source:RFAM;Acc:RF00001]	ENSORLG00000021486	62.87	11.29	-2.47733
RNase_MRP	RNase MRP [Source:RFAM;Acc:RF00030]	ENSORLG00000021492	3.75	1.25	-1.58496
SNORA16	Small nucleolar RNA SNORA16B/SNORA16A family [Source:RFAM;Acc:RF00190]	ENSORLG00000021517	5.57	2.39	-1.22067
SNORA14	Small nucleolar RNA SNORA14 [Source:RFAM;Acc:RF00397]	ENSORLG00000021538	3.61	1.8	-1.004
snoU13	Small nucleolar RNA U13 [Source:RFAM;Acc:RF01210]	ENSORLG00000021560	5.91	2.42	-1.28815
SNORA71	Small nucleolar RNA SNORA71 [Source:RFAM;Acc:RF00056]	ENSORLG00000021568	4.58	2.19	-1.06442
SNORA15	Small nucleolar RNA SNORA15 [Source:RFAM;Acc:RF00398]	ENSORLG00000021598	5.06	2.34	-1.11263
		ENSORLG00000021652	6.45	2.02	-1.67494
		ENSORLG00000021659	17440.6	8102.44	-1.10602
		ENSORLG00000021686	331.01	87.47	-1.92001
		ENSORLG00000021700	18.81	6.85	-1.45732
RNaseP_nuc	Nuclear RNase P [Source:RFAM;Acc:RF00009]	ENSORLG00000021702	5.23	2.49	-1.07067
U1	U1 spliceosomal RNA [Source:RFAM;Acc:RF00003]	ENSORLG00000021709	6.88	1.23	-2.48375
		ENSORLG00000021742	5.12	2.3	-1.15451
	tRNA-His	ENSORLG00000021776	6.45	3.22	-1.00224
	tRNA-Leu	ENSORLG00000021778	12.36	6.05	-1.03067
MT-ND6	mitochondrially encoded NADH dehydrogenase 6 [Source:HGNC Symbol;Acc:7462]	ENSORLG00000021780	196	87.19	-1.16862
