# Supplementary material for: Histological and Transcriptomic Analysis of Adult Japanese Medaka Sampled Onboard the International Space Station
Source: PLoS One. 2015 Oct 1;10(10):e0138799. doi: 10.1371/journal.pone.0138799 (PMC4591011; doi:10.1371/journal.pone.0138799)
Supplement: S7 Table — (XLSX) [file pone.0138799.s011.xlsx]

## Sheet: Sheet1
Genes upregulated in the SFs (liver)
Gene Symbol	Description	Ensembl GeneID	RPKM (GCs)	RPKM (SFs)	SR (liver)
OLA.9307	Uncharacterized protein [Source:UniProtKB/TrEMBL;Acc:H2L3G7]	ENSORLG00000000233	2.34	13.89	2.56947
CCND1	Uncharacterized protein [Source:UniProtKB/TrEMBL;Acc:H2L3R0]	ENSORLG00000000317	1.34	3.07	1.19601
ALG1	Uncharacterized protein [Source:UniProtKB/TrEMBL;Acc:H2L3S3]	ENSORLG00000000332	1.08	2.16	1
	Uncharacterized protein [Source:UniProtKB/TrEMBL;Acc:H2L4L7]	ENSORLG00000000580	2.21	6.03	1.44811
NR2C2AP	Uncharacterized protein [Source:UniProtKB/TrEMBL;Acc:H2L5B4]	ENSORLG00000000801	1.25	3.06	1.2916
UBE2A	Uncharacterized protein [Source:UniProtKB/TrEMBL;Acc:H2L5Q1]	ENSORLG00000000931	4.88	9.85	1.01324
	Uncharacterized protein [Source:UniProtKB/TrEMBL;Acc:H2L643]	ENSORLG00000001044	1.97	3.97	1.01094
XBP1	Uncharacterized protein [Source:UniProtKB/TrEMBL;Acc:H2L6M5]	ENSORLG00000001197	121.98	244.55	1.00348
RBM34	Uncharacterized protein [Source:UniProtKB/TrEMBL;Acc:H2L6Q1]	ENSORLG00000001221	1.33	3.36	1.33703
	Uncharacterized protein [Source:UniProtKB/TrEMBL;Acc:H2L6T6]	ENSORLG00000001254	3.82	15.89	2.05647
SYTL4	Uncharacterized protein [Source:UniProtKB/TrEMBL;Acc:H2L6Y7]	ENSORLG00000001298	1.63	5.89	1.8534
ERO1LB	Uncharacterized protein [Source:UniProtKB/TrEMBL;Acc:H2L719]	ENSORLG00000001316	1.58	3.42	1.11407
CKMT1A	Uncharacterized protein [Source:UniProtKB/TrEMBL;Acc:H2L7I1]	ENSORLG00000001451	2.88	7.09	1.29972
TARS (2 of 2)	threonyl-tRNA synthetase [Source:HGNC Symbol;Acc:11572]	ENSORLG00000001603	1.97	4.94	1.32632
	Uncharacterized protein [Source:UniProtKB/TrEMBL;Acc:H2L872]	ENSORLG00000001643	8.35	18.39	1.13907
PIM1	Uncharacterized protein [Source:UniProtKB/TrEMBL;Acc:H2L884]	ENSORLG00000001653	14.37	36.56	1.34721
	Uncharacterized protein [Source:UniProtKB/TrEMBL;Acc:H2L882]	ENSORLG00000001655	1.48	3.85	1.37926
SBK2	Uncharacterized protein [Source:UniProtKB/TrEMBL;Acc:H2L889]	ENSORLG00000001660	3.14	7.55	1.26571
BOP1	Uncharacterized protein [Source:UniProtKB/TrEMBL;Acc:H2L8A6]	ENSORLG00000001674	2.12	4.37	1.04357
OAZ3	Uncharacterized protein [Source:UniProtKB/TrEMBL;Acc:H2L8D2]	ENSORLG00000001693	18.11	48.48	1.4206
TMED5	Uncharacterized protein [Source:UniProtKB/TrEMBL;Acc:H2L8V7]	ENSORLG00000001838	6.55	20.37	1.63688
SLC7A3	Uncharacterized protein [Source:UniProtKB/TrEMBL;Acc:H2L8W8]	ENSORLG00000001843	1.5	5.66	1.91584
FAM46A (1 of 2)	family with sequence similarity 46, member A [Source:HGNC Symbol;Acc:18345]	ENSORLG00000001873	1.28	11.14	3.12153
SLC25A43	Uncharacterized protein [Source:UniProtKB/TrEMBL;Acc:H2L9B9]	ENSORLG00000001975	1.64	5.46	1.73521
SSSCA1	Uncharacterized protein [Source:UniProtKB/TrEMBL;Acc:H2L9F1]	ENSORLG00000002000	2.11	4.46	1.0798
HIF3A	Uncharacterized protein [Source:UniProtKB/TrEMBL;Acc:H2L9F8]	ENSORLG00000002004	10.34	28.95	1.48533
DCUN1D5	Uncharacterized protein [Source:UniProtKB/TrEMBL;Acc:H2L9M1]	ENSORLG00000002056	3.02	8.09	1.42159
OLA.20633	Uncharacterized protein [Source:UniProtKB/TrEMBL;Acc:H2LA12]	ENSORLG00000002186	1.32	5.47	2.051
DNAJC4	Uncharacterized protein [Source:UniProtKB/TrEMBL;Acc:H2LA51]	ENSORLG00000002216	4.32	10.66	1.3031
TMEM208	Uncharacterized protein [Source:UniProtKB/TrEMBL;Acc:H2LA71]	ENSORLG00000002234	2.56	5.74	1.16491
SLC35B1	Uncharacterized protein [Source:UniProtKB/TrEMBL;Acc:H2LB53]	ENSORLG00000002514	3.58	8.75	1.28932
B3GNT2 (1 of 2)	UDP-GlcNAc:betaGal beta-1,3-N-acetylglucosaminyltransferase 2 [Source:HGNC Symbol;Acc:15629]	ENSORLG00000002565	7.17	22.85	1.67215
C1orf51 (3 of 3)	chromosome 1 open reading frame 51 [Source:HGNC Symbol;Acc:25200]	ENSORLG00000002650	1.84	3.96	1.10579
PDE6D	Uncharacterized protein [Source:UniProtKB/TrEMBL;Acc:H2LBU3]	ENSORLG00000002704	1.74	3.55	1.02873
TMEM184B (1 of 2)	transmembrane protein 184B [Source:HGNC Symbol;Acc:1310]	ENSORLG00000002830	4.67	11.77	1.33362
SLC23A2	Uncharacterized protein [Source:UniProtKB/TrEMBL;Acc:H2LCH3]	ENSORLG00000002889	1.06	2.69	1.34354
SDF2	Uncharacterized protein [Source:UniProtKB/TrEMBL;Acc:H2LD19]	ENSORLG00000003058	1.65	8.25	2.32193
	Uncharacterized protein [Source:UniProtKB/TrEMBL;Acc:H2LD62]	ENSORLG00000003101	124.18	256.92	1.04889
OLA.24457	forkhead box O1.a [Source:RefSeq peptide;Acc:NP_001153936]	ENSORLG00000003107	1.5	7.68	2.35614
SLC7A1 (1 of 2)	solute carrier family 7 (cationic amino acid transporter, y+ system), member 1 [Source:HGNC Symbol;Acc:11057]	ENSORLG00000003215	2.22	48.58	4.45173
	Uncharacterized protein [Source:UniProtKB/TrEMBL;Acc:H2LDY8]	ENSORLG00000003341	1.65	3.33	1.01306
	Uncharacterized protein [Source:UniProtKB/TrEMBL;Acc:H2LDZ7]	ENSORLG00000003351	1.72	4.79	1.47762
	Uncharacterized protein [Source:UniProtKB/TrEMBL;Acc:H2LE07]	ENSORLG00000003358	1.73	6.77	1.96838
USPL1	Uncharacterized protein [Source:UniProtKB/TrEMBL;Acc:H2LE66]	ENSORLG00000003406	2.58	6.14	1.25087
	Uncharacterized protein [Source:UniProtKB/TrEMBL;Acc:H2LEM2]	ENSORLG00000003531	2.23	5.09	1.19062
PHKA2	Uncharacterized protein [Source:UniProtKB/TrEMBL;Acc:H2LER0]	ENSORLG00000003555	2.17	6.58	1.60039
EGFR (2 of 2)	epidermal growth factor receptor [Source:HGNC Symbol;Acc:3236]	ENSORLG00000003577	4.99	15.68	1.65181
TMEM39A	Uncharacterized protein [Source:UniProtKB/TrEMBL;Acc:H2LFA2]	ENSORLG00000003717	1.06	4.19	1.98289
SLC35B4	Uncharacterized protein [Source:UniProtKB/TrEMBL;Acc:H2LFJ5]	ENSORLG00000003802	1.16	2.35	1.01854
ALG5	Uncharacterized protein [Source:UniProtKB/TrEMBL;Acc:H2LG98]	ENSORLG00000003991	3.85	9.3	1.27237
MYOF (1 of 2)	myoferlin [Source:HGNC Symbol;Acc:3656]	ENSORLG00000004031	6.51	28.34	2.12211
	Uncharacterized protein [Source:UniProtKB/TrEMBL;Acc:H2LGH4]	ENSORLG00000004055	1.42	3.54	1.31786
ERRFI1 (2 of 2)	ERBB receptor feedback inhibitor 1 [Source:HGNC Symbol;Acc:18185]	ENSORLG00000004173	6.55	36.63	2.48346
RRP8	Uncharacterized protein [Source:UniProtKB/TrEMBL;Acc:H2LGX3]	ENSORLG00000004175	1.15	3.96	1.78387
	Uncharacterized protein [Source:UniProtKB/TrEMBL;Acc:H2LGY8]	ENSORLG00000004187	2.61	17.27	2.72615
	Uncharacterized protein [Source:UniProtKB/TrEMBL;Acc:H2LH22]	ENSORLG00000004213	2.02	4.66	1.20597
	Uncharacterized protein [Source:UniProtKB/TrEMBL;Acc:H2LH23]	ENSORLG00000004214	2.89	8.19	1.50279
DNLZ	Uncharacterized protein [Source:UniProtKB/TrEMBL;Acc:H2LH39]	ENSORLG00000004227	1.3	3.51	1.43296
CCDC43	Uncharacterized protein [Source:UniProtKB/TrEMBL;Acc:H2LH43]	ENSORLG00000004230	1.78	4.78	1.42513
ERRFI1 (1 of 2)	ERBB receptor feedback inhibitor 1 [Source:HGNC Symbol;Acc:18185]	ENSORLG00000004239	7.01	29.64	2.08006
STT3B (2 of 2)	STT3B, subunit of the oligosaccharyltransferase complex (catalytic) [Source:HGNC Symbol;Acc:30611]	ENSORLG00000004284	2.41	5.04	1.06439
EZH1	Uncharacterized protein [Source:UniProtKB/TrEMBL;Acc:H2LHB3]	ENSORLG00000004289	1.92	21.55	3.48851
HSP90B1	Uncharacterized protein [Source:UniProtKB/TrEMBL;Acc:H2LHK4]	ENSORLG00000004360	53.61	169.89	1.66403
	Uncharacterized protein [Source:UniProtKB/TrEMBL;Acc:H2LI00]	ENSORLG00000004475	1.35	3.09	1.19465
MTPAP	Uncharacterized protein [Source:UniProtKB/TrEMBL;Acc:H2LI13]	ENSORLG00000004485	1.21	2.56	1.08114
		ENSORLG00000004515	1.88	11.52	2.61534
PHOSPHO1 (2 of 2)	phosphatase, orphan 1 [Source:HGNC Symbol;Acc:16815]	ENSORLG00000004521	2.44	5.12	1.06926
OLA.14932	Uncharacterized protein [Source:UniProtKB/TrEMBL;Acc:H2LI68]	ENSORLG00000004526	1.42	3.06	1.10764
	Uncharacterized protein [Source:UniProtKB/TrEMBL;Acc:H2LJA1]	ENSORLG00000004836	238.27	920.6	1.94998
SCGN	Uncharacterized protein [Source:UniProtKB/TrEMBL;Acc:H2LJB2]	ENSORLG00000004844	1.19	2.77	1.21892
TSR1	Uncharacterized protein [Source:UniProtKB/TrEMBL;Acc:H2LJL2]	ENSORLG00000004926	1.97	6.06	1.62112
OLA.25127	Uncharacterized protein [Source:UniProtKB/TrEMBL;Acc:H2LK78]	ENSORLG00000005096	2.97	12.3	2.05012
REXO2	Uncharacterized protein [Source:UniProtKB/TrEMBL;Acc:H2LKA6]	ENSORLG00000005119	1.21	3.24	1.42099
SLC35G1	Uncharacterized protein [Source:UniProtKB/TrEMBL;Acc:H2LKG0]	ENSORLG00000005165	2.98	9.68	1.69969
DDX52	Uncharacterized protein [Source:UniProtKB/TrEMBL;Acc:H2LKQ7]	ENSORLG00000005241	1.15	2.58	1.16574
DDIT3	Uncharacterized protein [Source:UniProtKB/TrEMBL;Acc:H2LL44]	ENSORLG00000005361	2.76	5.71	1.04882
SLC3A2	solute carrier family 3 (activators of dibasic and neutral amino acid transport), member 2 [Source:HGNC Symbol;Acc:11026]	ENSORLG00000005367	1.89	6.67	1.8193
MARS	Uncharacterized protein [Source:UniProtKB/TrEMBL;Acc:H2LLA1]	ENSORLG00000005405	1.7	3.5	1.04182
SLMO2 (1 of 2)	slowmo homolog 2 (Drosophila) [Source:HGNC Symbol;Acc:15892]	ENSORLG00000005656	5.79	15.73	1.44188
PGAP3	Uncharacterized protein [Source:UniProtKB/TrEMBL;Acc:H2LMB9]	ENSORLG00000005720	1.74	3.75	1.1078
HP	Uncharacterized protein [Source:UniProtKB/TrEMBL;Acc:H2LMJ4]	ENSORLG00000005784	155.74	436.53	1.48694
TIMM17A	Uncharacterized protein [Source:UniProtKB/TrEMBL;Acc:H2LML2]	ENSORLG00000005796	3.16	11.43	1.85483
RAP1A	RAP1A, member of RAS oncogene family [Source:HGNC Symbol;Acc:9855]	ENSORLG00000005814	1.68	4.36	1.37587
	Uncharacterized protein [Source:UniProtKB/TrEMBL;Acc:H2LNC6]	ENSORLG00000006007	6.6	25.12	1.9283
OL-VIT1	vitellogenin 1 precursor [Source:RefSeq peptide;Acc:NP_001098147]	ENSORLG00000006084	2125.82	15955.9	2.908
	Uncharacterized protein [Source:UniProtKB/TrEMBL;Acc:H2LNN9]	ENSORLG00000006099	20.58	898.47	5.44816
CISD2	Uncharacterized protein [Source:UniProtKB/TrEMBL;Acc:H2LNP6]	ENSORLG00000006106	2.16	5.89	1.44724
OLA.16036	vitellogenin II precursor [Source:RefSeq peptide;Acc:NP_001098310]	ENSORLG00000006187	1274.73	7940.25	2.63899
CTBS	Uncharacterized protein [Source:UniProtKB/TrEMBL;Acc:H2LP33]	ENSORLG00000006215	4.99	15.59	1.64351
OLA.15903	Ribose-phosphate pyrophosphokinase [Source:UniProtKB/TrEMBL;Acc:H2LP36]	ENSORLG00000006220	1.63	4.9	1.58791
MTHFD2	Uncharacterized protein [Source:UniProtKB/TrEMBL;Acc:H2LP47]	ENSORLG00000006229	3.64	9.01	1.30759
SLC16A4	Uncharacterized protein [Source:UniProtKB/TrEMBL;Acc:H2LP69]	ENSORLG00000006243	3.44	8.65	1.33029
FAM134B	Uncharacterized protein [Source:UniProtKB/TrEMBL;Acc:H2LP87]	ENSORLG00000006262	7.07	14.93	1.07843
PNPLA2	Uncharacterized protein [Source:UniProtKB/TrEMBL;Acc:H2LPA1]	ENSORLG00000006274	1.95	6.91	1.82521
MAT2A (1 of 2)	methionine adenosyltransferase II, alpha [Source:HGNC Symbol;Acc:6904]	ENSORLG00000006298	14.95	76.5	2.35531
OLA.13312	Uncharacterized protein [Source:UniProtKB/TrEMBL;Acc:H2LPG2]	ENSORLG00000006326	12.01	38.01	1.66214
SMOX	Uncharacterized protein [Source:UniProtKB/TrEMBL;Acc:H2LPK2]	ENSORLG00000006356	10.58	33.51	1.66325
FADS1 (2 of 3)	fatty acid desaturase 1 [Source:HGNC Symbol;Acc:3574]	ENSORLG00000006357	14.37	58.19	2.01771
SRPRB	Uncharacterized protein [Source:UniProtKB/TrEMBL;Acc:H2LPT7]	ENSORLG00000006430	1.73	6.76	1.96625
LPAR2 (2 of 2)	lysophosphatidic acid receptor 2 [Source:HGNC Symbol;Acc:3168]	ENSORLG00000006496	2.06	5.35	1.37689
GTPBP2 (2 of 2)	GTP binding protein 2 [Source:HGNC Symbol;Acc:4670]	ENSORLG00000006506	1.44	3.08	1.09686
OLA.19920	Uncharacterized protein [Source:UniProtKB/TrEMBL;Acc:H2LQ37]	ENSORLG00000006511	1748.45	6824.88	1.96473
DUSP1	Dual specificity protein phosphatase [Source:UniProtKB/TrEMBL;Acc:H2LQ95]	ENSORLG00000006559	4.16	8.41	1.01552
ERGIC1	Uncharacterized protein [Source:UniProtKB/TrEMBL;Acc:H2LQA6]	ENSORLG00000006569	2.38	9.42	1.98477
NUCB2 (1 of 2)	nucleobindin 2 [Source:HGNC Symbol;Acc:8044]	ENSORLG00000006670	1.01	3.29	1.70373
LARP4 (1 of 2)	La ribonucleoprotein domain family, member 4 [Source:HGNC Symbol;Acc:24320]	ENSORLG00000006758	1.09	2.85	1.38663
FICD	Uncharacterized protein [Source:UniProtKB/TrEMBL;Acc:H2LRD7]	ENSORLG00000006873	1.56	10.14	2.70044
	Uncharacterized protein [Source:UniProtKB/TrEMBL;Acc:H2LRF2]	ENSORLG00000006886	36.02	165.34	2.19857
NEU3	Uncharacterized protein [Source:UniProtKB/TrEMBL;Acc:H2LRN3]	ENSORLG00000006953	2.61	5.44	1.05956
EGLN2	Uncharacterized protein [Source:UniProtKB/TrEMBL;Acc:H2LRP3]	ENSORLG00000006962	1.66	10.98	2.72562
DNAJB1 (2 of 2)	DnaJ (Hsp40) homolog, subfamily B, member 1 [Source:HGNC Symbol;Acc:5270]	ENSORLG00000006991	1.39	4.96	1.83526
HNF4G	Uncharacterized protein [Source:UniProtKB/TrEMBL;Acc:H2LRT5]	ENSORLG00000006996	1.27	3.62	1.51116
PTPLAD1 (2 of 2)	protein tyrosine phosphatase-like A domain containing 1 [Source:HGNC Symbol;Acc:24175]	ENSORLG00000007078	3.19	7.47	1.22755
ISG15	Uncharacterized protein [Source:UniProtKB/TrEMBL;Acc:H2LSA2]	ENSORLG00000007145	4.73	9.91	1.06704
	Uncharacterized protein [Source:UniProtKB/TrEMBL;Acc:H2LSA9]	ENSORLG00000007150	1.35	3.86	1.51564
HDAC9	Uncharacterized protein [Source:UniProtKB/TrEMBL;Acc:H2LSQ0]	ENSORLG00000007268	1.66	7.14	2.10474
KIAA0226	Uncharacterized protein [Source:UniProtKB/TrEMBL;Acc:H2LST4]	ENSORLG00000007296	1.53	3.51	1.19794
TSC22D2 (2 of 2)	TSC22 domain family, member 2 [Source:HGNC Symbol;Acc:29095]	ENSORLG00000007302	3.59	10.59	1.56065
FAM13A	Uncharacterized protein [Source:UniProtKB/TrEMBL;Acc:H2LSU9]	ENSORLG00000007307	1.49	3.91	1.39186
NDEL1 (2 of 2)	nudE nuclear distribution E homolog (A. nidulans)-like 1 [Source:HGNC Symbol;Acc:17620]	ENSORLG00000007312	1.02	3.13	1.61759
	Uncharacterized protein [Source:UniProtKB/TrEMBL;Acc:H2LT47]	ENSORLG00000007393	2.36	24.21	3.35874
PLEKHA8	Uncharacterized protein [Source:UniProtKB/TrEMBL;Acc:H2LT57]	ENSORLG00000007400	1.1	2.34	1.08901
SLC2A1 (2 of 2)	solute carrier family 2 (facilitated glucose transporter), member 1 [Source:HGNC Symbol;Acc:11005]	ENSORLG00000007473	1.18	2.44	1.04809
DPAGT1	Uncharacterized protein [Source:UniProtKB/TrEMBL;Acc:H2LTJ1]	ENSORLG00000007506	1.7	5.15	1.59904
KLF13	Uncharacterized protein [Source:UniProtKB/TrEMBL;Acc:H2LTN7]	ENSORLG00000007542	1.47	5.4	1.87714
	Uncharacterized protein [Source:UniProtKB/TrEMBL;Acc:H2LTR9]	ENSORLG00000007573	3.01	6.35	1.07699
OLA.27797	Elongation factor 1-alpha [Source:UniProtKB/TrEMBL;Acc:H2LTT6]	ENSORLG00000007585	2.6	22.95	3.14191
TTC31	Uncharacterized protein [Source:UniProtKB/TrEMBL;Acc:H2LU43]	ENSORLG00000007675	1.18	4.09	1.79331
TIMP-2B	tissue inhibitor of metalloproteinase-2b precursor [Source:RefSeq peptide;Acc:NP_001188455]	ENSORLG00000007689	3.16	6.65	1.07343
PYROXD2	Uncharacterized protein [Source:UniProtKB/TrEMBL;Acc:H2LU70]	ENSORLG00000007699	4.79	9.63	1.00751
USP36	Ubiquitin carboxyl-terminal hydrolase [Source:UniProtKB/TrEMBL;Acc:H2LUE2]	ENSORLG00000007761	1.79	4.26	1.25089
PHKG2	Uncharacterized protein [Source:UniProtKB/TrEMBL;Acc:H2LUI7]	ENSORLG00000007794	1.39	5.74	2.04597
C10ORF12	Uncharacterized protein [Source:UniProtKB/TrEMBL;Acc:H2LUL0]	ENSORLG00000007811	1.02	2.39	1.22844
	Uncharacterized protein [Source:UniProtKB/TrEMBL;Acc:H2LUR1]	ENSORLG00000007857	370.02	1165.27	1.65499
KLHL26	Uncharacterized protein [Source:UniProtKB/TrEMBL;Acc:H2LUX2]	ENSORLG00000007895	1.2	2.42	1.01197
USP10	Ubiquitin carboxyl-terminal hydrolase [Source:UniProtKB/TrEMBL;Acc:H2LV06]	ENSORLG00000007919	1.75	4.8	1.45568
ACSL4	Uncharacterized protein [Source:UniProtKB/TrEMBL;Acc:H2LVF5]	ENSORLG00000008040	3.68	8.32	1.17688
RILP	Uncharacterized protein [Source:UniProtKB/TrEMBL;Acc:H2LVF8]	ENSORLG00000008043	2.15	4.31	1.00335
SLC6A16 (1 of 2)	solute carrier family 6, member 16 [Source:HGNC Symbol;Acc:13622]	ENSORLG00000008066	2.05	4.54	1.14707
TRAM1L1	Uncharacterized protein [Source:UniProtKB/TrEMBL;Acc:H2LVK8]	ENSORLG00000008078	7.21	28.77	1.99649
CYP2K1	Uncharacterized protein [Source:UniProtKB/TrEMBL;Acc:H2LVL8]	ENSORLG00000008083	8.59	72.57	3.07864
PRODH (1 of 2)	proline dehydrogenase (oxidase) 1 [Source:HGNC Symbol;Acc:9453]	ENSORLG00000008119	3.51	15.97	2.18582
PRICKLE2 (1 of 2)	prickle homolog 2 (Drosophila) [Source:HGNC Symbol;Acc:20340]	ENSORLG00000008127	1.43	3.92	1.45484
ZMAT5	Uncharacterized protein [Source:UniProtKB/TrEMBL;Acc:H2LVS3]	ENSORLG00000008131	1.12	2.51	1.16419
CPD	Uncharacterized protein [Source:UniProtKB/TrEMBL;Acc:H2LVX3]	ENSORLG00000008170	2.42	15.02	2.63381
DNAJA3 (1 of 2)	DnaJ (Hsp40) homolog, subfamily A, member 3 [Source:HGNC Symbol;Acc:11808]	ENSORLG00000008207	2.75	5.97	1.1183
CITED4 (2 of 2)	Cbp/p300-interacting transactivator, with Glu/Asp-rich carboxy-terminal domain, 4 [Source:HGNC Symbol;Acc:18696]	ENSORLG00000008214	2.87	5.89	1.03722
ABHD15	Uncharacterized protein [Source:UniProtKB/TrEMBL;Acc:H2LW53]	ENSORLG00000008236	3.39	14.39	2.08571
LRAT	Uncharacterized protein [Source:UniProtKB/TrEMBL;Acc:H2LW54]	ENSORLG00000008237	1.58	4.1	1.3757
CAPN1	Uncharacterized protein [Source:UniProtKB/TrEMBL;Acc:H2LWA2]	ENSORLG00000008280	1.4	4.13	1.56071
PPRC1 (1 of 2)	peroxisome proliferator-activated receptor gamma, coactivator-related 1 [Source:HGNC Symbol;Acc:30025]	ENSORLG00000008410	1.41	13.4	3.24847
NPM3	Uncharacterized protein [Source:UniProtKB/TrEMBL;Acc:H2LX14]	ENSORLG00000008492	7.36	17.09	1.21537
ABCD2	Uncharacterized protein [Source:UniProtKB/TrEMBL;Acc:H2LXH2]	ENSORLG00000008635	3.25	9.13	1.49018
OLA.23522	Uncharacterized protein [Source:UniProtKB/TrEMBL;Acc:H2LXH8]	ENSORLG00000008640	2.85	6.05	1.08597
ELL2	Uncharacterized protein [Source:UniProtKB/TrEMBL;Acc:H2LXI1]	ENSORLG00000008642	4.48	18.31	2.03106
ERP44	Uncharacterized protein [Source:UniProtKB/TrEMBL;Acc:H2LY09]	ENSORLG00000008774	2.16	6.2	1.52124
PDP1	Uncharacterized protein [Source:UniProtKB/TrEMBL;Acc:H2LYA8]	ENSORLG00000008866	1.19	3.81	1.67883
	Uncharacterized protein [Source:UniProtKB/TrEMBL;Acc:H2LYL2]	ENSORLG00000008956	1.53	3.69	1.27009
RAB6C	Uncharacterized protein [Source:UniProtKB/TrEMBL;Acc:H2LYV4]	ENSORLG00000009030	2.17	6.19	1.51224
PPTC7 (2 of 2)	PTC7 protein phosphatase homolog (S. cerevisiae) [Source:HGNC Symbol;Acc:30695]	ENSORLG00000009060	1.88	6.69	1.83127
NAA50	Uncharacterized protein [Source:UniProtKB/TrEMBL;Acc:H2LZ63]	ENSORLG00000009116	4.15	8.42	1.02071
DIMT1	Uncharacterized protein [Source:UniProtKB/TrEMBL;Acc:H2LZ68]	ENSORLG00000009118	1.03	2.71	1.39565
FURIN (1 of 2)	furin (paired basic amino acid cleaving enzyme) [Source:HGNC Symbol;Acc:8568]	ENSORLG00000009133	18.42	53.14	1.52853
LIPE (2 of 2)	lipase, hormone-sensitive [Source:HGNC Symbol;Acc:6621]	ENSORLG00000009156	2.04	5.84	1.5174
SCD (1 of 2)	stearoyl-CoA desaturase (delta-9-desaturase) [Source:HGNC Symbol;Acc:10571]	ENSORLG00000009222	2.99	9.25	1.62931
GTF3C6	Uncharacterized protein [Source:UniProtKB/TrEMBL;Acc:H2LZV5]	ENSORLG00000009313	1.45	3.03	1.06326
GID4 (2 of 2)	GID complex subunit 4, VID24 homolog (S. cerevisiae) [Source:HGNC Symbol;Acc:28453]	ENSORLG00000009319	1.47	3.44	1.22659
C20ORF24	Uncharacterized protein [Source:UniProtKB/TrEMBL;Acc:H2M074]	ENSORLG00000009410	1.36	6.34	2.22088
OLA.21974	Uncharacterized protein [Source:UniProtKB/TrEMBL;Acc:H2M0B3]	ENSORLG00000009446	14.64	60.94	2.05747
COX4NB	Uncharacterized protein [Source:UniProtKB/TrEMBL;Acc:H2M0J3]	ENSORLG00000009505	1.7	5.9	1.79518
	Uncharacterized protein [Source:UniProtKB/TrEMBL;Acc:H2M0M3]	ENSORLG00000009526	1.89	4.32	1.19265
SLC20A1 (1 of 2)	solute carrier family 20 (phosphate transporter), member 1 [Source:HGNC Symbol;Acc:10946]	ENSORLG00000009527	23.45	59.68	1.34766
NUFIP2	Uncharacterized protein [Source:UniProtKB/TrEMBL;Acc:H2M133]	ENSORLG00000009659	1.63	5.32	1.70655
OLA.12019	Uncharacterized protein [Source:UniProtKB/TrEMBL;Acc:H2M178]	ENSORLG00000009695	2.09	4.76	1.18746
	Uncharacterized protein [Source:UniProtKB/TrEMBL;Acc:H2M197]	ENSORLG00000009708	2	4.76	1.25096
ELOVL5	Uncharacterized protein [Source:UniProtKB/TrEMBL;Acc:H2M1E8]	ENSORLG00000009752	18	41.86	1.21758
USP2	Uncharacterized protein [Source:UniProtKB/TrEMBL;Acc:H2M1Z7]	ENSORLG00000009912	1.39	5.11	1.87824
S100G	S100 calcium binding protein G [Source:HGNC Symbol;Acc:1436]	ENSORLG00000009914	14.69	69.7	2.24632
	Uncharacterized protein [Source:UniProtKB/TrEMBL;Acc:H2M201]	ENSORLG00000009916	65.3	205.63	1.6549
ARG2	Uncharacterized protein [Source:UniProtKB/TrEMBL;Acc:H2M228]	ENSORLG00000009933	1.27	3.25	1.35561
FAM122B	Uncharacterized protein [Source:UniProtKB/TrEMBL;Acc:H2M244]	ENSORLG00000009949	1.7	11.71	2.78413
ACACA	Uncharacterized protein [Source:UniProtKB/TrEMBL;Acc:H2M2B0]	ENSORLG00000009998	2.33	5.83	1.32317
	Uncharacterized protein [Source:UniProtKB/TrEMBL;Acc:H2M2B8]	ENSORLG00000010010	1.19	4.98	2.06518
EAF2	Uncharacterized protein [Source:UniProtKB/TrEMBL;Acc:H2M2E5]	ENSORLG00000010034	3.19	12.69	1.99206
OLA.19919	choriogenin Hminor precursor [Source:RefSeq peptide;Acc:NP_001098134]	ENSORLG00000010086	2203.47	12867.6	2.54589
TXNDC11	Uncharacterized protein [Source:UniProtKB/TrEMBL;Acc:H2M2L5]	ENSORLG00000010094	2.34	5.82	1.31451
OLA.8666	L-SF precursor [Source:RefSeq peptide;Acc:NP_001098273]	ENSORLG00000010134	12216.2	42478.4	1.79793
	Uncharacterized protein [Source:UniProtKB/TrEMBL;Acc:H2M2S4]	ENSORLG00000010144	954.71	14480.9	3.92294
CHKB-CPT1B	Uncharacterized protein [Source:UniProtKB/TrEMBL;Acc:H2M2U1]	ENSORLG00000010160	2.09	9.43	2.17375
WDFY2	Uncharacterized protein [Source:UniProtKB/TrEMBL;Acc:H2M2X2]	ENSORLG00000010184	2.44	4.93	1.01471
DNAJB9	Uncharacterized protein [Source:UniProtKB/TrEMBL;Acc:H2M2X4]	ENSORLG00000010187	12.1	41.51	1.77845
CPT1B	Uncharacterized protein [Source:UniProtKB/TrEMBL;Acc:H2M320]	ENSORLG00000010223	2.61	8.23	1.65684
LEPROT	Uncharacterized protein [Source:UniProtKB/TrEMBL;Acc:H2M3C6]	ENSORLG00000010316	1.83	4.16	1.18474
DNAJA3 (2 of 2)	DnaJ (Hsp40) homolog, subfamily A, member 3 [Source:HGNC Symbol;Acc:11808]	ENSORLG00000010385	1.32	2.68	1.0217
INSIG1	Uncharacterized protein [Source:UniProtKB/TrEMBL;Acc:H2M3Q1]	ENSORLG00000010423	9.58	20.74	1.11432
DNAJC15	Uncharacterized protein [Source:UniProtKB/TrEMBL;Acc:H2M3T5]	ENSORLG00000010449	2.88	7.06	1.2936
UCK2	Uridine kinase [Source:UniProtKB/TrEMBL;Acc:H2M3Y1]	ENSORLG00000010485	1.61	8.56	2.41055
LYSMD3	Uncharacterized protein [Source:UniProtKB/TrEMBL;Acc:H2M3Z5]	ENSORLG00000010497	2.36	5.09	1.10888
USP1	Ubiquitin carboxyl-terminal hydrolase [Source:UniProtKB/TrEMBL;Acc:H2M406]	ENSORLG00000010503	2.38	5.91	1.3122
OLA.27016	Uncharacterized protein [Source:UniProtKB/TrEMBL;Acc:H2M427]	ENSORLG00000010522	33.19	106	1.67524
IFRD1	Uncharacterized protein [Source:UniProtKB/TrEMBL;Acc:H2M435]	ENSORLG00000010527	10.42	37.39	1.8433
BANF1	Uncharacterized protein [Source:UniProtKB/TrEMBL;Acc:H2M4G6]	ENSORLG00000010633	3.26	7.33	1.16894
KLF9	Uncharacterized protein [Source:UniProtKB/TrEMBL;Acc:H2M4N1]	ENSORLG00000010690	2.82	63.08	4.48342
PLEKHA6	Uncharacterized protein [Source:UniProtKB/TrEMBL;Acc:H2M4N8]	ENSORLG00000010695	2.93	8.28	1.49873
ERGIC2 (1 of 2)	ERGIC and golgi 2 [Source:HGNC Symbol;Acc:30208]	ENSORLG00000010720	1.87	3.74	1
FOXN3	Uncharacterized protein [Source:UniProtKB/TrEMBL;Acc:H2M4T1]	ENSORLG00000010729	1.4	5.29	1.91784
KIAA0232	Uncharacterized protein [Source:UniProtKB/TrEMBL;Acc:H2M4T4]	ENSORLG00000010733	1.31	2.91	1.15145
QARS	Uncharacterized protein [Source:UniProtKB/TrEMBL;Acc:H2M4U8]	ENSORLG00000010737	4.95	10.46	1.07938
GTPBP1	Uncharacterized protein [Source:UniProtKB/TrEMBL;Acc:H2M4U7]	ENSORLG00000010742	2.28	6.64	1.54215
ATP2A2 (2 of 2)	ATPase, Ca++ transporting, cardiac muscle, slow twitch 2 [Source:HGNC Symbol;Acc:812]	ENSORLG00000010772	1.87	4.55	1.28283
HSD17B7 (2 of 2)	hydroxysteroid (17-beta) dehydrogenase 7 [Source:HGNC Symbol;Acc:5215]	ENSORLG00000010814	2.38	4.93	1.05063
DIO2	iodothyronine deiodinase type II [Source:RefSeq peptide;Acc:NP_001129993]	ENSORLG00000010816	99.13	259.39	1.38773
	Uncharacterized protein [Source:UniProtKB/TrEMBL;Acc:H2M585]	ENSORLG00000010851	3.09	11.66	1.91589
ERLEC1	Uncharacterized protein [Source:UniProtKB/TrEMBL;Acc:H2M590]	ENSORLG00000010856	1.1	2.89	1.39357
PPP2R3B	Uncharacterized protein [Source:UniProtKB/TrEMBL;Acc:H2M592]	ENSORLG00000010858	1.1	4.22	1.93974
	choriogenin H precursor [Source:RefSeq peptide;Acc:NP_001098277]	ENSORLG00000010880	11958.1	31905.6	1.41582
TIMM10	Uncharacterized protein [Source:UniProtKB/TrEMBL;Acc:H2M5G7]	ENSORLG00000010922	2.44	6.8	1.47865
SPHK2	Uncharacterized protein [Source:UniProtKB/TrEMBL;Acc:H2M5M2]	ENSORLG00000010966	1.5	4.46	1.57208
EFCAB1	Uncharacterized protein [Source:UniProtKB/TrEMBL;Acc:H2M5T3]	ENSORLG00000011017	5.31	18.57	1.80619
SLC29A2 (1 of 2)	solute carrier family 29 (nucleoside transporters), member 2 [Source:HGNC Symbol;Acc:11004]	ENSORLG00000011065	6.62	16.04	1.27677
SMYD3	Uncharacterized protein [Source:UniProtKB/TrEMBL;Acc:H2M6M8]	ENSORLG00000011272	1.15	3.3	1.52083
GFPT1	Uncharacterized protein [Source:UniProtKB/TrEMBL;Acc:H2M6R6]	ENSORLG00000011306	1.13	4.46	1.98072
	Uncharacterized protein [Source:UniProtKB/TrEMBL;Acc:H2M6U8]	ENSORLG00000011335	51.21	123.2	1.2665
JOSD2	Uncharacterized protein [Source:UniProtKB/TrEMBL;Acc:H2M703]	ENSORLG00000011381	2.14	4.56	1.09142
		ENSORLG00000011426	2.42	6.85	1.5011
SLC25A48	Uncharacterized protein [Source:UniProtKB/TrEMBL;Acc:H2M7C4]	ENSORLG00000011483	2.24	5.15	1.20107
SEMA4G (1 of 2)	sema domain, immunoglobulin domain (Ig), transmembrane domain (TM) and short cytoplasmic domain, (semaphorin) 4G [Source:HGNC Symbol;Acc:10735]	ENSORLG00000011518	1.42	4.09	1.52621
ZFYVE27	Uncharacterized protein [Source:UniProtKB/TrEMBL;Acc:H2M7I4]	ENSORLG00000011526	1.49	3.15	1.08004
U2AF2	Uncharacterized protein [Source:UniProtKB/TrEMBL;Acc:H2M7K7]	ENSORLG00000011545	3.25	6.97	1.10072
ESCO1	Uncharacterized protein [Source:UniProtKB/TrEMBL;Acc:H2M7L0]	ENSORLG00000011550	1.26	2.66	1.078
EXTL3	Uncharacterized protein [Source:UniProtKB/TrEMBL;Acc:H2M7M6]	ENSORLG00000011562	1.17	3.35	1.51765
INIP (1 of 2)	INTS3 and NABP interacting protein [Source:HGNC Symbol;Acc:24994]	ENSORLG00000011577	1.96	4.55	1.21501
FZD9	Uncharacterized protein [Source:UniProtKB/TrEMBL;Acc:H2M7Q8]	ENSORLG00000011586	15.35	48.13	1.6487
YAE1D1	Uncharacterized protein [Source:UniProtKB/TrEMBL;Acc:H2M831]	ENSORLG00000011680	3.29	7	1.08927
LPIN1 (2 of 2)	lipin 1 [Source:HGNC Symbol;Acc:13345]	ENSORLG00000011681	13.33	31.62	1.24616
UBP1	Uncharacterized protein [Source:UniProtKB/TrEMBL;Acc:H2M866]	ENSORLG00000011706	2.26	4.64	1.0378
CHST13 (1 of 2)	carbohydrate (chondroitin 4) sulfotransferase 13 [Source:HGNC Symbol;Acc:21755]	ENSORLG00000011752	4.01	17	2.08386
ABCF2	Uncharacterized protein [Source:UniProtKB/TrEMBL;Acc:H2M8J8]	ENSORLG00000011822	2.1	8.68	2.04731
TGOLN2	Uncharacterized protein [Source:UniProtKB/TrEMBL;Acc:H2M8K3]	ENSORLG00000011829	7.75	23.25	1.58496
C1QBP	Uncharacterized protein [Source:UniProtKB/TrEMBL;Acc:H2M8M2]	ENSORLG00000011846	6.98	15.66	1.16579
C12ORF45	Uncharacterized protein [Source:UniProtKB/TrEMBL;Acc:H2M8W8]	ENSORLG00000011927	1.19	2.62	1.13861
SLC41A2 (1 of 2)	solute carrier family 41, member 2 [Source:HGNC Symbol;Acc:31045]	ENSORLG00000011939	2.63	13.71	2.38209
SLC41A1	Uncharacterized protein [Source:UniProtKB/TrEMBL;Acc:H2M9G8]	ENSORLG00000012106	4.63	44.99	3.28052
ZFAND5 (1 of 2)	zinc finger, AN1-type domain 5 [Source:HGNC Symbol;Acc:13008]	ENSORLG00000012307	12.76	27.6	1.11304
RGS4	Uncharacterized protein [Source:UniProtKB/TrEMBL;Acc:H2MAE6]	ENSORLG00000012383	1.86	3.8	1.0307
Q575T0	Cytoglobin-1 [Source:UniProtKB/Swiss-Prot;Acc:Q575T0]	ENSORLG00000012468	7.78	15.82	1.02391
OLA.23920	Uncharacterized protein [Source:UniProtKB/TrEMBL;Acc:H2MAX2]	ENSORLG00000012530	1.4	3.76	1.42531
C1ORF50	Uncharacterized protein [Source:UniProtKB/TrEMBL;Acc:H2MB29]	ENSORLG00000012573	10.01	24.47	1.28957
IDH2 (2 of 2)	isocitrate dehydrogenase 2 (NADP+), mitochondrial [Source:HGNC Symbol;Acc:5383]	ENSORLG00000012601	3.28	14.76	2.16993
SLC33A1	Uncharacterized protein [Source:UniProtKB/TrEMBL;Acc:H2MB70]	ENSORLG00000012608	1.27	5.65	2.15342
	Uncharacterized protein [Source:UniProtKB/TrEMBL;Acc:H2MB87]	ENSORLG00000012625	4.3	8.62	1.00335
ELL3 (1 of 2)	elongation factor RNA polymerase II-like 3 [Source:HGNC Symbol;Acc:23113]	ENSORLG00000012652	1.5	3.53	1.23471
PDIA6	Uncharacterized protein [Source:UniProtKB/TrEMBL;Acc:H2MBI5]	ENSORLG00000012695	5.23	14.01	1.42157
VMP1	Uncharacterized protein [Source:UniProtKB/TrEMBL;Acc:H2MBJ2]	ENSORLG00000012702	5.33	13.41	1.3311
C16ORF72	Uncharacterized protein [Source:UniProtKB/TrEMBL;Acc:H2MBY7]	ENSORLG00000012830	1.46	2.97	1.02449
IGFBP1 (1 of 2)	insulin-like growth factor binding protein 1 [Source:HGNC Symbol;Acc:5469]	ENSORLG00000012878	1.28	3.17	1.30834
TRAM2	Uncharacterized protein [Source:UniProtKB/TrEMBL;Acc:H2MCG9]	ENSORLG00000012971	7.76	19.11	1.3002
	Uncharacterized protein [Source:UniProtKB/TrEMBL;Acc:H2MCI4]	ENSORLG00000012982	1.89	4.61	1.28638
HPD	4-hydroxyphenylpyruvate dioxygenase [Source:UniProtKB/TrEMBL;Acc:H2MCJ9]	ENSORLG00000012993	4.7	10.33	1.13611
ZNF598	Uncharacterized protein [Source:UniProtKB/TrEMBL;Acc:H2MCS1]	ENSORLG00000013053	2.73	5.47	1.00264
DDX27	Uncharacterized protein [Source:UniProtKB/TrEMBL;Acc:H2MCS9]	ENSORLG00000013059	2.5	5.67	1.18142
	Uncharacterized protein [Source:UniProtKB/TrEMBL;Acc:H2MCV2]	ENSORLG00000013080	1.18	2.65	1.16721
	Uncharacterized protein [Source:UniProtKB/TrEMBL;Acc:H2MD48]	ENSORLG00000013154	1.76	5.77	1.713
	Uncharacterized protein [Source:UniProtKB/TrEMBL;Acc:H2MDR4]	ENSORLG00000013336	17.46	122.48	2.81042
OLA.27121	forkhead box O5 [Source:RefSeq peptide;Acc:NP_001153937]	ENSORLG00000013450	6.34	18.53	1.54731
FASN	Uncharacterized protein [Source:UniProtKB/TrEMBL;Acc:H2MEE3]	ENSORLG00000013515	2.04	12.21	2.58142
RAI1	retinoic acid induced 1 [Source:HGNC Symbol;Acc:9834]	ENSORLG00000013606	1.24	3.43	1.46787
DDX3Y	Uncharacterized protein [Source:UniProtKB/TrEMBL;Acc:H2MES5]	ENSORLG00000013621	6.15	20.22	1.71712
AATF	Uncharacterized protein [Source:UniProtKB/TrEMBL;Acc:H2MET1]	ENSORLG00000013628	2.36	5.3	1.16721
SENP2	Uncharacterized protein [Source:UniProtKB/TrEMBL;Acc:H2MF04]	ENSORLG00000013689	1.48	5.05	1.77069
ACBD3	Uncharacterized protein [Source:UniProtKB/TrEMBL;Acc:H2MFA5]	ENSORLG00000013778	3.07	6.31	1.0394
HEATR3	Uncharacterized protein [Source:UniProtKB/TrEMBL;Acc:H2MG47]	ENSORLG00000014021	1.31	3.66	1.48228
PCYT1A	Uncharacterized protein [Source:UniProtKB/TrEMBL;Acc:H2MGS2]	ENSORLG00000014200	4.1	9.87	1.26743
HSPA13	Uncharacterized protein [Source:UniProtKB/TrEMBL;Acc:H2MGT9]	ENSORLG00000014216	1.46	7.06	2.2737
ANKRD39	Uncharacterized protein [Source:UniProtKB/TrEMBL;Acc:H2MGU6]	ENSORLG00000014221	1.47	3.27	1.15347
SHD (2 of 2)	Src homology 2 domain containing transforming protein D [Source:HGNC Symbol;Acc:30633]	ENSORLG00000014252	1.45	3.05	1.07276
SLC37A2	Uncharacterized protein [Source:UniProtKB/TrEMBL;Acc:H2MH26]	ENSORLG00000014295	3.18	7.32	1.20282
	Uncharacterized protein [Source:UniProtKB/TrEMBL;Acc:H2MHQ9]	ENSORLG00000014505	8.37	18.68	1.15819
ESR1	Uncharacterized protein [Source:UniProtKB/TrEMBL;Acc:H2MHS4]	ENSORLG00000014514	6.01	42.35	2.81693
UNC119B (2 of 2)	unc-119 homolog B (C. elegans) [Source:HGNC Symbol;Acc:16488]	ENSORLG00000014735	1.19	3.03	1.34836
FAM219B	Uncharacterized protein [Source:UniProtKB/TrEMBL;Acc:H2MIL3]	ENSORLG00000014761	1.15	2.73	1.24727
OLA.11772	Uncharacterized protein [Source:UniProtKB/TrEMBL;Acc:H2MIS5]	ENSORLG00000014803	1.47	4.7	1.67684
SYNCRIP (1 of 2)	synaptotagmin binding, cytoplasmic RNA interacting protein [Source:HGNC Symbol;Acc:16918]	ENSORLG00000014840	1.03	5.47	2.4089
CCDC59	Uncharacterized protein [Source:UniProtKB/TrEMBL;Acc:H2MIY3]	ENSORLG00000014848	2.07	7.03	1.76389
DHDDS	Uncharacterized protein [Source:UniProtKB/TrEMBL;Acc:H2MJ95]	ENSORLG00000014943	1.93	4.14	1.10103
ULK2	Uncharacterized protein [Source:UniProtKB/TrEMBL;Acc:H2MJE6]	ENSORLG00000014987	4.87	10.61	1.12343
AKAP1	Uncharacterized protein [Source:UniProtKB/TrEMBL;Acc:H2MJV3]	ENSORLG00000015123	1.37	3.3	1.26829
CYP27B1	Uncharacterized protein [Source:UniProtKB/TrEMBL;Acc:H2MK05]	ENSORLG00000015170	5.7	15.01	1.39689
	Uncharacterized protein [Source:UniProtKB/TrEMBL;Acc:H2MKE8]	ENSORLG00000015297	4.35	161.52	5.21455
PLEKHF2	Uncharacterized protein [Source:UniProtKB/TrEMBL;Acc:H2MKP3]	ENSORLG00000015388	1.57	3.17	1.01372
CNPY2	Uncharacterized protein [Source:UniProtKB/TrEMBL;Acc:H2ML65]	ENSORLG00000015520	1.65	4.28	1.37514
ARFGAP3 (1 of 2)	ADP-ribosylation factor GTPase activating protein 3 [Source:HGNC Symbol;Acc:661]	ENSORLG00000015562	2.32	4.85	1.06386
BCL6 (1 of 2)	B-cell CLL/lymphoma 6 [Source:HGNC Symbol;Acc:1001]	ENSORLG00000015589	1.2	4.26	1.82782
TNFRSF21	Uncharacterized protein [Source:UniProtKB/TrEMBL;Acc:H2MLI9]	ENSORLG00000015634	5.17	12.91	1.32025
PPM1A	Uncharacterized protein [Source:UniProtKB/TrEMBL;Acc:H2MM16]	ENSORLG00000015773	1.31	3.04	1.2145
RTN1	Uncharacterized protein [Source:UniProtKB/TrEMBL;Acc:H2MM70]	ENSORLG00000015817	8.19	29.28	1.83798
CHMP2B	Uncharacterized protein [Source:UniProtKB/TrEMBL;Acc:H2MME5]	ENSORLG00000015878	1.59	3.32	1.06216
TMEM183A	Uncharacterized protein [Source:UniProtKB/TrEMBL;Acc:H2MME6]	ENSORLG00000015880	1.92	5.66	1.5597
ACSL3 (1 of 2)	acyl-CoA synthetase long-chain family member 3 [Source:HGNC Symbol;Acc:3570]	ENSORLG00000015909	1.4	2.94	1.07039
OLA.16223	Uncharacterized protein [Source:UniProtKB/TrEMBL;Acc:H2MMI7]	ENSORLG00000015921	1.91	4.56	1.25546
	Uncharacterized protein [Source:UniProtKB/TrEMBL;Acc:H2MMT4]	ENSORLG00000016002	1.7	12.23	2.84682
GNL3	Uncharacterized protein [Source:UniProtKB/TrEMBL;Acc:H2MMX2]	ENSORLG00000016030	4.59	10.82	1.23713
SLC25A38 (2 of 2)	solute carrier family 25, member 38 [Source:HGNC Symbol;Acc:26054]	ENSORLG00000016238	2.15	17.82	3.05109
	Uncharacterized protein [Source:UniProtKB/TrEMBL;Acc:H2MNP2]	ENSORLG00000016252	2.04	4.78	1.22844
C2ORF28	Uncharacterized protein [Source:UniProtKB/TrEMBL;Acc:H2MNS9]	ENSORLG00000016287	1.76	3.71	1.07584
SNX17	Uncharacterized protein [Source:UniProtKB/TrEMBL;Acc:H2MNW0]	ENSORLG00000016311	2.91	8.84	1.60303
SYT1	Uncharacterized protein [Source:UniProtKB/TrEMBL;Acc:H2MP01]	ENSORLG00000016339	1.39	2.82	1.02061
PHF13	Uncharacterized protein [Source:UniProtKB/TrEMBL;Acc:H2MP26]	ENSORLG00000016362	1.09	3.14	1.52644
PINX1	Uncharacterized protein [Source:UniProtKB/TrEMBL;Acc:H2MP46]	ENSORLG00000016376	1.92	4.66	1.27922
NFIX (2 of 3)	nuclear factor I/X (CCAAT-binding transcription factor) [Source:HGNC Symbol;Acc:7788]	ENSORLG00000016601	1.04	2.57	1.30518
ATF6	Uncharacterized protein [Source:UniProtKB/TrEMBL;Acc:H2MQ47]	ENSORLG00000016676	2.69	7.25	1.43037
GLUL	Glutamine synthetase [Source:UniProtKB/TrEMBL;Acc:H2MQ60]	ENSORLG00000016687	3.83	43.59	3.50858
CHCHD4 (1 of 2)	coiled-coil-helix-coiled-coil-helix domain containing 4 [Source:HGNC Symbol;Acc:26467]	ENSORLG00000016821	1.37	3.04	1.1499
CDC34 (2 of 2)	cell division cycle 34 [Source:HGNC Symbol;Acc:1734]	ENSORLG00000016903	1.53	3.36	1.13493
COBLL1	Uncharacterized protein [Source:UniProtKB/TrEMBL;Acc:H2MR05]	ENSORLG00000016930	3.68	8.84	1.26434
	Uncharacterized protein [Source:UniProtKB/TrEMBL;Acc:H2MRM8]	ENSORLG00000017109	2.28	5.36	1.2332
EHD3	Uncharacterized protein [Source:UniProtKB/TrEMBL;Acc:H2MRN8]	ENSORLG00000017118	2.81	8.23	1.55032
	Uncharacterized protein [Source:UniProtKB/TrEMBL;Acc:H2MRU9]	ENSORLG00000017168	16.36	102.8	2.6516
CALR	calreticulin [Source:HGNC Symbol;Acc:1455]	ENSORLG00000017171	7.98	20.68	1.37378
C2ORF77	Uncharacterized protein [Source:UniProtKB/TrEMBL;Acc:H2MRV4]	ENSORLG00000017175	1.01	4.02	1.99284
SSB	Uncharacterized protein [Source:UniProtKB/TrEMBL;Acc:H2MRZ9]	ENSORLG00000017208	2.16	4.75	1.1369
	Uncharacterized protein [Source:UniProtKB/TrEMBL;Acc:H2MSJ5]	ENSORLG00000017376	1.43	7.57	2.40428
CTSE	Uncharacterized protein [Source:UniProtKB/TrEMBL;Acc:H2MSN1]	ENSORLG00000017411	219.2	473.58	1.11136
GMPPB	Uncharacterized protein [Source:UniProtKB/TrEMBL;Acc:H2MSS8]	ENSORLG00000017452	1.83	7.34	2.00394
CERS1	Uncharacterized protein [Source:UniProtKB/TrEMBL;Acc:H2MST5]	ENSORLG00000017460	2.53	8.62	1.76855
TMEM57 (1 of 2)	transmembrane protein 57 [Source:HGNC Symbol;Acc:25572]	ENSORLG00000017545	1.81	3.77	1.05857
	Uncharacterized protein [Source:UniProtKB/TrEMBL;Acc:H2MT95]	ENSORLG00000017579	15.74	32.02	1.02454
TLR5 (1 of 2)	toll-like receptor 5 [Source:HGNC Symbol;Acc:11851]	ENSORLG00000017639	1.43	6.44	2.17105
GREB1L	Uncharacterized protein [Source:UniProtKB/TrEMBL;Acc:H2MTI9]	ENSORLG00000017649	1.25	3	1.26303
FUZ	Uncharacterized protein [Source:UniProtKB/TrEMBL;Acc:H2MTR6]	ENSORLG00000017718	2.76	5.79	1.0689
ODC1	Uncharacterized protein [Source:UniProtKB/TrEMBL;Acc:H2MTX0]	ENSORLG00000017758	3.04	16.54	2.44382
PAQR3 (1 of 2)	progestin and adipoQ receptor family member III [Source:HGNC Symbol;Acc:30130]	ENSORLG00000017797	1.27	2.6	1.03368
NDUFAF4	Uncharacterized protein [Source:UniProtKB/TrEMBL;Acc:H2MUN9]	ENSORLG00000017975	1.59	3.18	1
RAB8A (2 of 2)	RAB8A, member RAS oncogene family [Source:HGNC Symbol;Acc:7007]	ENSORLG00000018023	1.65	3.42	1.05153
MPP5 (1 of 2)	membrane protein, palmitoylated 5 (MAGUK p55 subfamily member 5) [Source:HGNC Symbol;Acc:18669]	ENSORLG00000018093	2.36	5.01	1.08602
RNASEH1	Uncharacterized protein [Source:UniProtKB/TrEMBL;Acc:H2MV72]	ENSORLG00000018127	1.05	2.19	1.06054
ATAD3A	Uncharacterized protein [Source:UniProtKB/TrEMBL;Acc:H2MVR3]	ENSORLG00000018296	2.15	7.97	1.89024
OLA.8940	Uncharacterized protein [Source:UniProtKB/TrEMBL;Acc:H2MW99]	ENSORLG00000018483	7.06	16.53	1.22735
	Uncharacterized protein [Source:UniProtKB/TrEMBL;Acc:H2MWI7]	ENSORLG00000018586	16.15	173.85	3.42824
PIM2	Uncharacterized protein [Source:UniProtKB/TrEMBL;Acc:H2MWU0]	ENSORLG00000018689	4.48	10.55	1.23567
OLA.5232	Uncharacterized protein [Source:UniProtKB/TrEMBL;Acc:H2MWU7]	ENSORLG00000018696	1.65	19.48	3.56146
MFAP4 (1 of 5)	microfibrillar-associated protein 4 [Source:HGNC Symbol;Acc:7035]	ENSORLG00000018746	443.77	1394.43	1.65179
LARP4 (2 of 2)	La ribonucleoprotein domain family, member 4 [Source:HGNC Symbol;Acc:24320]	ENSORLG00000018835	1.21	5.21	2.10628
EIF2AK2 (1 of 2)	eukaryotic translation initiation factor 2-alpha kinase 2 [Source:HGNC Symbol;Acc:9437]	ENSORLG00000018980	2.23	4.82	1.11199
EDEM1	Uncharacterized protein [Source:UniProtKB/TrEMBL;Acc:H2MXP8]	ENSORLG00000019016	2.29	10.31	2.17062
	Uncharacterized protein [Source:UniProtKB/TrEMBL;Acc:H2MXZ9]	ENSORLG00000019129	1.02	3.48	1.77052
OLA.280	Uncharacterized protein [Source:UniProtKB/TrEMBL;Acc:H2MYQ2]	ENSORLG00000019400	1.51	3.1	1.03772
	Uncharacterized protein [Source:UniProtKB/TrEMBL;Acc:H2MYW5]	ENSORLG00000019469	1.43	2.94	1.0398
MFSD8	Uncharacterized protein [Source:UniProtKB/TrEMBL;Acc:H2MYX1]	ENSORLG00000019474	5.89	19.36	1.71674
	Uncharacterized protein [Source:UniProtKB/TrEMBL;Acc:H2MYX6]	ENSORLG00000019482	6.81	22.33	1.71326
FBXO28	Uncharacterized protein [Source:UniProtKB/TrEMBL;Acc:H2MZ21]	ENSORLG00000019528	2.38	5.19	1.12477
FAM203B	Uncharacterized protein [Source:UniProtKB/TrEMBL;Acc:H2MZR5]	ENSORLG00000019785	1.06	2.12	1
	Uncharacterized protein [Source:UniProtKB/TrEMBL;Acc:H2MZT2]	ENSORLG00000019801	5.97	62.51	3.38828
C12ORF29	Uncharacterized protein [Source:UniProtKB/TrEMBL;Acc:H2N070]	ENSORLG00000019937	2.15	4.5	1.06559
	Uncharacterized protein [Source:UniProtKB/TrEMBL;Acc:H2N0F8]	ENSORLG00000020037	6.67	17.24	1.37
	Uncharacterized protein [Source:UniProtKB/TrEMBL;Acc:H2N0G1]	ENSORLG00000020041	2.56	20.79	3.02167
TSFM	Elongation factor Ts, mitochondrial [Source:UniProtKB/TrEMBL;Acc:H2N0I5]	ENSORLG00000020061	2.21	4.74	1.10084
FKBP5	Uncharacterized protein [Source:UniProtKB/TrEMBL;Acc:H2N0J7]	ENSORLG00000020069	2.56	46.21	4.17399
	Uncharacterized protein [Source:UniProtKB/TrEMBL;Acc:H2N0R1]	ENSORLG00000020128	1.75	4.94	1.49716
WDR74	Uncharacterized protein [Source:UniProtKB/TrEMBL;Acc:H2N1F3]	ENSORLG00000020377	2.67	5.42	1.02145
CMPK2	Uncharacterized protein [Source:UniProtKB/TrEMBL;Acc:H2N1G7]	ENSORLG00000020392	1.78	3.86	1.11672
B4GALT1	Uncharacterized protein [Source:UniProtKB/TrEMBL;Acc:H2N1S4]	ENSORLG00000020492	4.65	15.15	1.70402
COLL	collagenase precursor [Source:RefSeq peptide;Acc:NP_001098185]	ENSORLG00000020553	8.22	38.09	2.2122
ELOVL6	Uncharacterized protein [Source:UniProtKB/TrEMBL;Acc:H2N238]	ENSORLG00000020593	3.47	10.48	1.59463
	Uncharacterized protein [Source:UniProtKB/TrEMBL;Acc:H2N2A9]	ENSORLG00000020658	43.4	360.29	3.05339
ETV5	Uncharacterized protein [Source:UniProtKB/TrEMBL;Acc:H2N2Y5]	ENSORLG00000020852	2.48	7.29	1.55558
OLA.23336	Uncharacterized protein [Source:UniProtKB/TrEMBL;Acc:H2N307]	ENSORLG00000020880	1.07	2.49	1.21853
SNORD47	Small nucleolar RNA SNORD47 [Source:RFAM;Acc:RF00281]	ENSORLG00000021274	5.6	18.9	1.75489
SNORD77	Small nucleolar RNA SNORD77 [Source:RFAM;Acc:RF00591]	ENSORLG00000021285	2	5.11	1.35332
SNORD14	Small nucleolar RNA SNORD14 [Source:RFAM;Acc:RF00016]	ENSORLG00000021288	2.8	7.15	1.35252
SNORD14	Small nucleolar RNA SNORD14 [Source:RFAM;Acc:RF00016]	ENSORLG00000021291	2.8	11.24	2.00514
SNORA63	Small nucleolar RNA SNORA63 [Source:RFAM;Acc:RF00092]	ENSORLG00000021337	1.92	8.17	2.08923
snosnR60_Z15	Small nucleolar RNA snR60/Z15/Z230/Z193/J17 [Source:RFAM;Acc:RF00309]	ENSORLG00000021348	2	5.62	1.49057
SNORA31	Small nucleolar RNA SNORA31 [Source:RFAM;Acc:RF00322]	ENSORLG00000021510	2.14	8.19	1.93625
SNORA16	Small nucleolar RNA SNORA16B/SNORA16A family [Source:RFAM;Acc:RF00190]	ENSORLG00000021517	4.15	8.32	1.00347
		ENSORLG00000021623	2	6.13	1.61589
		ENSORLG00000021659	488.35	2108.1	2.10996
SNORA56	Small nucleolar RNA SNORA56 [Source:RFAM;Acc:RF00417]	ENSORLG00000021678	1.71	3.93	1.20053
