# Supplementary material for: Histological and Transcriptomic Analysis of Adult Japanese Medaka Sampled Onboard the International Space Station
Source: PLoS One. 2015 Oct 1;10(10):e0138799. doi: 10.1371/journal.pone.0138799 (PMC4591011; doi:10.1371/journal.pone.0138799)
Supplement: S8 Table — (XLSX) [file pone.0138799.s012.xlsx]

## Sheet: Sheet1
Genes down regulated in SFs (liver)
Gene Symbol	Description	Ensembl GeneID	RPKM (GCs)	RPKM (SFs)	SR (liver)
TMEM237 (2 of 2)	transmembrane protein 237 [Source:HGNC Symbol;Acc:14432]	ENSORLG00000000008	8.09	3.74	-1.1131
	Uncharacterized protein [Source:UniProtKB/TrEMBL;Acc:H2L2S2]	ENSORLG00000000014	4.8	1.7	-1.4975
GYLTL1B	Uncharacterized protein [Source:UniProtKB/TrEMBL;Acc:H2L2Y0]	ENSORLG00000000070	2.05	1.02	-1.00705
CTSD	Uncharacterized protein [Source:UniProtKB/TrEMBL;Acc:H2L309]	ENSORLG00000000092	198.89	85.52	-1.21764
MINOS1	Uncharacterized protein [Source:UniProtKB/TrEMBL;Acc:H2L367]	ENSORLG00000000148	7.02	2.14	-1.71386
OLA.5461	Glucose-6-phosphate isomerase [Source:UniProtKB/TrEMBL;Acc:H2L3I7]	ENSORLG00000000249	124.18	51.03	-1.28302
MED20	Uncharacterized protein [Source:UniProtKB/TrEMBL;Acc:H2L3J5]	ENSORLG00000000258	3.14	1.41	-1.15507
	Uncharacterized protein [Source:UniProtKB/TrEMBL;Acc:H2L3K1]	ENSORLG00000000265	5.83	2.3	-1.34186
FGF19	Uncharacterized protein [Source:UniProtKB/TrEMBL;Acc:H2L3M7]	ENSORLG00000000289	4.26	2.03	-1.06937
SRSF3 (1 of 2)	serine/arginine-rich splicing factor 3 [Source:HGNC Symbol;Acc:10785]	ENSORLG00000000292	14.35	7.13	-1.00908
	Uncharacterized protein [Source:UniProtKB/TrEMBL;Acc:H2L3Q5]	ENSORLG00000000313	11.35	3.62	-1.64863
AQP10 (1 of 2)	aquaporin 10 [Source:HGNC Symbol;Acc:16029]	ENSORLG00000000339	17.25	7.85	-1.13583
	Uncharacterized protein [Source:UniProtKB/TrEMBL;Acc:H2L3T9]	ENSORLG00000000346	12.46	5.83	-1.09574
PCCA	Uncharacterized protein [Source:UniProtKB/TrEMBL;Acc:H2L3W7]	ENSORLG00000000361	9.42	3.33	-1.5002
TRIAP1	Uncharacterized protein [Source:UniProtKB/TrEMBL;Acc:H2L3X2]	ENSORLG00000000368	19.75	8.85	-1.1581
	Uncharacterized protein [Source:UniProtKB/TrEMBL;Acc:H2L3X8]	ENSORLG00000000372	5.5	2.27	-1.27674
PKN1 (2 of 2)	protein kinase N1 [Source:HGNC Symbol;Acc:9405]	ENSORLG00000000385	2.41	1.15	-1.0674
WDR45	Uncharacterized protein [Source:UniProtKB/TrEMBL;Acc:H2L3Z4]	ENSORLG00000000386	11.24	4.58	-1.29522
MAPK13	Uncharacterized protein [Source:UniProtKB/TrEMBL;Acc:H2L406]	ENSORLG00000000393	6.58	3.05	-1.10928
ACOX3 (1 of 3)	acyl-CoA oxidase 3, pristanoyl [Source:HGNC Symbol;Acc:121]	ENSORLG00000000503	383.37	188.06	-1.02754
	Uncharacterized protein [Source:UniProtKB/TrEMBL;Acc:H2L4D7]	ENSORLG00000000513	2.6	1.29	-1.01114
S100A10 (1 of 2)	S100 calcium binding protein A10 [Source:HGNC Symbol;Acc:10487]	ENSORLG00000000531	19.6	9.08	-1.11009
OLA.27028	Uncharacterized protein [Source:UniProtKB/TrEMBL;Acc:H2L4N7]	ENSORLG00000000596	3.42	1.14	-1.58496
OLA.4034	Uncharacterized protein [Source:UniProtKB/TrEMBL;Acc:H2L4T4]	ENSORLG00000000637	342.08	113.04	-1.5975
C11ORF67	Uncharacterized protein [Source:UniProtKB/TrEMBL;Acc:H2L4U5]	ENSORLG00000000651	29.29	11.77	-1.31529
	Uncharacterized protein [Source:UniProtKB/TrEMBL;Acc:H2L526]	ENSORLG00000000717	8.5	1.42	-2.58157
	Uncharacterized protein [Source:UniProtKB/TrEMBL;Acc:H2L572]	ENSORLG00000000764	6.01	1.92	-1.64626
	Uncharacterized protein [Source:UniProtKB/TrEMBL;Acc:H2L573]	ENSORLG00000000766	35.74	4.8	-2.89643
	Uncharacterized protein [Source:UniProtKB/TrEMBL;Acc:H2L580]	ENSORLG00000000770	4.57	1.15	-1.99056
OLA.4344	Glutathione peroxidase [Source:UniProtKB/TrEMBL;Acc:H2L5D9]	ENSORLG00000000823	121.39	55.72	-1.12338
C5ORF4	Uncharacterized protein [Source:UniProtKB/TrEMBL;Acc:H2L5F6]	ENSORLG00000000838	511.92	253.29	-1.01513
SUZ12 (2 of 2)	suppressor of zeste 12 homolog (Drosophila) [Source:HGNC Symbol;Acc:17101]	ENSORLG00000000839	2.69	1.05	-1.35722
BTK	Uncharacterized protein [Source:UniProtKB/TrEMBL;Acc:H2L5G0]	ENSORLG00000000842	6.69	2.82	-1.24631
FBXO21	Uncharacterized protein [Source:UniProtKB/TrEMBL;Acc:H2L5N2]	ENSORLG00000000914	3.09	1.44	-1.10154
TMEM220	Uncharacterized protein [Source:UniProtKB/TrEMBL;Acc:H2L642]	ENSORLG00000001043	17.53	7.3	-1.26386
H2AFY2	Histone H2A [Source:UniProtKB/TrEMBL;Acc:H2L6A0]	ENSORLG00000001088	7.07	3.19	-1.14815
FAM212A (2 of 2)	family with sequence similarity 212, member A [Source:HGNC Symbol;Acc:32480]	ENSORLG00000001089	3.22	1.09	-1.56273
VPS52	Uncharacterized protein [Source:UniProtKB/TrEMBL;Acc:H2L6C1]	ENSORLG00000001105	2.62	1.23	-1.09091
PSMA1	Proteasome subunit alpha type [Source:UniProtKB/TrEMBL;Acc:H2L6P7]	ENSORLG00000001217	8.72	4.15	-1.07122
	Uncharacterized protein [Source:UniProtKB/TrEMBL;Acc:H2L6Q9]	ENSORLG00000001228	3832.68	1542.11	-1.31345
FAM63A	Uncharacterized protein [Source:UniProtKB/TrEMBL;Acc:H2L6S3]	ENSORLG00000001245	16.41	7.98	-1.04011
	Uncharacterized protein [Source:UniProtKB/TrEMBL;Acc:H2L707]	ENSORLG00000001314	5.82	2.41	-1.27199
		ENSORLG00000001319	43.08	14.31	-1.58999
OLA.1612	Uncharacterized protein [Source:UniProtKB/TrEMBL;Acc:H2L771]	ENSORLG00000001360	106.67	47.07	-1.18027
C3ORF19	Uncharacterized protein [Source:UniProtKB/TrEMBL;Acc:H2L7L1]	ENSORLG00000001476	2.72	1.25	-1.12168
JAK2 (1 of 2)	Janus kinase 2 [Source:HGNC Symbol;Acc:6192]	ENSORLG00000001504	2.46	1.1	-1.16115
TMEM106C	Uncharacterized protein [Source:UniProtKB/TrEMBL;Acc:H2L7R5]	ENSORLG00000001519	4.09	1.76	-1.21653
FHL1 (1 of 2)	four and a half LIM domains 1 [Source:HGNC Symbol;Acc:3702]	ENSORLG00000001563	2.11	1.03	-1.0346
	Uncharacterized protein [Source:UniProtKB/TrEMBL;Acc:H2L7Z0]	ENSORLG00000001579	2.82	1.05	-1.42531
DHCR24	Uncharacterized protein [Source:UniProtKB/TrEMBL;Acc:H2L821]	ENSORLG00000001602	123.39	58.9	-1.06689
OLA.10685	Uncharacterized protein [Source:UniProtKB/TrEMBL;Acc:H2L826]	ENSORLG00000001610	13.88	6.36	-1.12591
QPRT	Uncharacterized protein [Source:UniProtKB/TrEMBL;Acc:H2L860]	ENSORLG00000001635	24.51	10.07	-1.28331
APOF	Uncharacterized protein [Source:UniProtKB/TrEMBL;Acc:H2L873]	ENSORLG00000001646	14.29	6.23	-1.1977
MSX2	Uncharacterized protein [Source:UniProtKB/TrEMBL;Acc:H2L8B5]	ENSORLG00000001686	3.48	1.28	-1.44294
DNPEP	Uncharacterized protein [Source:UniProtKB/TrEMBL;Acc:H2L8D9]	ENSORLG00000001701	4.94	2.26	-1.12819
SLC30A8	Uncharacterized protein [Source:UniProtKB/TrEMBL;Acc:H2L8M6]	ENSORLG00000001769	18.34	4.67	-1.9735
COX4I2	Uncharacterized protein [Source:UniProtKB/TrEMBL;Acc:H2L8S5]	ENSORLG00000001813	229.75	91.77	-1.32397
OLA.4301	Uncharacterized protein [Source:UniProtKB/TrEMBL;Acc:H2L918]	ENSORLG00000001889	19.43	4.86	-1.99926
RANGRF	Uncharacterized protein [Source:UniProtKB/TrEMBL;Acc:H2L926]	ENSORLG00000001895	4.07	1.91	-1.09146
SLC25A44 (2 of 2)	solute carrier family 25, member 44 [Source:HGNC Symbol;Acc:29036]	ENSORLG00000001911	2.24	1.11	-1.01294
SNX1 (1 of 2)	sorting nexin 1 [Source:HGNC Symbol;Acc:11172]	ENSORLG00000001970	7.01	3.24	-1.11342
NRP1 (2 of 2)	neuropilin 1 [Source:HGNC Symbol;Acc:8004]	ENSORLG00000002005	5.75	1.97	-1.54537
PPM1H (2 of 2)	protein phosphatase, Mg2+/Mn2+ dependent, 1H [Source:HGNC Symbol;Acc:18583]	ENSORLG00000002146	6.13	2.19	-1.48496
MYLPF (2 of 2)	myosin light chain, phosphorylatable, fast skeletal muscle [Source:HGNC Symbol;Acc:29824]	ENSORLG00000002168	2.81	1.1	-1.35307
HSD3B7	Uncharacterized protein [Source:UniProtKB/TrEMBL;Acc:H2LA18]	ENSORLG00000002190	83.78	39.57	-1.0822
	Uncharacterized protein [Source:UniProtKB/TrEMBL;Acc:H2LAB7]	ENSORLG00000002278	7.62	3.67	-1.05401
	Uncharacterized protein [Source:UniProtKB/TrEMBL;Acc:H2LAC2]	ENSORLG00000002284	2.86	1.34	-1.09378
WDR41	Uncharacterized protein [Source:UniProtKB/TrEMBL;Acc:H2LAD9]	ENSORLG00000002299	4.61	2.2	-1.06726
BNIP1 (1 of 2)	BCL2/adenovirus E1B 19kDa interacting protein 1 [Source:HGNC Symbol;Acc:1082]	ENSORLG00000002369	67.06	24.15	-1.47343
	Uncharacterized protein [Source:UniProtKB/TrEMBL;Acc:H2LAV3]	ENSORLG00000002431	127.07	22.35	-2.50728
MYL1 (2 of 2)	myosin, light chain 1, alkali; skeletal, fast [Source:HGNC Symbol;Acc:7582]	ENSORLG00000002432	2.58	1.08	-1.25634
SPRED2	Uncharacterized protein [Source:UniProtKB/TrEMBL;Acc:H2LAV6]	ENSORLG00000002435	3.91	1.9	-1.04117
CDON	Uncharacterized protein [Source:UniProtKB/TrEMBL;Acc:H2LAX0]	ENSORLG00000002446	4.11	1.37	-1.58496
FGA	Uncharacterized protein [Source:UniProtKB/TrEMBL;Acc:H2LAX9]	ENSORLG00000002453	3690.65	1805.54	-1.03144
BCL9L	Uncharacterized protein [Source:UniProtKB/TrEMBL;Acc:H2LAY2]	ENSORLG00000002455	9.69	4.36	-1.15217
OLA.10292	Uncharacterized protein [Source:UniProtKB/TrEMBL;Acc:H2LAY3]	ENSORLG00000002458	78.24	38.57	-1.02043
FAM110A	Uncharacterized protein [Source:UniProtKB/TrEMBL;Acc:H2LB52]	ENSORLG00000002513	14.03	5.61	-1.32244
NDUFA4	Uncharacterized protein [Source:UniProtKB/TrEMBL;Acc:H2LB63]	ENSORLG00000002522	6.27	1.66	-1.91728
TTC36	Uncharacterized protein [Source:UniProtKB/TrEMBL;Acc:H2LB83]	ENSORLG00000002535	156.46	73.57	-1.0886
ID4	Uncharacterized protein [Source:UniProtKB/TrEMBL;Acc:H2LBC4]	ENSORLG00000002567	22.61	7.8	-1.53541
	Uncharacterized protein [Source:UniProtKB/TrEMBL;Acc:H2LBE0]	ENSORLG00000002579	3.77	1.57	-1.2638
DCXR	Uncharacterized protein [Source:UniProtKB/TrEMBL;Acc:H2LBN8]	ENSORLG00000002658	25.28	12.38	-1.02999
TRAPPC1	Uncharacterized protein [Source:UniProtKB/TrEMBL;Acc:H2LBU5]	ENSORLG00000002706	39.05	18.93	-1.04465
CISD3	Uncharacterized protein [Source:UniProtKB/TrEMBL;Acc:H2LBU9]	ENSORLG00000002709	4.84	2.02	-1.26065
PSMB6	Proteasome subunit beta type [Source:UniProtKB/TrEMBL;Acc:H2LC09]	ENSORLG00000002755	15.28	5.96	-1.35826
	Uncharacterized protein [Source:UniProtKB/TrEMBL;Acc:H2LCD7]	ENSORLG00000002862	4.46	2.11	-1.0798
HEXIM1	Uncharacterized protein [Source:UniProtKB/TrEMBL;Acc:H2LCI1]	ENSORLG00000002894	13.92	4.07	-1.77406
		ENSORLG00000002923	119.79	59.17	-1.01757
	Uncharacterized protein [Source:UniProtKB/TrEMBL;Acc:H2LCQ0]	ENSORLG00000002955	4.01	1.3	-1.62509
PELI1 (2 of 2)	pellino E3 ubiquitin protein ligase 1 [Source:HGNC Symbol;Acc:8827]	ENSORLG00000002992	5.33	2.41	-1.1451
RBM15B	Uncharacterized protein [Source:UniProtKB/TrEMBL;Acc:H2LCX3]	ENSORLG00000003015	2.9	1.18	-1.29727
C20ORF3	Uncharacterized protein [Source:UniProtKB/TrEMBL;Acc:H2LCZ3]	ENSORLG00000003030	162.01	77.69	-1.06028
PEX6	Uncharacterized protein [Source:UniProtKB/TrEMBL;Acc:H2LD44]	ENSORLG00000003080	2.62	1.24	-1.07923
APOLD1 (3 of 4)	apolipoprotein L domain containing 1 [Source:HGNC Symbol;Acc:25268]	ENSORLG00000003100	3.51	1.67	-1.07162
PHOSPHO1 (1 of 2)	phosphatase, orphan 1 [Source:HGNC Symbol;Acc:16815]	ENSORLG00000003115	4.02	1.82	-1.14326
	Uncharacterized protein [Source:UniProtKB/TrEMBL;Acc:H2LDI5]	ENSORLG00000003204	11.69	3.95	-1.56535
GFM2	Uncharacterized protein [Source:UniProtKB/TrEMBL;Acc:H2LE11]	ENSORLG00000003360	6.85	3.32	-1.04492
	Uncharacterized protein [Source:UniProtKB/TrEMBL;Acc:H2LE63]	ENSORLG00000003404	5.94	2.32	-1.35634
COMMD10	Uncharacterized protein [Source:UniProtKB/TrEMBL;Acc:H2LE84]	ENSORLG00000003421	3.48	1.01	-1.78473
XIRP2 (1 of 2)	xin actin-binding repeat containing 2 [Source:HGNC Symbol;Acc:14303]	ENSORLG00000003433	2.66	1.27	-1.0666
	Uncharacterized protein [Source:UniProtKB/TrEMBL;Acc:H2LEA1]	ENSORLG00000003437	115.27	34.49	-1.74077
	Uncharacterized protein [Source:UniProtKB/TrEMBL;Acc:H2LEA4]	ENSORLG00000003439	20.71	2.41	-3.10322
ABCB11	Uncharacterized protein [Source:UniProtKB/TrEMBL;Acc:H2LEC5]	ENSORLG00000003454	43.69	7.88	-2.47104
	Uncharacterized protein [Source:UniProtKB/TrEMBL;Acc:H2LED2]	ENSORLG00000003462	2642.47	1293.36	-1.03076
	Uncharacterized protein [Source:UniProtKB/TrEMBL;Acc:H2LEG5]	ENSORLG00000003483	2.94	1.47	-1
RDH1	Uncharacterized protein [Source:UniProtKB/TrEMBL;Acc:H2LEH4]	ENSORLG00000003489	49.52	19.14	-1.37142
C3ORF23	Uncharacterized protein [Source:UniProtKB/TrEMBL;Acc:H2LEL4]	ENSORLG00000003521	3.04	1.51	-1.00952
OXGR1	Uncharacterized protein [Source:UniProtKB/TrEMBL;Acc:H2LEP6]	ENSORLG00000003552	3	1.22	-1.29808
GIPC2	Uncharacterized protein [Source:UniProtKB/TrEMBL;Acc:H2LEU6]	ENSORLG00000003587	6.64	2.95	-1.17047
NT5C3B (1 of 2)	5'-nucleotidase, cytosolic IIIB [Source:HGNC Symbol;Acc:28300]	ENSORLG00000003605	6.96	2.04	-1.77052
	Uncharacterized protein [Source:UniProtKB/TrEMBL;Acc:H2LF25]	ENSORLG00000003656	9.27	4.12	-1.16993
	Uncharacterized protein [Source:UniProtKB/TrEMBL;Acc:H2LF86]	ENSORLG00000003706	9.26	3.81	-1.28122
RFC3	Uncharacterized protein [Source:UniProtKB/TrEMBL;Acc:H2LF90]	ENSORLG00000003709	2.66	1.17	-1.18492
SLC16A6 (1 of 2)	solute carrier family 16, member 6 (monocarboxylic acid transporter 7) [Source:HGNC Symbol;Acc:10927]	ENSORLG00000003719	32.08	11.47	-1.48381
CNP	Uncharacterized protein [Source:UniProtKB/TrEMBL;Acc:H2LFB0]	ENSORLG00000003724	50.95	20.7	-1.29945
OLA.4216	Uncharacterized protein [Source:UniProtKB/TrEMBL;Acc:H2LFB1]	ENSORLG00000003725	5	2.27	-1.13924
ARSG	Uncharacterized protein [Source:UniProtKB/TrEMBL;Acc:H2LFE3]	ENSORLG00000003750	7.56	2.98	-1.34307
	Uncharacterized protein [Source:UniProtKB/TrEMBL;Acc:H2LFF5]	ENSORLG00000003765	2.48	1.03	-1.2677
TMEM88 (1 of 2)	transmembrane protein 88 [Source:HGNC Symbol;Acc:32371]	ENSORLG00000003795	3.91	1.2	-1.70413
TTC33	Uncharacterized protein [Source:UniProtKB/TrEMBL;Acc:H2LFI8]	ENSORLG00000003796	12.87	5.88	-1.13012
FABP1	Uncharacterized protein [Source:UniProtKB/TrEMBL;Acc:H2LFL3]	ENSORLG00000003820	15.52	3.29	-2.23797
MIF	Uncharacterized protein [Source:UniProtKB/TrEMBL;Acc:H2LFR8]	ENSORLG00000003850	62.99	25.67	-1.29504
WDR82 (1 of 2)	WD repeat domain 82 [Source:HGNC Symbol;Acc:28826]	ENSORLG00000003864	4.42	1.78	-1.31217
DIO1	Iodothyronine deiodinase [Source:UniProtKB/TrEMBL;Acc:H2LFU8]	ENSORLG00000003876	1654.63	633.71	-1.38461
TAF2	Uncharacterized protein [Source:UniProtKB/TrEMBL;Acc:H2LFZ4]	ENSORLG00000003911	5.96	2.7	-1.14235
OLA.20755	acyl-CoA thioesterase 11 [Source:RefSeq peptide;Acc:NP_001155124]	ENSORLG00000003927	8.89	3.96	-1.16668
HABP4	Uncharacterized protein [Source:UniProtKB/TrEMBL;Acc:H2LG13]	ENSORLG00000003929	8.31	2.09	-1.99135
CDC14B	Uncharacterized protein [Source:UniProtKB/TrEMBL;Acc:H2LG27]	ENSORLG00000003939	12.18	3.87	-1.65411
OLA.22985	Uncharacterized protein [Source:UniProtKB/TrEMBL;Acc:H2LG43]	ENSORLG00000003950	59.46	28.69	-1.05137
OLA.27503	Uncharacterized protein [Source:UniProtKB/TrEMBL;Acc:H2LG86]	ENSORLG00000003985	13.33	4.8	-1.47357
BTD	Uncharacterized protein [Source:UniProtKB/TrEMBL;Acc:H2LGF5]	ENSORLG00000004039	979.32	433.37	-1.17618
AARSD1	Uncharacterized protein [Source:UniProtKB/TrEMBL;Acc:H2LGJ7]	ENSORLG00000004068	5.26	2.32	-1.18094
HAL	Histidine ammonia-lyase [Source:UniProtKB/TrEMBL;Acc:H2LGK9]	ENSORLG00000004075	88.04	40.28	-1.1281
DLX3	Uncharacterized protein [Source:UniProtKB/TrEMBL;Acc:H2LGQ4]	ENSORLG00000004116	3.13	1.14	-1.45713
MB	Uncharacterized protein [Source:UniProtKB/TrEMBL;Acc:H2LGS0]	ENSORLG00000004130	7.75	1.77	-2.13045
RBPMS	Uncharacterized protein [Source:UniProtKB/TrEMBL;Acc:H2LGS3]	ENSORLG00000004135	2.81	1.23	-1.19191
	Uncharacterized protein [Source:UniProtKB/TrEMBL;Acc:H2LGW3]	ENSORLG00000004167	2.18	1.05	-1.05394
TFPI2	Uncharacterized protein [Source:UniProtKB/TrEMBL;Acc:H2LGW4]	ENSORLG00000004168	15.77	7.86	-1.00458
ATF7IP	Uncharacterized protein [Source:UniProtKB/TrEMBL;Acc:H2LGY4]	ENSORLG00000004183	13.75	6.29	-1.1283
OLA.4567	Uncharacterized protein [Source:UniProtKB/TrEMBL;Acc:H2LGZ2]	ENSORLG00000004193	9.42	4.44	-1.08517
TCEA3	Uncharacterized protein [Source:UniProtKB/TrEMBL;Acc:H2LHL2]	ENSORLG00000004368	7.99	3.99	-1.00181
SOD1	Superoxide dismutase [Cu-Zn] [Source:UniProtKB/TrEMBL;Acc:H2LHN5]	ENSORLG00000004389	274.25	122.92	-1.15777
NR0B2	Uncharacterized protein [Source:UniProtKB/TrEMBL;Acc:H2LHV3]	ENSORLG00000004442	36.3	10.47	-1.79371
TYW3	Uncharacterized protein [Source:UniProtKB/TrEMBL;Acc:H2LHZ3]	ENSORLG00000004470	2.76	1.34	-1.04244
BAMBI	BMP and activin membrane-bound inhibitor homolog [Source:UniProtKB/TrEMBL;Acc:H2LI24]	ENSORLG00000004493	9.94	4.66	-1.09292
SHFM1	Uncharacterized protein [Source:UniProtKB/TrEMBL;Acc:H2LI72]	ENSORLG00000004529	34.1	14.9	-1.19446
TMEM158	Uncharacterized protein [Source:UniProtKB/TrEMBL;Acc:H2LIA1]	ENSORLG00000004555	2.93	1.32	-1.15036
CREB3L3	Uncharacterized protein [Source:UniProtKB/TrEMBL;Acc:H2LIG8]	ENSORLG00000004610	51.05	23.58	-1.11435
	Integrin beta [Source:UniProtKB/TrEMBL;Acc:H2LIS1]	ENSORLG00000004690	2.37	1.13	-1.06856
MRS2	Uncharacterized protein [Source:UniProtKB/TrEMBL;Acc:H2LIT2]	ENSORLG00000004699	3.02	1.48	-1.02895
OLA.17251	Integrin beta [Source:UniProtKB/TrEMBL;Acc:H2LIT5]	ENSORLG00000004702	427.75	181	-1.24078
CPN1	Uncharacterized protein [Source:UniProtKB/TrEMBL;Acc:H2LIU9]	ENSORLG00000004715	12.39	5.37	-1.20618
PLK2	Uncharacterized protein [Source:UniProtKB/TrEMBL;Acc:H2LIY4]	ENSORLG00000004740	5.44	1.89	-1.52522
GPR125	Uncharacterized protein [Source:UniProtKB/TrEMBL;Acc:H2LJ12]	ENSORLG00000004767	8.81	3.48	-1.34005
OLA.11303	Uncharacterized protein [Source:UniProtKB/TrEMBL;Acc:H2LJK3]	ENSORLG00000004919	8.83	3.76	-1.23168
COLEC10	Uncharacterized protein [Source:UniProtKB/TrEMBL;Acc:H2LJK4]	ENSORLG00000004920	6.51	3.2	-1.02459
	Uncharacterized protein [Source:UniProtKB/TrEMBL;Acc:H2LJL6]	ENSORLG00000004930	15.49	7.66	-1.01592
CYYR1	Uncharacterized protein [Source:UniProtKB/TrEMBL;Acc:H2LJV5]	ENSORLG00000004998	8.2	3.83	-1.09828
KCTD12	Uncharacterized protein [Source:UniProtKB/TrEMBL;Acc:H2LK11]	ENSORLG00000005046	32.19	12.6	-1.35319
	Uncharacterized protein [Source:UniProtKB/TrEMBL;Acc:H2LK94]	ENSORLG00000005110	34.87	11.81	-1.56198
C9ORF64	Uncharacterized protein [Source:UniProtKB/TrEMBL;Acc:H2LKC6]	ENSORLG00000005140	36.38	18.01	-1.01435
TMEM126B	Uncharacterized protein [Source:UniProtKB/TrEMBL;Acc:H2LKK7]	ENSORLG00000005204	7.29	2.28	-1.67688
ARPC5 (2 of 2)	actin related protein 2/3 complex, subunit 5, 16kDa [Source:HGNC Symbol;Acc:708]	ENSORLG00000005347	15.11	7.44	-1.02213
ATP5G3 (2 of 2)	ATP synthase, H+ transporting, mitochondrial Fo complex, subunit C3 (subunit 9) [Source:HGNC Symbol;Acc:843]	ENSORLG00000005390	70.58	20.45	-1.78716
NAE1	Uncharacterized protein [Source:UniProtKB/TrEMBL;Acc:H2LLC6]	ENSORLG00000005429	15.27	7.43	-1.03927
VMO1	Uncharacterized protein [Source:UniProtKB/TrEMBL;Acc:H2LLD6]	ENSORLG00000005440	3182.34	1559.29	-1.0292
EGR1	early growth response 1 [Source:RefSeq peptide;Acc:NP_001139617]	ENSORLG00000005451	9.53	1.87	-2.34944
BAD	Uncharacterized protein [Source:UniProtKB/TrEMBL;Acc:H2LLL3]	ENSORLG00000005503	5.81	2.27	-1.35585
OLA.3226	Uncharacterized protein [Source:UniProtKB/TrEMBL;Acc:H2LLM2]	ENSORLG00000005511	2.24	1.12	-1
	Uncharacterized protein [Source:UniProtKB/TrEMBL;Acc:H2LLN9]	ENSORLG00000005526	5.1	2.13	-1.25964
TRAPPC2L	Uncharacterized protein [Source:UniProtKB/TrEMBL;Acc:H2LLP2]	ENSORLG00000005528	3.89	1.69	-1.20275
	Uncharacterized protein [Source:UniProtKB/TrEMBL;Acc:H2LLR9]	ENSORLG00000005549	3.79	1.35	-1.48924
ARL2	Uncharacterized protein [Source:UniProtKB/TrEMBL;Acc:H2LLU3]	ENSORLG00000005571	5.67	1.81	-1.64736
N4BP2	Uncharacterized protein [Source:UniProtKB/TrEMBL;Acc:H2LM77]	ENSORLG00000005685	5.01	2.39	-1.0678
SLC2A7	Uncharacterized protein [Source:UniProtKB/TrEMBL;Acc:H2LMB4]	ENSORLG00000005714	17	5.82	-1.54644
EPS8L3 (2 of 2)	EPS8-like 3 [Source:HGNC Symbol;Acc:21297]	ENSORLG00000005876	4.41	2.18	-1.01645
KIF18A	Uncharacterized protein [Source:UniProtKB/TrEMBL;Acc:H2LN38]	ENSORLG00000005936	22.16	10.15	-1.12648
METTL15	Uncharacterized protein [Source:UniProtKB/TrEMBL;Acc:H2LN55]	ENSORLG00000005945	3.13	1.5	-1.0612
	Uncharacterized protein [Source:UniProtKB/TrEMBL;Acc:H2LNC5]	ENSORLG00000006005	2.87	1.11	-1.37049
HIP1R (1 of 2)	huntingtin interacting protein 1 related [Source:HGNC Symbol;Acc:18415]	ENSORLG00000006121	8.02	3.55	-1.17578
C12ORF65	Uncharacterized protein [Source:UniProtKB/TrEMBL;Acc:H2LNV7]	ENSORLG00000006153	2.78	1.18	-1.2363
OLA.6666	Uncharacterized protein [Source:UniProtKB/TrEMBL;Acc:H2LNZ0]	ENSORLG00000006177	3.95	1.39	-1.50677
TMEM45B	Uncharacterized protein [Source:UniProtKB/TrEMBL;Acc:H2LP77]	ENSORLG00000006252	8.95	2.33	-1.94156
NIF3L1	Uncharacterized protein [Source:UniProtKB/TrEMBL;Acc:H2LP93]	ENSORLG00000006267	3.38	1.4	-1.2716
SAMD13	Uncharacterized protein [Source:UniProtKB/TrEMBL;Acc:H2LPD4]	ENSORLG00000006301	4.66	1.49	-1.64502
PKP1 (2 of 2)	plakophilin 1 (ectodermal dysplasia/skin fragility syndrome) [Source:HGNC Symbol;Acc:9023]	ENSORLG00000006317	7.28	3.1	-1.23167
TBC1D17	TBC1 domain family, member 17 [Source:HGNC Symbol;Acc:25699]	ENSORLG00000006377	5.98	2.15	-1.47581
CHAMP1	chromosome alignment maintaining phosphoprotein 1 [Source:HGNC Symbol;Acc:20311]	ENSORLG00000006388	33.81	14.12	-1.25971
ZNF185	Uncharacterized protein [Source:UniProtKB/TrEMBL;Acc:H2LPP6]	ENSORLG00000006392	25.99	7.03	-1.88636
SHBG	Uncharacterized protein [Source:UniProtKB/TrEMBL;Acc:H2LPW0]	ENSORLG00000006450	937.57	453.8	-1.04687
PCYT1B (2 of 2)	phosphate cytidylyltransferase 1, choline, beta [Source:HGNC Symbol;Acc:8755]	ENSORLG00000006497	130.8	53.93	-1.2782
PBX4	Uncharacterized protein [Source:UniProtKB/TrEMBL;Acc:H2LQ45]	ENSORLG00000006519	4.74	1.43	-1.72887
PPA2	Uncharacterized protein [Source:UniProtKB/TrEMBL;Acc:H2LQ99]	ENSORLG00000006564	3.58	1.78	-1.00808
FLT4	FMS-like tyrosine kinase 4 [Source:RefSeq peptide;Acc:NP_001165514]	ENSORLG00000006599	5.99	1.64	-1.86886
PTGDS (1 of 2)	prostaglandin D2 synthase 21kDa (brain) [Source:HGNC Symbol;Acc:9592]	ENSORLG00000006624	13.15	5.28	-1.31645
	Uncharacterized protein [Source:UniProtKB/TrEMBL;Acc:H2LQK6]	ENSORLG00000006653	448.36	221.01	-1.02055
CYP24A1	Uncharacterized protein [Source:UniProtKB/TrEMBL;Acc:H2LQQ0]	ENSORLG00000006686	12.9	4.24	-1.60523
RRM1 (1 of 2)	ribonucleotide reductase M1 [Source:HGNC Symbol;Acc:10451]	ENSORLG00000006731	2.14	1.06	-1.01355
PROC	Uncharacterized protein [Source:UniProtKB/TrEMBL;Acc:H2LQV9]	ENSORLG00000006735	469.98	188.93	-1.31475
TMED1 (2 of 2)	transmembrane emp24 protein transport domain containing 1 [Source:HGNC Symbol;Acc:17291]	ENSORLG00000006770	10.67	3.94	-1.43729
ORLA-UAA	Mhc class I A precursor [Source:RefSeq peptide;Acc:NP_001098573]	ENSORLG00000006772	3.65	1.39	-1.39281
OLA.1694	Uncharacterized protein [Source:UniProtKB/TrEMBL;Acc:H2LR15]	ENSORLG00000006776	17.76	8.37	-1.08533
GPD1 (2 of 2)	glycerol-3-phosphate dehydrogenase 1 (soluble) [Source:HGNC Symbol;Acc:4455]	ENSORLG00000006847	10.44	3.69	-1.50043
OLA.16966	Uncharacterized protein [Source:UniProtKB/TrEMBL;Acc:H2LRE8]	ENSORLG00000006883	6.9	2.8	-1.30117
MAP2K1	Uncharacterized protein [Source:UniProtKB/TrEMBL;Acc:H2LRK2]	ENSORLG00000006926	6.61	3.18	-1.05562
SCUBE2	Uncharacterized protein [Source:UniProtKB/TrEMBL;Acc:H2LRR4]	ENSORLG00000006978	10.19	3.34	-1.60923
CORO2A	Coronin [Source:UniProtKB/TrEMBL;Acc:H2LS21]	ENSORLG00000007071	5.72	2.55	-1.16552
GPX3	Glutathione peroxidase [Source:UniProtKB/TrEMBL;Acc:H2LS24]	ENSORLG00000007076	12.62	4.12	-1.615
ALKBH2	Uncharacterized protein [Source:UniProtKB/TrEMBL;Acc:H2LS59]	ENSORLG00000007111	28.58	13.92	-1.03785
	Uncharacterized protein [Source:UniProtKB/TrEMBL;Acc:H2LSA3]	ENSORLG00000007141	3.98	1.77	-1.16902
MSRB2	Uncharacterized protein [Source:UniProtKB/TrEMBL;Acc:H2LSB9]	ENSORLG00000007160	32.59	15.18	-1.10226
	Uncharacterized protein [Source:UniProtKB/TrEMBL;Acc:H2LSE7]	ENSORLG00000007185	3.87	1.41	-1.45664
AM1	adrenomedullin 1 precursor [Source:RefSeq peptide;Acc:NP_001098359]	ENSORLG00000007211	31.07	12.01	-1.37129
NEIL1	Uncharacterized protein [Source:UniProtKB/TrEMBL;Acc:H2LSQ5]	ENSORLG00000007274	6.56	2.88	-1.18763
METRNL	Uncharacterized protein [Source:UniProtKB/TrEMBL;Acc:H2LSS7]	ENSORLG00000007292	2.26	1.02	-1.14775
MRPL52	Uncharacterized protein [Source:UniProtKB/TrEMBL;Acc:H2LSW6]	ENSORLG00000007322	3.57	1.61	-1.14886
AJUBA	Uncharacterized protein [Source:UniProtKB/TrEMBL;Acc:H2LSX3]	ENSORLG00000007329	4.81	1.7	-1.5005
SHARPIN (2 of 2)	SHANK-associated RH domain interactor [Source:HGNC Symbol;Acc:25321]	ENSORLG00000007392	2.3	1.05	-1.13124
DAPK2	Uncharacterized protein [Source:UniProtKB/TrEMBL;Acc:H2LT55]	ENSORLG00000007399	4.19	1.78	-1.23507
LSM6	Uncharacterized protein [Source:UniProtKB/TrEMBL;Acc:H2LT61]	ENSORLG00000007402	3.63	1.59	-1.19094
OLA.20071	aristaless-related homeobox protein [Source:RefSeq peptide;Acc:NP_001116385]	ENSORLG00000007450	6.94	2.23	-1.63789
BAIAP2 (2 of 2)	BAI1-associated protein 2 [Source:HGNC Symbol;Acc:947]	ENSORLG00000007457	3.14	1.22	-1.36388
	Uncharacterized protein [Source:UniProtKB/TrEMBL;Acc:H2LTG6]	ENSORLG00000007486	302.57	54.76	-2.46607
OLA.322	Histone H2A [Source:UniProtKB/TrEMBL;Acc:H2LTL7]	ENSORLG00000007527	17.24	5.17	-1.73752
OLA.17140	Uncharacterized protein [Source:UniProtKB/TrEMBL;Acc:H2LTQ5]	ENSORLG00000007561	60.53	28.83	-1.07008
	Uncharacterized protein [Source:UniProtKB/TrEMBL;Acc:H2LTR7]	ENSORLG00000007571	2.88	1.37	-1.07189
AVPI1	Uncharacterized protein [Source:UniProtKB/TrEMBL;Acc:H2LTV4]	ENSORLG00000007598	12.64	5.14	-1.29816
CMBL	Uncharacterized protein [Source:UniProtKB/TrEMBL;Acc:H2LU50]	ENSORLG00000007680	104.1	50.42	-1.0459
	Uncharacterized protein [Source:UniProtKB/TrEMBL;Acc:H2LUE7]	ENSORLG00000007765	6.8	2.67	-1.3487
C20orf27 (1 of 2)	chromosome 20 open reading frame 27 [Source:HGNC Symbol;Acc:15873]	ENSORLG00000007781	4.25	2.12	-1.0034
TPM1	Uncharacterized protein [Source:UniProtKB/TrEMBL;Acc:H2LUJ8]	ENSORLG00000007803	6.35	2.58	-1.29939
OLA.65	annexin max2 [Source:RefSeq peptide;Acc:NP_001098345]	ENSORLG00000007809	53.47	25.93	-1.04411
LACTB	Uncharacterized protein [Source:UniProtKB/TrEMBL;Acc:H2LUK9]	ENSORLG00000007810	6.74	3.05	-1.14394
CYP7A1	Uncharacterized protein [Source:UniProtKB/TrEMBL;Acc:H2LV07]	ENSORLG00000007920	113.96	40.37	-1.49717
LZTR1	Uncharacterized protein [Source:UniProtKB/TrEMBL;Acc:H2LV09]	ENSORLG00000007922	6.97	2.61	-1.41711
MED9	Uncharacterized protein [Source:UniProtKB/TrEMBL;Acc:H2LV78]	ENSORLG00000007978	7.35	2.44	-1.59086
RASD1 (2 of 2)	RAS, dexamethasone-induced 1 [Source:HGNC Symbol;Acc:15828]	ENSORLG00000007984	3.19	1.45	-1.1375
NXT2	Uncharacterized protein [Source:UniProtKB/TrEMBL;Acc:H2LVG8]	ENSORLG00000008052	4.48	1.79	-1.32354
EPS8L1 (1 of 2)	EPS8-like 1 [Source:HGNC Symbol;Acc:21295]	ENSORLG00000008095	5.44	2.29	-1.24826
ACTR3	Uncharacterized protein [Source:UniProtKB/TrEMBL;Acc:H2LVP0]	ENSORLG00000008104	6.5	3.25	-1
OLA.28616	androgen receptor beta [Source:RefSeq peptide;Acc:NP_001116383]	ENSORLG00000008220	45.42	19.31	-1.23398
ZC4H2	Uncharacterized protein [Source:UniProtKB/TrEMBL;Acc:H2LW92]	ENSORLG00000008272	13.11	4.45	-1.55879
	Uncharacterized protein [Source:UniProtKB/TrEMBL;Acc:H2LW98]	ENSORLG00000008274	5.18	2.32	-1.15883
PLRG1	Uncharacterized protein [Source:UniProtKB/TrEMBL;Acc:H2LWD3]	ENSORLG00000008305	10.19	5.03	-1.01852
GCOM1	Uncharacterized protein [Source:UniProtKB/TrEMBL;Acc:H2LWK6]	ENSORLG00000008354	2.42	1.16	-1.06088
AGTR2	Uncharacterized protein [Source:UniProtKB/TrEMBL;Acc:H2LWP2]	ENSORLG00000008388	8.46	4.08	-1.05209
NR2F2	Uncharacterized protein [Source:UniProtKB/TrEMBL;Acc:H2LWU0]	ENSORLG00000008429	4.84	2.11	-1.19776
OLA.12299	Uncharacterized protein [Source:UniProtKB/TrEMBL;Acc:H2LWW6]	ENSORLG00000008448	8.07	3.16	-1.35264
ORAI1 (1 of 2)	ORAI calcium release-activated calcium modulator 1 [Source:HGNC Symbol;Acc:25896]	ENSORLG00000008491	26.13	12.06	-1.11548
HAO2	Uncharacterized protein [Source:UniProtKB/TrEMBL;Acc:H2LX38]	ENSORLG00000008512	135.04	58.39	-1.20959
CAST (2 of 2)	calpastatin [Source:HGNC Symbol;Acc:1515]	ENSORLG00000008522	2.88	1.24	-1.21573
OLA.5931	Uncharacterized protein [Source:UniProtKB/TrEMBL;Acc:H2LXA3]	ENSORLG00000008568	73.63	33.05	-1.15564
SLC25A21	Uncharacterized protein [Source:UniProtKB/TrEMBL;Acc:H2LXE0]	ENSORLG00000008606	2.25	1.07	-1.07231
ACSL1 (3 of 3)	acyl-CoA synthetase long-chain family member 1 [Source:HGNC Symbol;Acc:3569]	ENSORLG00000008655	35.36	16.01	-1.14314
TKTL2	Uncharacterized protein [Source:UniProtKB/TrEMBL;Acc:H2LXN6]	ENSORLG00000008684	108.88	51.04	-1.09304
MPV17	Uncharacterized protein [Source:UniProtKB/TrEMBL;Acc:H2LXU1]	ENSORLG00000008726	15.85	7.25	-1.12843
DOM3Z	Uncharacterized protein [Source:UniProtKB/TrEMBL;Acc:H2LXX0]	ENSORLG00000008743	4.09	1.82	-1.16816
JKAMP	Uncharacterized protein [Source:UniProtKB/TrEMBL;Acc:H2LXX1]	ENSORLG00000008744	51.06	21.97	-1.21666
SIK1	Uncharacterized protein [Source:UniProtKB/TrEMBL;Acc:H2LY40]	ENSORLG00000008806	11.61	4.61	-1.33253
OLA.27859	annexin max1 [Source:RefSeq peptide;Acc:NP_001098294]	ENSORLG00000008809	6.61	3.02	-1.1301
PLS3 (2 of 2)	plastin 3 [Source:HGNC Symbol;Acc:9091]	ENSORLG00000008846	4.99	2.44	-1.03216
ACPL2	Uncharacterized protein [Source:UniProtKB/TrEMBL;Acc:H2LYA7]	ENSORLG00000008865	7.76	3.02	-1.36151
PYGL	Phosphorylase [Source:UniProtKB/TrEMBL;Acc:H2LYL0]	ENSORLG00000008955	193.23	54.26	-1.83236
CBX8	Uncharacterized protein [Source:UniProtKB/TrEMBL;Acc:H2LYR7]	ENSORLG00000009002	6.97	2.85	-1.2902
ANKRD46	Uncharacterized protein [Source:UniProtKB/TrEMBL;Acc:H2LZ27]	ENSORLG00000009086	13.5	6.49	-1.05667
LRIG3	Uncharacterized protein [Source:UniProtKB/TrEMBL;Acc:H2LZ48]	ENSORLG00000009105	3.21	1.05	-1.61218
OLAH	Uncharacterized protein [Source:UniProtKB/TrEMBL;Acc:H2LZ60]	ENSORLG00000009115	8.77	4.23	-1.05192
AHSG	Uncharacterized protein [Source:UniProtKB/TrEMBL;Acc:H2LZ65]	ENSORLG00000009119	1115.9	431.69	-1.37014
	Uncharacterized protein [Source:UniProtKB/TrEMBL;Acc:H2LZM2]	ENSORLG00000009248	25.53	10.64	-1.2627
RBM17	Uncharacterized protein [Source:UniProtKB/TrEMBL;Acc:H2M027]	ENSORLG00000009371	9.55	3.92	-1.28465
	Uncharacterized protein [Source:UniProtKB/TrEMBL;Acc:H2M075]	ENSORLG00000009411	10.72	3.8	-1.49623
MAFB (1 of 2)	v-maf musculoaponeurotic fibrosarcoma oncogene homolog B (avian) [Source:HGNC Symbol;Acc:6408]	ENSORLG00000009479	11.47	5.04	-1.18637
RORC	Uncharacterized protein [Source:UniProtKB/TrEMBL;Acc:H2M0G4]	ENSORLG00000009486	3.29	1.51	-1.12354
ALDH1L1	Uncharacterized protein [Source:UniProtKB/TrEMBL;Acc:H2M0H9]	ENSORLG00000009492	49.81	19.23	-1.37308
BRI3	Uncharacterized protein [Source:UniProtKB/TrEMBL;Acc:H2M0J7]	ENSORLG00000009510	25.28	9.5	-1.412
THRAP3 (1 of 2)	thyroid hormone receptor associated protein 3 [Source:HGNC Symbol;Acc:22964]	ENSORLG00000009543	29.96	14.81	-1.01647
	Uncharacterized protein [Source:UniProtKB/TrEMBL;Acc:H2M0U0]	ENSORLG00000009587	3.55	1.09	-1.70349
MEAF6	Uncharacterized protein [Source:UniProtKB/TrEMBL;Acc:H2M0V0]	ENSORLG00000009597	3.71	1.79	-1.05146
RRAGC (2 of 2)	Ras-related GTP binding C [Source:HGNC Symbol;Acc:19902]	ENSORLG00000009645	3.05	1.38	-1.14414
GSTA5	Glutathione S-transferase [Source:UniProtKB/TrEMBL;Acc:H2M151]	ENSORLG00000009674	187.82	89.64	-1.06714
TFRC (1 of 2)	transferrin receptor (p90, CD71) [Source:HGNC Symbol;Acc:11763]	ENSORLG00000009702	18.45	6.97	-1.40439
SCARB2	Uncharacterized protein [Source:UniProtKB/TrEMBL;Acc:H2M1E2]	ENSORLG00000009744	2.13	1.02	-1.06228
HN1	Uncharacterized protein [Source:UniProtKB/TrEMBL;Acc:H2M1J3]	ENSORLG00000009783	12.52	5.07	-1.30418
SEPT9 (1 of 2)	septin 9 [Source:HGNC Symbol;Acc:7323]	ENSORLG00000009803	3.6	1.7	-1.08246
	Uncharacterized protein [Source:UniProtKB/TrEMBL;Acc:H2M1X9]	ENSORLG00000009897	2.7	1.12	-1.26946
COX7C	Uncharacterized protein [Source:UniProtKB/TrEMBL;Acc:H2M1Z4]	ENSORLG00000009910	81.34	37.22	-1.12789
IMMP1L	Uncharacterized protein [Source:UniProtKB/TrEMBL;Acc:H2M220]	ENSORLG00000009928	2.3	1.12	-1.03814
NUF2	Uncharacterized protein [Source:UniProtKB/TrEMBL;Acc:H2M222]	ENSORLG00000009929	3.7	1.4	-1.4021
OLA.14914	Uncharacterized protein [Source:UniProtKB/TrEMBL;Acc:H2M249]	ENSORLG00000009954	750.73	327.44	-1.19706
LDHB (1 of 2)	lactate dehydrogenase B [Source:HGNC Symbol;Acc:6541]	ENSORLG00000009988	335.91	103.38	-1.70012
NAPB	Uncharacterized protein [Source:UniProtKB/TrEMBL;Acc:H2M296]	ENSORLG00000009991	4.1	1.01	-2.02127
TYRO3	Uncharacterized protein [Source:UniProtKB/TrEMBL;Acc:H2M2H0]	ENSORLG00000010056	5.77	1.63	-1.8237
	Uncharacterized protein [Source:UniProtKB/TrEMBL;Acc:H2M2K6]	ENSORLG00000010091	3.9	1.26	-1.63005
ATG14	Uncharacterized protein [Source:UniProtKB/TrEMBL;Acc:H2M2N6]	ENSORLG00000010114	2.65	1.15	-1.20436
MGST3	Uncharacterized protein [Source:UniProtKB/TrEMBL;Acc:H2M2W9]	ENSORLG00000010182	43.36	17.49	-1.30983
NR2F1	Uncharacterized protein [Source:UniProtKB/TrEMBL;Acc:H2M2X6]	ENSORLG00000010191	9.52	4.69	-1.02137
TPMT	Uncharacterized protein [Source:UniProtKB/TrEMBL;Acc:H2M2Y0]	ENSORLG00000010193	109.26	51.73	-1.07869
CLIC5 (1 of 2)	chloride intracellular channel 5 [Source:HGNC Symbol;Acc:13517]	ENSORLG00000010204	64.98	21.57	-1.59097
ACN9	Uncharacterized protein [Source:UniProtKB/TrEMBL;Acc:H2M332]	ENSORLG00000010233	8.34	2.66	-1.64862
OLA.14187	Uncharacterized protein [Source:UniProtKB/TrEMBL;Acc:H2M347]	ENSORLG00000010248	4.99	2.19	-1.18811
OLA.19896	warm-temperature-acclimation-related-65 kDa-protein precursor [Source:RefSeq peptide;Acc:NP_001098173]	ENSORLG00000010251	7153.76	1826.3	-1.96978
CCRL1 (1 of 2)	chemokine (C-C motif) receptor-like 1 [Source:HGNC Symbol;Acc:1611]	ENSORLG00000010254	2.83	1.14	-1.31177
TMEM88 (2 of 2)	transmembrane protein 88 [Source:HGNC Symbol;Acc:32371]	ENSORLG00000010269	4.72	1.89	-1.3204
NUDT7	Uncharacterized protein [Source:UniProtKB/TrEMBL;Acc:H2M3G9]	ENSORLG00000010355	6.39	2.14	-1.57821
SNAPC2 (2 of 2)	small nuclear RNA activating complex, polypeptide 2, 45kDa [Source:HGNC Symbol;Acc:11135]	ENSORLG00000010375	3.04	1.51	-1.00952
SLC12A5 (2 of 2)	solute carrier family 12 (potassium/chloride transporter), member 5 [Source:HGNC Symbol;Acc:13818]	ENSORLG00000010451	6.84	2.65	-1.368
ANXA3	Annexin [Source:UniProtKB/TrEMBL;Acc:H2M3T8]	ENSORLG00000010454	6.23	2.9	-1.10318
PBLD	Uncharacterized protein [Source:UniProtKB/TrEMBL;Acc:H2M3X6]	ENSORLG00000010481	61.63	30.44	-1.01766
OVGP1 (4 of 5)	oviductal glycoprotein 1, 120kDa [Source:HGNC Symbol;Acc:8524]	ENSORLG00000010585	4.22	1.97	-1.09905
TIE1	Uncharacterized protein [Source:UniProtKB/TrEMBL;Acc:H2M4P5]	ENSORLG00000010699	2.81	1.1	-1.35307
ALDH4A1	Uncharacterized protein [Source:UniProtKB/TrEMBL;Acc:H2M536]	ENSORLG00000010810	72.58	34.87	-1.05759
ZFAND1	Uncharacterized protein [Source:UniProtKB/TrEMBL;Acc:H2M544]	ENSORLG00000010815	2.25	1.12	-1.00643
OLA.1939	Uncharacterized protein [Source:UniProtKB/TrEMBL;Acc:H2M549]	ENSORLG00000010820	9.6	4.4	-1.12553
MAF1	Uncharacterized protein [Source:UniProtKB/TrEMBL;Acc:H2M558]	ENSORLG00000010829	18.5	6.64	-1.47827
C1ORF52	Uncharacterized protein [Source:UniProtKB/TrEMBL;Acc:H2M562]	ENSORLG00000010832	9.38	4.59	-1.03109
OLA.26602	actin, alpha skeletal muscle [Source:RefSeq peptide;Acc:NP_001098276]	ENSORLG00000010881	8.63	2.84	-1.60347
TXNIP (1 of 2)	thioredoxin interacting protein [Source:HGNC Symbol;Acc:16952]	ENSORLG00000010885	29.38	12.48	-1.23522
C11ORF54	Uncharacterized protein [Source:UniProtKB/TrEMBL;Acc:H2M5I6]	ENSORLG00000010933	26.65	11.37	-1.2289
TSTD2	Uncharacterized protein [Source:UniProtKB/TrEMBL;Acc:H2M5K4]	ENSORLG00000010950	5.92	2.43	-1.28464
DDTL	Uncharacterized protein [Source:UniProtKB/TrEMBL;Acc:H2M5M8]	ENSORLG00000010973	291.44	143.86	-1.01853
CLMN (1 of 2)	calmin (calponin-like, transmembrane) [Source:HGNC Symbol;Acc:19972]	ENSORLG00000011031	5.07	1.46	-1.79602
IER2 (1 of 2)	immediate early response 2 [Source:HGNC Symbol;Acc:28871]	ENSORLG00000011036	49.62	16.14	-1.62028
CTSB	Uncharacterized protein [Source:UniProtKB/TrEMBL;Acc:H2M611]	ENSORLG00000011080	4.87	1.6	-1.60585
PGAM2	Uncharacterized protein [Source:UniProtKB/TrEMBL;Acc:H2M694]	ENSORLG00000011149	18.26	6.4	-1.51254
METTL12	Uncharacterized protein [Source:UniProtKB/TrEMBL;Acc:H2M6H3]	ENSORLG00000011219	9.04	4.24	-1.09226
MTMR4	Uncharacterized protein [Source:UniProtKB/TrEMBL;Acc:H2M6J5]	ENSORLG00000011238	3.53	1.08	-1.70864
NME4	Uncharacterized protein [Source:UniProtKB/TrEMBL;Acc:H2M6J4]	ENSORLG00000011239	71.17	12.81	-2.474
TM4SF4	Uncharacterized protein [Source:UniProtKB/TrEMBL;Acc:H2M6P9]	ENSORLG00000011289	37.88	17.11	-1.1466
	Uncharacterized protein [Source:UniProtKB/TrEMBL;Acc:H2M6Q1]	ENSORLG00000011292	110.1	55.03	-1.00052
FLCN	Uncharacterized protein [Source:UniProtKB/TrEMBL;Acc:H2M6T3]	ENSORLG00000011322	2.14	1.04	-1.04103
C12ORF57	Uncharacterized protein [Source:UniProtKB/TrEMBL;Acc:H2M6T8]	ENSORLG00000011325	4	1.8	-1.152
	Uncharacterized protein [Source:UniProtKB/TrEMBL;Acc:H2M6W6]	ENSORLG00000011349	6.74	2.47	-1.44824
YPELB	yippee-like b [Source:RefSeq peptide;Acc:NP_001098181]	ENSORLG00000011351	23.12	11.31	-1.03154
	Uncharacterized protein [Source:UniProtKB/TrEMBL;Acc:H2M6X1]	ENSORLG00000011354	3.57	1.02	-1.80735
OLA.5446	Uncharacterized protein [Source:UniProtKB/TrEMBL;Acc:H2M702]	ENSORLG00000011380	47.41	22.28	-1.08944
SLC25A10	solute carrier family 25 (mitochondrial carrier; dicarboxylate transporter), member 10 [Source:HGNC Symbol;Acc:10980]	ENSORLG00000011387	46.31	22.75	-1.02546
SORBS3	Uncharacterized protein [Source:UniProtKB/TrEMBL;Acc:H2M780]	ENSORLG00000011445	3.21	1.35	-1.24961
	Uncharacterized protein [Source:UniProtKB/TrEMBL;Acc:H2M7I3]	ENSORLG00000011527	9.41	3.68	-1.35449
TMEM216	Uncharacterized protein [Source:UniProtKB/TrEMBL;Acc:H2M7P7]	ENSORLG00000011578	5.3	2.41	-1.13696
FOXJ2	Uncharacterized protein [Source:UniProtKB/TrEMBL;Acc:H2M7X2]	ENSORLG00000011631	4.19	1.78	-1.23507
KLHDC1 (2 of 2)	kelch domain containing 1 [Source:HGNC Symbol;Acc:19836]	ENSORLG00000011650	13.69	3.24	-2.07906
HIST1H4C	Histone H4 [Source:UniProtKB/TrEMBL;Acc:H2L385]	ENSORLG00000011793	2.82	1.31	-1.10613
TAF6L	Uncharacterized protein [Source:UniProtKB/TrEMBL;Acc:H2M8I9]	ENSORLG00000011816	5.23	2.4	-1.12378
MLXIPL	Uncharacterized protein [Source:UniProtKB/TrEMBL;Acc:H2M8P4]	ENSORLG00000011864	16.21	6.94	-1.22388
YPEL3	Protein yippee-like 3 [Source:UniProtKB/Swiss-Prot;Acc:Q65Z54]	ENSORLG00000011915	20.05	6.94	-1.53059
ESRP2	Uncharacterized protein [Source:UniProtKB/TrEMBL;Acc:H2M900]	ENSORLG00000011955	6.41	2.98	-1.10501
RASSF6	Uncharacterized protein [Source:UniProtKB/TrEMBL;Acc:H2M990]	ENSORLG00000012038	11.68	4.89	-1.25613
HLX	Uncharacterized protein [Source:UniProtKB/TrEMBL;Acc:H2M9B1]	ENSORLG00000012055	3.53	1.58	-1.15974
OLA.2605	Uncharacterized protein [Source:UniProtKB/TrEMBL;Acc:H2M9Q3]	ENSORLG00000012181	7.24	2.9	-1.31994
GSN (1 of 2)	gelsolin [Source:HGNC Symbol;Acc:4620]	ENSORLG00000012347	2.75	1.12	-1.29593
		ENSORLG00000012360	3.43	1.09	-1.65388
RBP5	Uncharacterized protein [Source:UniProtKB/TrEMBL;Acc:H2MAD5]	ENSORLG00000012372	111.85	45.56	-1.29573
APEX1	Uncharacterized protein [Source:UniProtKB/TrEMBL;Acc:H2MAE2]	ENSORLG00000012378	6.09	2.44	-1.31956
RORB	Uncharacterized protein [Source:UniProtKB/TrEMBL;Acc:H2MAM3]	ENSORLG00000012441	4.34	2.09	-1.05419
EEF1D (1 of 2)	eukaryotic translation elongation factor 1 delta (guanine nucleotide exchange protein) [Source:HGNC Symbol;Acc:3211]	ENSORLG00000012458	16.06	7.32	-1.13356
OLA.9342	Uncharacterized protein [Source:UniProtKB/TrEMBL;Acc:H2MAS3]	ENSORLG00000012488	5.84	2.78	-1.07088
ORLA-B2M	b2-microglobulin precursor [Source:RefSeq peptide;Acc:NP_001098130]	ENSORLG00000012506	95.88	47.54	-1.01209
UAP1L1	Uncharacterized protein [Source:UniProtKB/TrEMBL;Acc:H2MBG9]	ENSORLG00000012682	2.7	1.15	-1.23133
ZDHHC12 (1 of 2)	zinc finger, DHHC-type containing 12 [Source:HGNC Symbol;Acc:19159]	ENSORLG00000012692	3.24	1.11	-1.54543
DERA	Uncharacterized protein [Source:UniProtKB/TrEMBL;Acc:H2MBL3]	ENSORLG00000012721	53.57	26.76	-1.00135
ILDR2 (1 of 2)	immunoglobulin-like domain containing receptor 2 [Source:HGNC Symbol;Acc:18131]	ENSORLG00000012725	5.18	2.1	-1.30256
DEC1A	bHLH protein DEC1a [Source:RefSeq peptide;Acc:NP_001098201]	ENSORLG00000012739	23.12	9.87	-1.22802
PFDN1	Uncharacterized protein [Source:UniProtKB/TrEMBL;Acc:H2MBT3]	ENSORLG00000012784	3.86	1.62	-1.25261
ACOT13	Uncharacterized protein [Source:UniProtKB/TrEMBL;Acc:H2MC10]	ENSORLG00000012846	9.56	3.62	-1.40102
OLA.27116	tryptophan rich basic protein [Source:RefSeq peptide;Acc:NP_001139466]	ENSORLG00000012945	12.57	5.88	-1.0961
COL15A1 (2 of 2)	collagen, type XV, alpha 1 [Source:HGNC Symbol;Acc:2192]	ENSORLG00000012967	4.88	1.74	-1.48779
	Uncharacterized protein [Source:UniProtKB/TrEMBL;Acc:H2MCH6]	ENSORLG00000012979	3.58	1.14	-1.65093
WDR45L	Uncharacterized protein [Source:UniProtKB/TrEMBL;Acc:H2MCI6]	ENSORLG00000012984	2.61	1.15	-1.18242
TNFRSF19	Uncharacterized protein [Source:UniProtKB/TrEMBL;Acc:H2MCM4]	ENSORLG00000013020	3.37	1.48	-1.18715
BLOC1S3	Uncharacterized protein [Source:UniProtKB/TrEMBL;Acc:H2MCN0]	ENSORLG00000013024	2.53	1.14	-1.1501
UBL7	Uncharacterized protein [Source:UniProtKB/TrEMBL;Acc:H2MCS6]	ENSORLG00000013054	3.95	1.96	-1.011
OLA.17409	Uncharacterized protein [Source:UniProtKB/TrEMBL;Acc:H2MD16]	ENSORLG00000013131	52.98	22.1	-1.2614
OTOS	Uncharacterized protein [Source:UniProtKB/TrEMBL;Acc:H2MD58]	ENSORLG00000013159	18.74	4.97	-1.9148
MYEOV2	Uncharacterized protein [Source:UniProtKB/TrEMBL;Acc:H2MD63]	ENSORLG00000013164	22.08	9.69	-1.18817
PSMB7	Proteasome subunit beta type [Source:UniProtKB/TrEMBL;Acc:H2MD69]	ENSORLG00000013170	20.01	8.51	-1.23349
C6orf52	chromosome 6 open reading frame 52 [Source:HGNC Symbol;Acc:20881]	ENSORLG00000013265	4.48	1.97	-1.1853
BMP4	Uncharacterized protein [Source:UniProtKB/TrEMBL;Acc:H2MDM6]	ENSORLG00000013304	2.18	1.06	-1.04026
PSME2	Uncharacterized protein [Source:UniProtKB/TrEMBL;Acc:H2ME11]	ENSORLG00000013408	18.39	6.41	-1.52053
FOXP1 (2 of 2)	forkhead box P1 [Source:HGNC Symbol;Acc:3823]	ENSORLG00000013419	9.45	4.42	-1.09627
CRAT	Uncharacterized protein [Source:UniProtKB/TrEMBL;Acc:H2ME99]	ENSORLG00000013476	4.83	2.09	-1.20852
	Uncharacterized protein [Source:UniProtKB/TrEMBL;Acc:H2MEE2]	ENSORLG00000013519	12.19	5.44	-1.16402
	Uncharacterized protein [Source:UniProtKB/TrEMBL;Acc:H2MEJ7]	ENSORLG00000013562	10.82	4.81	-1.16959
TMEM60	Uncharacterized protein [Source:UniProtKB/TrEMBL;Acc:H2MEM9]	ENSORLG00000013586	2.95	1.46	-1.01475
	Uncharacterized protein [Source:UniProtKB/TrEMBL;Acc:H2MEP6]	ENSORLG00000013602	3814.62	1647.38	-1.21137
	Uncharacterized protein [Source:UniProtKB/TrEMBL;Acc:H2MER8]	ENSORLG00000013616	50.14	19.91	-1.33247
RNF216	Uncharacterized protein [Source:UniProtKB/TrEMBL;Acc:H2MEW2]	ENSORLG00000013652	2.98	1.25	-1.25338
	Uncharacterized protein [Source:UniProtKB/TrEMBL;Acc:H2MEW3]	ENSORLG00000013653	398.52	154.51	-1.36695
OLA.897	Uncharacterized protein [Source:UniProtKB/TrEMBL;Acc:H2MF28]	ENSORLG00000013712	7.22	3.56	-1.02012
ATP5J2	Uncharacterized protein [Source:UniProtKB/TrEMBL;Acc:H2MF35]	ENSORLG00000013716	52.15	22.88	-1.18858
ID1	Uncharacterized protein [Source:UniProtKB/TrEMBL;Acc:H2MF38]	ENSORLG00000013719	29.08	10.52	-1.46689
CCDC90B	Uncharacterized protein [Source:UniProtKB/TrEMBL;Acc:H2MF58]	ENSORLG00000013736	3.31	1.47	-1.17102
CDH18	Uncharacterized protein [Source:UniProtKB/TrEMBL;Acc:H2MFA8]	ENSORLG00000013779	4.12	1.11	-1.89208
FRZB	Uncharacterized protein [Source:UniProtKB/TrEMBL;Acc:H2MFB2]	ENSORLG00000013782	17.31	5.69	-1.60511
CBX7	Uncharacterized protein [Source:UniProtKB/TrEMBL;Acc:H2MFL7]	ENSORLG00000013869	3.91	1.52	-1.3631
KIAA0513	Uncharacterized protein [Source:UniProtKB/TrEMBL;Acc:H2MFQ5]	ENSORLG00000013904	3.86	1.88	-1.03787
OLA.5583	Uncharacterized protein [Source:UniProtKB/TrEMBL;Acc:H2MFX3]	ENSORLG00000013959	988.64	452.7	-1.12689
ESD	Uncharacterized protein [Source:UniProtKB/TrEMBL;Acc:H2MFY0]	ENSORLG00000013967	61.63	28.17	-1.12947
	Uncharacterized protein [Source:UniProtKB/TrEMBL;Acc:H2MG15]	ENSORLG00000013993	14.01	7	-1.00103
OLA.11581	Uncharacterized protein [Source:UniProtKB/TrEMBL;Acc:H2MG12]	ENSORLG00000013996	8.59	2.82	-1.60696
RAB24	Uncharacterized protein [Source:UniProtKB/TrEMBL;Acc:H2MG17]	ENSORLG00000013997	3.16	1.34	-1.23769
COX7B2	Uncharacterized protein [Source:UniProtKB/TrEMBL;Acc:H2MG42]	ENSORLG00000014018	51.01	23.92	-1.09256
	Uncharacterized protein [Source:UniProtKB/TrEMBL;Acc:H2MG64]	ENSORLG00000014034	53.88	21.71	-1.31139
PGK1	Phosphoglycerate kinase [Source:UniProtKB/TrEMBL;Acc:H2MGA1]	ENSORLG00000014063	99.33	41.24	-1.26819
MBTPS2	Uncharacterized protein [Source:UniProtKB/TrEMBL;Acc:H2MGA2]	ENSORLG00000014065	7.9	3.75	-1.07496
OLA.5459	Uncharacterized protein [Source:UniProtKB/TrEMBL;Acc:H2MGF4]	ENSORLG00000014111	14.13	5.7	-1.30973
		ENSORLG00000014127	3.27	1.43	-1.19328
FAM204A	Uncharacterized protein [Source:UniProtKB/TrEMBL;Acc:H2MGH9]	ENSORLG00000014133	3.75	1.79	-1.06693
LACC1	Uncharacterized protein [Source:UniProtKB/TrEMBL;Acc:H2MGQ6]	ENSORLG00000014188	3.02	1.31	-1.20498
CITED4 (1 of 2)	Cbp/p300-interacting transactivator, with Glu/Asp-rich carboxy-terminal domain, 4 [Source:HGNC Symbol;Acc:18696]	ENSORLG00000014202	44.21	18.49	-1.25763
	Uncharacterized protein [Source:UniProtKB/TrEMBL;Acc:H2MGT1]	ENSORLG00000014208	3.65	1.71	-1.0939
PEPD	Uncharacterized protein [Source:UniProtKB/TrEMBL;Acc:H2MGT4]	ENSORLG00000014210	10.24	4.02	-1.34895
DSCR3	Uncharacterized protein [Source:UniProtKB/TrEMBL;Acc:H2MGT3]	ENSORLG00000014211	5.74	2.85	-1.01009
FAM45A	Uncharacterized protein [Source:UniProtKB/TrEMBL;Acc:H2MGX1]	ENSORLG00000014242	10.92	5.22	-1.06485
MRPL36	Ribosomal protein [Source:UniProtKB/TrEMBL;Acc:H2MH01]	ENSORLG00000014272	33.55	16.41	-1.03174
AKR1A1	Uncharacterized protein [Source:UniProtKB/TrEMBL;Acc:H2MH62]	ENSORLG00000014322	11.34	5.41	-1.06772
ID3	Uncharacterized protein [Source:UniProtKB/TrEMBL;Acc:H2MH84]	ENSORLG00000014343	129.35	15.35	-3.07497
DEC1B	bHLH protein DEC1b [Source:RefSeq peptide;Acc:NP_001098202]	ENSORLG00000014397	36.49	12.41	-1.556
OLA.6266	cytochrome P450 1A [Source:RefSeq peptide;Acc:NP_001098557]	ENSORLG00000014421	274.31	130.97	-1.06657
OLA.7882	Uncharacterized protein [Source:UniProtKB/TrEMBL;Acc:H2MHL1]	ENSORLG00000014462	8.3	3.41	-1.28334
PRDX2	Uncharacterized protein [Source:UniProtKB/TrEMBL;Acc:H2MHT9]	ENSORLG00000014528	296.55	100.88	-1.55564
PRDX6 (1 of 2)	peroxiredoxin 6 [Source:HGNC Symbol;Acc:16753]	ENSORLG00000014530	300.86	139.48	-1.10903
JUN (1 of 2)	jun proto-oncogene [Source:HGNC Symbol;Acc:6204]	ENSORLG00000014541	4.71	2.35	-1.00307
MAP7D1 (2 of 2)	MAP7 domain containing 1 [Source:HGNC Symbol;Acc:25514]	ENSORLG00000014562	2.68	1.02	-1.39366
OLA.17147	Uncharacterized protein [Source:UniProtKB/TrEMBL;Acc:H2MI13]	ENSORLG00000014585	6.47	2.54	-1.34894
OLA.7707	Uncharacterized protein [Source:UniProtKB/TrEMBL;Acc:H2MI18]	ENSORLG00000014588	9.27	4.46	-1.05553
ATPIF1	Uncharacterized protein [Source:UniProtKB/TrEMBL;Acc:H2MI37]	ENSORLG00000014607	120.03	52.88	-1.1826
GPX4 (2 of 3)	glutathione peroxidase 4 [Source:HGNC Symbol;Acc:4556]	ENSORLG00000014759	16.97	6.94	-1.28998
	Uncharacterized protein [Source:UniProtKB/TrEMBL;Acc:H2MIS1]	ENSORLG00000014802	24.13	8.33	-1.53444
	Uncharacterized protein [Source:UniProtKB/TrEMBL;Acc:H2MIY5]	ENSORLG00000014850	27.02	13.25	-1.02804
PROX1	Uncharacterized protein [Source:UniProtKB/TrEMBL;Acc:H2MJ97]	ENSORLG00000014947	22.13	10.08	-1.13451
COLEC11	Uncharacterized protein [Source:UniProtKB/TrEMBL;Acc:H2MJE3]	ENSORLG00000014991	3.43	1.68	-1.02975
OLA.10031	cytochrome P450 2P3 [Source:RefSeq peptide;Acc:NP_001156635]	ENSORLG00000015011	373.06	185.75	-1.00605
		ENSORLG00000015022	434.53	214.07	-1.02137
	Uncharacterized protein [Source:UniProtKB/TrEMBL;Acc:H2MJJ6]	ENSORLG00000015044	8.16	3.01	-1.43881
	Uncharacterized protein [Source:UniProtKB/TrEMBL;Acc:H2MJL6]	ENSORLG00000015052	405.13	97.48	-2.05521
	Uncharacterized protein [Source:UniProtKB/TrEMBL;Acc:H2MJS3]	ENSORLG00000015099	30.63	12.77	-1.26219
	Uncharacterized protein [Source:UniProtKB/TrEMBL;Acc:H2MJV2]	ENSORLG00000015122	19.45	9.6	-1.01866
CCNG2 (1 of 2)	cyclin G2 [Source:HGNC Symbol;Acc:1593]	ENSORLG00000015153	28.09	11.04	-1.34732
OLA.5946	Importin subunit alpha [Source:UniProtKB/TrEMBL;Acc:H2MK33]	ENSORLG00000015192	9.37	2.39	-1.97104
	Uncharacterized protein [Source:UniProtKB/TrEMBL;Acc:H2MK68]	ENSORLG00000015228	5.7	2.48	-1.20062
SLC40A1	Uncharacterized protein [Source:UniProtKB/TrEMBL;Acc:H2MKB4]	ENSORLG00000015266	8.86	3.62	-1.29132
	Uncharacterized protein [Source:UniProtKB/TrEMBL;Acc:H2MKE9]	ENSORLG00000015300	240.59	72.44	-1.73172
TAT	Uncharacterized protein [Source:UniProtKB/TrEMBL;Acc:H2MKL7]	ENSORLG00000015360	477.47	220.37	-1.11548
RBM41	Uncharacterized protein [Source:UniProtKB/TrEMBL;Acc:H2MKM4]	ENSORLG00000015367	3.24	1.44	-1.16993
NT5C3	Uncharacterized protein [Source:UniProtKB/TrEMBL;Acc:H2MKR9]	ENSORLG00000015414	3.46	1.51	-1.19622
OLA.8584	membrane-type matrix metalloproteinase precursor [Source:RefSeq peptide;Acc:NP_001098353]	ENSORLG00000015418	2.54	1.15	-1.14319
ITPKA	Uncharacterized protein [Source:UniProtKB/TrEMBL;Acc:H2MKW3]	ENSORLG00000015444	8.26	1.65	-2.32368
	Uncharacterized protein [Source:UniProtKB/TrEMBL;Acc:H2ML12]	ENSORLG00000015484	4.98	1.18	-2.07736
OLA.11477	Uncharacterized protein [Source:UniProtKB/TrEMBL;Acc:H2ML46]	ENSORLG00000015505	9.77	4.67	-1.06494
HAND1	Uncharacterized protein [Source:UniProtKB/TrEMBL;Acc:H2ML48]	ENSORLG00000015508	5.09	1.23	-2.04901
OLA.12077	Uncharacterized protein [Source:UniProtKB/TrEMBL;Acc:H2ML63]	ENSORLG00000015518	15.27	6.61	-1.20798
SH3BP5	Uncharacterized protein [Source:UniProtKB/TrEMBL;Acc:H2ML64]	ENSORLG00000015519	3.4	1.5	-1.18057
OLA.5441	Uncharacterized protein [Source:UniProtKB/TrEMBL;Acc:H2ML93]	ENSORLG00000015547	67.83	26.18	-1.37346
MT	Metallothionein [Source:UniProtKB/Swiss-Prot;Acc:Q6S4N8]	ENSORLG00000015580	624.13	238.42	-1.38834
CXORF56	Uncharacterized protein [Source:UniProtKB/TrEMBL;Acc:H2MLD6]	ENSORLG00000015587	39.97	15.75	-1.34357
MRPL22	Uncharacterized protein [Source:UniProtKB/TrEMBL;Acc:H2MLE6]	ENSORLG00000015592	7.24	3.29	-1.1379
	Uncharacterized protein [Source:UniProtKB/TrEMBL;Acc:H2MLH1]	ENSORLG00000015618	13.39	6.21	-1.10849
GPSM2 (1 of 2)	G-protein signaling modulator 2 [Source:HGNC Symbol;Acc:29501]	ENSORLG00000015659	5.61	2.48	-1.17766
CYP2W1 (2 of 3)	cytochrome P450, family 2, subfamily W, polypeptide 1 [Source:HGNC Symbol;Acc:20243]	ENSORLG00000015677	75.69	34.42	-1.13686
ZBTB26	Uncharacterized protein [Source:UniProtKB/TrEMBL;Acc:H2MLS0]	ENSORLG00000015695	4.66	2.33	-1
TAGLN (1 of 2)	transgelin [Source:HGNC Symbol;Acc:11553]	ENSORLG00000015714	9.24	3.27	-1.4986
	Uncharacterized protein [Source:UniProtKB/TrEMBL;Acc:H2MLX1]	ENSORLG00000015736	9.45	4.26	-1.14946
DYRK3	Uncharacterized protein [Source:UniProtKB/TrEMBL;Acc:H2MLZ4]	ENSORLG00000015754	7.47	1.99	-1.90834
DHRS7	Uncharacterized protein [Source:UniProtKB/TrEMBL;Acc:H2MM26]	ENSORLG00000015780	12.1	4.78	-1.33992
TNFAIP8L2	Uncharacterized protein [Source:UniProtKB/TrEMBL;Acc:H2MM86]	ENSORLG00000015829	2.24	1.01	-1.14914
NIT2	Uncharacterized protein [Source:UniProtKB/TrEMBL;Acc:H2MN42]	ENSORLG00000016094	35.4	16.78	-1.07701
PTN	Uncharacterized protein [Source:UniProtKB/TrEMBL;Acc:H2MN44]	ENSORLG00000016099	5.07	2.41	-1.07295
OLA.26537	Uncharacterized protein [Source:UniProtKB/TrEMBL;Acc:H2MN55]	ENSORLG00000016108	2.53	1.06	-1.25507
ZFP64	Uncharacterized protein [Source:UniProtKB/TrEMBL;Acc:H2MN65]	ENSORLG00000016115	6.02	2.32	-1.37564
C8ORF4	Uncharacterized protein [Source:UniProtKB/TrEMBL;Acc:H2MNB8]	ENSORLG00000016159	145.2	48.43	-1.58407
IHHA	Hedgehog protein [Source:UniProtKB/TrEMBL;Acc:H2MNC7]	ENSORLG00000016167	13.68	5.95	-1.20111
		ENSORLG00000016195	17.76	7.24	-1.29457
PLK3	Uncharacterized protein [Source:UniProtKB/TrEMBL;Acc:H2MNJ0]	ENSORLG00000016212	5.48	2.34	-1.22767
BOLA1	Uncharacterized protein [Source:UniProtKB/TrEMBL;Acc:H2MNU3]	ENSORLG00000016299	43.44	18.27	-1.24955
	Uncharacterized protein [Source:UniProtKB/TrEMBL;Acc:H2MNW7]	ENSORLG00000016315	3.05	1.28	-1.25267
	Uncharacterized protein [Source:UniProtKB/TrEMBL;Acc:H2MNW4]	ENSORLG00000016317	18.26	2.51	-2.86293
CCBL2	Uncharacterized protein [Source:UniProtKB/TrEMBL;Acc:H2MNY3]	ENSORLG00000016325	8.99	3.91	-1.20115
TMEM27	Uncharacterized protein [Source:UniProtKB/TrEMBL;Acc:H2MNZ4]	ENSORLG00000016335	4.81	2.09	-1.20253
CYB5R3 (1 of 2)	cytochrome b5 reductase 3 [Source:HGNC Symbol;Acc:2873]	ENSORLG00000016341	76.55	28.7	-1.41535
C14ORF129	Uncharacterized protein [Source:UniProtKB/TrEMBL;Acc:H2MP15]	ENSORLG00000016354	4.24	1.07	-1.98645
PFKL	6-phosphofructokinase [Source:UniProtKB/TrEMBL;Acc:H2MP44]	ENSORLG00000016369	6.5	1.98	-1.71494
AGXT (1 of 2)	alanine-glyoxylate aminotransferase [Source:HGNC Symbol;Acc:341]	ENSORLG00000016389	365.67	181.44	-1.01105
OLA.21581	Uncharacterized protein [Source:UniProtKB/TrEMBL;Acc:H2MPC1]	ENSORLG00000016439	11.3	4.86	-1.21729
	Uncharacterized protein [Source:UniProtKB/TrEMBL;Acc:H2MPH7]	ENSORLG00000016487	93.36	42.76	-1.12654
KANSL2	Uncharacterized protein [Source:UniProtKB/TrEMBL;Acc:H2MPM6]	ENSORLG00000016524	11.24	5.44	-1.04696
ALDH8A1	Uncharacterized protein [Source:UniProtKB/TrEMBL;Acc:H2MPP0]	ENSORLG00000016537	74.89	33.55	-1.15846
ELOVL1 (1 of 2)	ELOVL fatty acid elongase 1 [Source:HGNC Symbol;Acc:14418]	ENSORLG00000016538	5.67	2.66	-1.09192
AMDHD1	Uncharacterized protein [Source:UniProtKB/TrEMBL;Acc:H2MPX8]	ENSORLG00000016609	81.12	33.86	-1.26048
AGMO	Uncharacterized protein [Source:UniProtKB/TrEMBL;Acc:H2MQ76]	ENSORLG00000016703	44.56	9.32	-2.25735
HSD17B10	Uncharacterized protein [Source:UniProtKB/TrEMBL;Acc:H2MQ91]	ENSORLG00000016715	33.2	13.01	-1.35156
OLA.11839	Uncharacterized protein [Source:UniProtKB/TrEMBL;Acc:H2MQA7]	ENSORLG00000016731	32.01	14.96	-1.09741
ALDH16A1	Uncharacterized protein [Source:UniProtKB/TrEMBL;Acc:H2MQE8]	ENSORLG00000016761	41.25	17.26	-1.25696
	Uncharacterized protein [Source:UniProtKB/TrEMBL;Acc:H2MQG2]	ENSORLG00000016774	127.15	46.18	-1.46119
GRAMD1A	Uncharacterized protein [Source:UniProtKB/TrEMBL;Acc:H2MQH1]	ENSORLG00000016780	3.5	1.24	-1.49701
PRKAG2	Uncharacterized protein [Source:UniProtKB/TrEMBL;Acc:H2MQH5]	ENSORLG00000016783	2.71	1.2	-1.17526
SCN1B (1 of 2)	sodium channel, voltage-gated, type I, beta subunit [Source:HGNC Symbol;Acc:10586]	ENSORLG00000016790	20.05	5.42	-1.88724
PSMC4	Uncharacterized protein [Source:UniProtKB/TrEMBL;Acc:H2MQL0]	ENSORLG00000016807	17.69	7.91	-1.16118
SHD (1 of 2)	Src homology 2 domain containing transforming protein D [Source:HGNC Symbol;Acc:30633]	ENSORLG00000016840	3.76	1.56	-1.26919
	Uncharacterized protein [Source:UniProtKB/TrEMBL;Acc:H2MQT9]	ENSORLG00000016878	22.41	9.74	-1.20215
RENBP	Uncharacterized protein [Source:UniProtKB/TrEMBL;Acc:H2MQX4]	ENSORLG00000016904	8.46	4.21	-1.00684
	Uncharacterized protein [Source:UniProtKB/TrEMBL;Acc:H2MQY5]	ENSORLG00000016913	6	2.9	-1.04891
	Uncharacterized protein [Source:UniProtKB/TrEMBL;Acc:H2MR15]	ENSORLG00000016937	3.83	1.64	-1.22365
HP1BP3	Uncharacterized protein [Source:UniProtKB/TrEMBL;Acc:H2MR44]	ENSORLG00000016963	11.59	5.56	-1.05972
	Uncharacterized protein [Source:UniProtKB/TrEMBL;Acc:H2MR50]	ENSORLG00000016970	8.58	2.53	-1.76184
PGM3	Uncharacterized protein [Source:UniProtKB/TrEMBL;Acc:H2MR65]	ENSORLG00000016980	2.36	1.09	-1.11446
MTHFD1	Uncharacterized protein [Source:UniProtKB/TrEMBL;Acc:H2MRN5]	ENSORLG00000017115	5.09	1.74	-1.54858
TMEM39B	Uncharacterized protein [Source:UniProtKB/TrEMBL;Acc:H2MRS3]	ENSORLG00000017148	5.48	2.08	-1.39759
IGFBP1 (2 of 2)	insulin-like growth factor binding protein 1 [Source:HGNC Symbol;Acc:5469]	ENSORLG00000017161	58.06	6.93	-3.06662
	Uncharacterized protein [Source:UniProtKB/TrEMBL;Acc:H2MRX7]	ENSORLG00000017193	4.59	1.18	-1.95971
	Uncharacterized protein [Source:UniProtKB/TrEMBL;Acc:H2MS29]	ENSORLG00000017230	3.45	1.68	-1.03814
OLA.1097	Uncharacterized protein [Source:UniProtKB/TrEMBL;Acc:H2MS44]	ENSORLG00000017246	2.76	1.3	-1.08616
FAM151B	Uncharacterized protein [Source:UniProtKB/TrEMBL;Acc:H2MS49]	ENSORLG00000017251	3.14	1.5	-1.0658
SCPEP1	Uncharacterized protein [Source:UniProtKB/TrEMBL;Acc:H2MS64]	ENSORLG00000017266	7.3	3.2	-1.18982
RRAS	Uncharacterized protein [Source:UniProtKB/TrEMBL;Acc:H2MS73]	ENSORLG00000017273	3.19	1.08	-1.56253
C14ORF149	Uncharacterized protein [Source:UniProtKB/TrEMBL;Acc:H2MSR4]	ENSORLG00000017441	3.2	1.56	-1.03653
PCMTD1	Uncharacterized protein [Source:UniProtKB/TrEMBL;Acc:H2MSX6]	ENSORLG00000017490	7.26	2.68	-1.43774
TMEM50A	Uncharacterized protein [Source:UniProtKB/TrEMBL;Acc:H2MT47]	ENSORLG00000017537	9.1	4.29	-1.08489
OLA.15322	Iodothyronine deiodinase [Source:UniProtKB/TrEMBL;Acc:H2MT72]	ENSORLG00000017559	174.75	19.19	-3.18687
MARCKSL1 (2 of 2)	MARCKS-like 1 [Source:HGNC Symbol;Acc:7142]	ENSORLG00000017569	17.11	8.48	-1.0127
GLT25D2	Uncharacterized protein [Source:UniProtKB/TrEMBL;Acc:H2MT86]	ENSORLG00000017572	12.07	5.03	-1.2628
FAM89A	Uncharacterized protein [Source:UniProtKB/TrEMBL;Acc:H2MTA7]	ENSORLG00000017590	7.23	3.36	-1.10553
MYOZ2 (2 of 2)	myozenin 2 [Source:HGNC Symbol;Acc:1330]	ENSORLG00000017599	8.48	4.22	-1.00682
C6ORF170	Uncharacterized protein [Source:UniProtKB/TrEMBL;Acc:H2MTE8]	ENSORLG00000017620	10.83	4.42	-1.29291
AQP1	aquaporin 1 (Colton blood group) [Source:HGNC Symbol;Acc:633]	ENSORLG00000017624	41.54	12.47	-1.73604
THOC1	Uncharacterized protein [Source:UniProtKB/TrEMBL;Acc:H2MTF7]	ENSORLG00000017629	4.05	1.96	-1.04707
DTNB	Uncharacterized protein [Source:UniProtKB/TrEMBL;Acc:H2MTI0]	ENSORLG00000017644	6.79	2.33	-1.54308
ADPRHL2	Uncharacterized protein [Source:UniProtKB/TrEMBL;Acc:H2MTV9]	ENSORLG00000017751	5.08	2.49	-1.02868
RTN4IP1	Uncharacterized protein [Source:UniProtKB/TrEMBL;Acc:H2MU49]	ENSORLG00000017829	3.7	1.76	-1.07195
ATP6V1H	Uncharacterized protein [Source:UniProtKB/TrEMBL;Acc:H2MU53]	ENSORLG00000017832	7.31	3.46	-1.0791
OLA.7567	Uncharacterized protein [Source:UniProtKB/TrEMBL;Acc:H2MU76]	ENSORLG00000017848	23.64	10.8	-1.1302
RPE	Ribulose-phosphate 3-epimerase [Source:UniProtKB/TrEMBL;Acc:H2MUA3]	ENSORLG00000017873	32.52	15.96	-1.02687
		ENSORLG00000017908	6.31	1.68	-1.90918
VPS29	Uncharacterized protein [Source:UniProtKB/TrEMBL;Acc:H2MUI1]	ENSORLG00000017935	53.7	26.55	-1.01621
		ENSORLG00000018011	140.24	66.87	-1.06847
OLA.27135	Uncharacterized protein [Source:UniProtKB/TrEMBL;Acc:H2MUU8]	ENSORLG00000018019	8	3.68	-1.12029
PTPRF (1 of 2)	protein tyrosine phosphatase, receptor type, F [Source:HGNC Symbol;Acc:9670]	ENSORLG00000018046	5.51	2.58	-1.09468
NUBPL	Uncharacterized protein [Source:UniProtKB/TrEMBL;Acc:H2MUZ8]	ENSORLG00000018060	2.47	1.07	-1.2069
EZR (1 of 2)	ezrin [Source:HGNC Symbol;Acc:12691]	ENSORLG00000018142	92.98	34.36	-1.43619
C3 (2 of 4)	complement component 3 [Source:HGNC Symbol;Acc:1318]	ENSORLG00000018160	94.82	36.38	-1.38205
BTBD6 (2 of 2)	BTB (POZ) domain containing 6 [Source:HGNC Symbol;Acc:19897]	ENSORLG00000018172	5	2.15	-1.21759
	Uncharacterized protein [Source:UniProtKB/TrEMBL;Acc:H2MVF8]	ENSORLG00000018193	3.37	1.64	-1.03905
	Uncharacterized protein [Source:UniProtKB/TrEMBL;Acc:H2MVH2]	ENSORLG00000018208	5.5	2.38	-1.20847
PPDPF (1 of 2)	pancreatic progenitor cell differentiation and proliferation factor homolog (zebrafish) [Source:HGNC Symbol;Acc:16142]	ENSORLG00000018263	58.69	27.78	-1.07907
CDK9	Uncharacterized protein [Source:UniProtKB/TrEMBL;Acc:H2MVN9]	ENSORLG00000018273	22.3	9.78	-1.18914
DPM2	Uncharacterized protein [Source:UniProtKB/TrEMBL;Acc:H2MVQ5]	ENSORLG00000018289	15.8	6.65	-1.2485
SPG21	Uncharacterized protein [Source:UniProtKB/TrEMBL;Acc:H2MVS7]	ENSORLG00000018308	4.57	2.24	-1.0287
DAK (1 of 2)	dihydroxyacetone kinase 2 homolog (S. cerevisiae) [Source:HGNC Symbol;Acc:24552]	ENSORLG00000018397	30.27	14.14	-1.09811
GLG1 (1 of 2)	golgi glycoprotein 1 [Source:HGNC Symbol;Acc:4316]	ENSORLG00000018425	3.08	1.21	-1.34792
EBPL	Uncharacterized protein [Source:UniProtKB/TrEMBL;Acc:H2MW81]	ENSORLG00000018464	57.91	27.41	-1.07911
PMM2	Uncharacterized protein [Source:UniProtKB/TrEMBL;Acc:H2MW98]	ENSORLG00000018481	21.54	10.46	-1.04214
HMGB2	Uncharacterized protein [Source:UniProtKB/TrEMBL;Acc:H2MWA7]	ENSORLG00000018492	24.25	8.46	-1.51926
OLA.7563	Uncharacterized protein [Source:UniProtKB/TrEMBL;Acc:H2MWC4]	ENSORLG00000018510	5.18	2.47	-1.06844
OLA.20666	Uncharacterized protein [Source:UniProtKB/TrEMBL;Acc:H2MWE0]	ENSORLG00000018532	7.44	3.54	-1.07155
	Uncharacterized protein [Source:UniProtKB/TrEMBL;Acc:H2MWE9]	ENSORLG00000018541	8.58	2.95	-1.54026
OLA.9581	Uncharacterized protein [Source:UniProtKB/TrEMBL;Acc:H2MWG3]	ENSORLG00000018559	353.93	159.14	-1.15317
NDUFAF3	Uncharacterized protein [Source:UniProtKB/TrEMBL;Acc:H2MWI4]	ENSORLG00000018581	8.43	3.93	-1.101
ACBD4	Uncharacterized protein [Source:UniProtKB/TrEMBL;Acc:H2MWJ5]	ENSORLG00000018591	5.72	2.56	-1.15987
ATP6V1F	V-type proton ATPase subunit F [Source:UniProtKB/TrEMBL;Acc:H2MWJ3]	ENSORLG00000018592	48.18	20.81	-1.21116
OLA.22342	Uncharacterized protein [Source:UniProtKB/TrEMBL;Acc:H2MWK5]	ENSORLG00000018605	3.89	1.29	-1.5924
C6ORF89	Uncharacterized protein [Source:UniProtKB/TrEMBL;Acc:H2MWN2]	ENSORLG00000018630	32.01	13.14	-1.28456
CEBPA	Uncharacterized protein [Source:UniProtKB/TrEMBL;Acc:H2MWR6]	ENSORLG00000018660	70.44	27.96	-1.33303
CRIPT	Uncharacterized protein [Source:UniProtKB/TrEMBL;Acc:H2MWY4]	ENSORLG00000018741	12.9	4.98	-1.37315
GCH1	Uncharacterized protein [Source:UniProtKB/TrEMBL;Acc:H2MWZ7]	ENSORLG00000018755	80.49	20.74	-1.95639
WDR59	Uncharacterized protein [Source:UniProtKB/TrEMBL;Acc:H2MX48]	ENSORLG00000018798	4.45	2.21	-1.00976
NUMBL	Uncharacterized protein [Source:UniProtKB/TrEMBL;Acc:H2MX55]	ENSORLG00000018813	4.87	2.18	-1.15959
TMEM106A	Uncharacterized protein [Source:UniProtKB/TrEMBL;Acc:H2MX97]	ENSORLG00000018866	6.51	2.99	-1.12251
	Uncharacterized protein [Source:UniProtKB/TrEMBL;Acc:H2MXF9]	ENSORLG00000018932	428.56	174.62	-1.29528
ETV5 (2 of 2)	ets variant 5 [Source:HGNC Symbol;Acc:3494]	ENSORLG00000018944	7.12	2.91	-1.29086
OLA.19923	Uncharacterized protein [Source:UniProtKB/TrEMBL;Acc:H2MXH8]	ENSORLG00000018948	365.29	173.83	-1.07137
VPS16 (1 of 2)	vacuolar protein sorting 16 homolog (S. cerevisiae) [Source:HGNC Symbol;Acc:14584]	ENSORLG00000018949	5.52	1.89	-1.54628
	Uncharacterized protein [Source:UniProtKB/TrEMBL;Acc:H2MXK5]	ENSORLG00000018974	39.46	16.57	-1.25182
FRS2	Uncharacterized protein [Source:UniProtKB/TrEMBL;Acc:H2MXK9]	ENSORLG00000018977	4.01	1.72	-1.22119
ENO3	Uncharacterized protein [Source:UniProtKB/TrEMBL;Acc:H2MXM8]	ENSORLG00000018996	274.81	101.42	-1.43809
NKX6-3	Uncharacterized protein [Source:UniProtKB/TrEMBL;Acc:H2MXP9]	ENSORLG00000019018	7.96	2.61	-1.60872
PIR	Uncharacterized protein [Source:UniProtKB/TrEMBL;Acc:H2MXV1]	ENSORLG00000019070	4.44	2.16	-1.03953
	Uncharacterized protein [Source:UniProtKB/TrEMBL;Acc:H2MXV7]	ENSORLG00000019079	36.49	1.74	-4.39034
EML6 (2 of 3)	echinoderm microtubule associated protein like 6 [Source:HGNC Symbol;Acc:35412]	ENSORLG00000019138	5.47	1.69	-1.69452
HEXDC	Uncharacterized protein [Source:UniProtKB/TrEMBL;Acc:H2MY19]	ENSORLG00000019153	8.26	4.13	-1
	Uncharacterized protein [Source:UniProtKB/TrEMBL;Acc:H2MY32]	ENSORLG00000019170	41.8	17.08	-1.29119
SPG11 (2 of 3)	spastic paraplegia 11 (autosomal recessive) [Source:HGNC Symbol;Acc:11226]	ENSORLG00000019199	15.3	7.2	-1.08746
OLA.20865	Uncharacterized protein [Source:UniProtKB/TrEMBL;Acc:H2MY96]	ENSORLG00000019236	33.43	14.35	-1.22009
CRADD	Uncharacterized protein [Source:UniProtKB/TrEMBL;Acc:H2MYB3]	ENSORLG00000019259	3.05	1.42	-1.10292
CDK1	Cyclin-dependent kinase 1 [Source:UniProtKB/Swiss-Prot;Acc:Q9DGD3]	ENSORLG00000019266	6.94	2.25	-1.62501
	Uncharacterized protein [Source:UniProtKB/TrEMBL;Acc:H2MYC7]	ENSORLG00000019270	8.15	2.73	-1.5779
	Uncharacterized protein [Source:UniProtKB/TrEMBL;Acc:H2MYC9]	ENSORLG00000019273	376.58	180.8	-1.05856
RARS (1 of 2)	arginyl-tRNA synthetase [Source:HGNC Symbol;Acc:9870]	ENSORLG00000019381	18.39	9	-1.03092
HDHD1	Uncharacterized protein [Source:UniProtKB/TrEMBL;Acc:H2MYS6]	ENSORLG00000019427	16.62	7.97	-1.06027
ACTA2	Uncharacterized protein [Source:UniProtKB/TrEMBL;Acc:H2MYT5]	ENSORLG00000019437	4.02	1.39	-1.53211
MIPOL1	Uncharacterized protein [Source:UniProtKB/TrEMBL;Acc:H2MYZ2]	ENSORLG00000019502	5.67	2.04	-1.47478
SLC25A11	Uncharacterized protein [Source:UniProtKB/TrEMBL;Acc:H2MZ09]	ENSORLG00000019516	45.41	21.73	-1.06332
PSMB3	Proteasome subunit beta type [Source:UniProtKB/TrEMBL;Acc:H2MZ13]	ENSORLG00000019520	14.23	5.79	-1.2973
NADSYN1 (2 of 2)	NAD synthetase 1 [Source:HGNC Symbol;Acc:29832]	ENSORLG00000019547	16.52	7.14	-1.21022
C19ORF52	Uncharacterized protein [Source:UniProtKB/TrEMBL;Acc:H2MZ86]	ENSORLG00000019592	28.51	13.38	-1.09139
	Uncharacterized protein [Source:UniProtKB/TrEMBL;Acc:H2MZ87]	ENSORLG00000019593	10.46	1.4	-2.90138
UGT2A1	Uncharacterized protein [Source:UniProtKB/TrEMBL;Acc:H2MZ98]	ENSORLG00000019604	36.81	15.5	-1.24783
	Uncharacterized protein [Source:UniProtKB/TrEMBL;Acc:H2MZA1]	ENSORLG00000019608	25.03	12.37	-1.01681
	Uncharacterized protein [Source:UniProtKB/TrEMBL;Acc:H2MZC1]	ENSORLG00000019629	2221.39	1090.79	-1.02609
	Uncharacterized protein [Source:UniProtKB/TrEMBL;Acc:H2MZE4]	ENSORLG00000019655	7.21	3.12	-1.20845
ZBTB14 (1 of 2)	zinc finger and BTB domain containing 14 [Source:HGNC Symbol;Acc:12860]	ENSORLG00000019731	3.78	1.67	-1.17854
C14ORF159	Uncharacterized protein [Source:UniProtKB/TrEMBL;Acc:H2MZM8]	ENSORLG00000019744	21.45	8.38	-1.35596
SPINA	spindlin protein A [Source:RefSeq peptide;Acc:NP_001098263]	ENSORLG00000019750	4.08	1.25	-1.70664
TBCCD1 (2 of 2)	TBCC domain containing 1 [Source:HGNC Symbol;Acc:25546]	ENSORLG00000019752	4.29	1.99	-1.10821
	Uncharacterized protein [Source:UniProtKB/TrEMBL;Acc:H2MZR4]	ENSORLG00000019786	13.3	5.79	-1.19979
PTPRM (1 of 2)	protein tyrosine phosphatase, receptor type, M [Source:HGNC Symbol;Acc:9675]	ENSORLG00000019816	18	8.66	-1.05556
OLA.14299	Uncharacterized protein [Source:UniProtKB/TrEMBL;Acc:H2N024]	ENSORLG00000019897	5.8	1.66	-1.80487
TSPO	Uncharacterized protein [Source:UniProtKB/TrEMBL;Acc:H2N041]	ENSORLG00000019914	36.77	16.92	-1.1198
MVP	Uncharacterized protein [Source:UniProtKB/TrEMBL;Acc:H2N0A4]	ENSORLG00000019976	15.78	7.14	-1.1441
WBP2	Uncharacterized protein [Source:UniProtKB/TrEMBL;Acc:H2N0D9]	ENSORLG00000020009	44	21.94	-1.00394
ATPASE	ATP synthase F0 subunit 6 (mitochondrion) [Source:RefSeq peptide;Acc:NP_739820]	ENSORLG00000020024	1972.04	652.51	-1.59562
MT-CO2	Uncharacterized protein [Source:UniProtKB/TrEMBL;Acc:H2N0E8]	ENSORLG00000020026	2095.07	860.34	-1.28402
FBXO7	Uncharacterized protein [Source:UniProtKB/TrEMBL;Acc:H2N0K5]	ENSORLG00000020080	5.49	2.71	-1.01851
IER2 (2 of 2)	immediate early response 2 [Source:HGNC Symbol;Acc:28871]	ENSORLG00000020082	41.08	18.7	-1.1354
C22ORF28	Uncharacterized protein [Source:UniProtKB/TrEMBL;Acc:H2N0L9]	ENSORLG00000020093	19.18	9.49	-1.01512
QDPR	Uncharacterized protein [Source:UniProtKB/TrEMBL;Acc:H2N0P0]	ENSORLG00000020111	85.93	39.97	-1.10424
TNPO3	Uncharacterized protein [Source:UniProtKB/TrEMBL;Acc:H2N0Q3]	ENSORLG00000020121	6.22	3.04	-1.03284
OLA.6486	Uncharacterized protein [Source:UniProtKB/TrEMBL;Acc:H2N0R5]	ENSORLG00000020134	195.55	82.15	-1.25121
DPY30	Uncharacterized protein [Source:UniProtKB/TrEMBL;Acc:H2N0U4]	ENSORLG00000020166	32.87	12.34	-1.41343
MIP (2 of 2)	major intrinsic protein of lens fiber [Source:HGNC Symbol;Acc:7103]	ENSORLG00000020190	4.82	2.28	-1.08
CCDC102A	Uncharacterized protein [Source:UniProtKB/TrEMBL;Acc:H2N186]	ENSORLG00000020309	3.99	1.6	-1.31832
	Uncharacterized protein [Source:UniProtKB/TrEMBL;Acc:H2N196]	ENSORLG00000020315	6.11	1.36	-2.16757
CPNE1	Uncharacterized protein [Source:UniProtKB/TrEMBL;Acc:H2N199]	ENSORLG00000020321	8.59	4.01	-1.09906
	Uncharacterized protein [Source:UniProtKB/TrEMBL;Acc:H2N1A7]	ENSORLG00000020333	83.26	31.67	-1.39451
HPSE	Uncharacterized protein [Source:UniProtKB/TrEMBL;Acc:H2N1B9]	ENSORLG00000020343	35.17	16.49	-1.09275
AGPAT6	Uncharacterized protein [Source:UniProtKB/TrEMBL;Acc:H2N1C1]	ENSORLG00000020347	120.93	55.76	-1.11687
C16ORF62	Uncharacterized protein [Source:UniProtKB/TrEMBL;Acc:H2N1D5]	ENSORLG00000020350	4.72	2.06	-1.19614
	Uncharacterized protein [Source:UniProtKB/TrEMBL;Acc:H2N1D1]	ENSORLG00000020356	205.46	99.34	-1.04841
SLC16A12 (2 of 2)	solute carrier family 16, member 12 (monocarboxylic acid transporter 12) [Source:HGNC Symbol;Acc:23094]	ENSORLG00000020388	60.86	27.08	-1.16827
TGDS	Uncharacterized protein [Source:UniProtKB/TrEMBL;Acc:H2N1N2]	ENSORLG00000020450	11.48	4.89	-1.23122
NIPSNAP3A	Uncharacterized protein [Source:UniProtKB/TrEMBL;Acc:H2N1T0]	ENSORLG00000020498	77.36	38.27	-1.01537
	Uncharacterized protein [Source:UniProtKB/TrEMBL;Acc:H2N1Y7]	ENSORLG00000020545	6.34	1.93	-1.71588
LTA4H	Uncharacterized protein [Source:UniProtKB/TrEMBL;Acc:H2N220]	ENSORLG00000020578	14.58	5.94	-1.29546
IMMT	Uncharacterized protein [Source:UniProtKB/TrEMBL;Acc:H2N296]	ENSORLG00000020645	26.27	11.7	-1.16691
STS	Uncharacterized protein [Source:UniProtKB/TrEMBL;Acc:H2N297]	ENSORLG00000020647	8.41	4.19	-1.00516
	Uncharacterized protein [Source:UniProtKB/TrEMBL;Acc:H2N298]	ENSORLG00000020649	11.22	4.81	-1.22196
TOR2A	Uncharacterized protein [Source:UniProtKB/TrEMBL;Acc:H2N2B0]	ENSORLG00000020659	190.51	72.99	-1.3841
	Uncharacterized protein [Source:UniProtKB/TrEMBL;Acc:H2N2K5]	ENSORLG00000020745	16.11	6.93	-1.21703
CTSL	cathepsin L precursor [Source:RefSeq peptide;Acc:NP_001098156]	ENSORLG00000020801	299.17	136.23	-1.13492
INSIG2	Uncharacterized protein [Source:UniProtKB/TrEMBL;Acc:H2N2V0]	ENSORLG00000020826	31.17	14.78	-1.07651
SELENBP1	Uncharacterized protein [Source:UniProtKB/TrEMBL;Acc:H2N2X8]	ENSORLG00000020846	82.35	33.73	-1.28774
5S_rRNA	5S ribosomal RNA [Source:RFAM;Acc:RF00001]	ENSORLG00000020952	13.46	3	-2.16564
5S_rRNA	5S ribosomal RNA [Source:RFAM;Acc:RF00001]	ENSORLG00000021486	29.22	9.19	-1.66882
SNORA32	Small nucleolar RNA SNORA32 [Source:RFAM;Acc:RF00421]	ENSORLG00000021537	5.13	2.18	-1.23463
MT-CO3	mitochondrially encoded cytochrome c oxidase III [Source:HGNC Symbol;Acc:7422]	ENSORLG00000021770	5878.47	2438.13	-1.26967
MT-ND4L	mitochondrially encoded NADH dehydrogenase 4L [Source:HGNC Symbol;Acc:7460]	ENSORLG00000021774	142.32	65.7	-1.11517
MT-ND4	mitochondrially encoded NADH dehydrogenase 4 [Source:HGNC Symbol;Acc:7459]	ENSORLG00000021775	243.13	82.78	-1.55437
MT-ND5	mitochondrially encoded NADH dehydrogenase 5 [Source:HGNC Symbol;Acc:7461]	ENSORLG00000021779	189.65	74.36	-1.35074
MT-ND6	mitochondrially encoded NADH dehydrogenase 6 [Source:HGNC Symbol;Acc:7462]	ENSORLG00000021780	290.63	87.19	-1.73695
MT-CYB	mitochondrially encoded cytochrome b [Source:HGNC Symbol;Acc:7427]	ENSORLG00000021782	2055.47	941.26	-1.1268
