# Supplementary material for: Histological and Transcriptomic Analysis of Adult Japanese Medaka Sampled Onboard the International Space Station
Source: PLoS One. 2015 Oct 1;10(10):e0138799. doi: 10.1371/journal.pone.0138799 (PMC4591011; doi:10.1371/journal.pone.0138799)
Supplement: S9 Table — (XLSX) [file pone.0138799.s013.xlsx]

## Sheet: Sheet1
Genes upregulated in SF (Ovary)
Gene Symbol	Description	Ensembl GeneID	RPKM (GCs)	RPKM (SFs)	SR_Ovary
PTPLAD1 (1 of 2)	protein tyrosine phosphatase-like A domain containing 1 [Source:HGNC Symbol;Acc:24175]	ENSORLG00000000006	7.92	18.18	1.19878
	Uncharacterized protein [Source:UniProtKB/TrEMBL;Acc:H2L2S0]	ENSORLG00000000013	2.48	9.73	1.9721
ALS2	amyotrophic lateral sclerosis 2 (juvenile) [Source:HGNC Symbol;Acc:443]	ENSORLG00000000024	2.13	6.2	1.54141
ECT2	Uncharacterized protein [Source:UniProtKB/TrEMBL;Acc:H2L2V2]	ENSORLG00000000041	4	9.85	1.30012
	Uncharacterized protein [Source:UniProtKB/TrEMBL;Acc:H2L2V4]	ENSORLG00000000045	3.29	10.71	1.7028
SP2	Uncharacterized protein [Source:UniProtKB/TrEMBL;Acc:H2L320]	ENSORLG00000000102	1.4	3.01	1.10434
C19ORF6	Uncharacterized protein [Source:UniProtKB/TrEMBL;Acc:H2L325]	ENSORLG00000000105	10.38	23.18	1.15907
CHERP	Uncharacterized protein [Source:UniProtKB/TrEMBL;Acc:H2L364]	ENSORLG00000000138	9.7	19.78	1.02799
MFSD6	Uncharacterized protein [Source:UniProtKB/TrEMBL;Acc:H2L361]	ENSORLG00000000140	17.07	40.57	1.24895
IQGAP1	Uncharacterized protein [Source:UniProtKB/TrEMBL;Acc:H2L390]	ENSORLG00000000149	8.47	20.3	1.26105
ZFC3H1	Uncharacterized protein [Source:UniProtKB/TrEMBL;Acc:H2L382]	ENSORLG00000000155	2.42	4.96	1.03533
DCUN1D4	Uncharacterized protein [Source:UniProtKB/TrEMBL;Acc:H2L3A8]	ENSORLG00000000179	4.86	10.83	1.15601
FAM13B	Uncharacterized protein [Source:UniProtKB/TrEMBL;Acc:H2L3D9]	ENSORLG00000000207	4.93	10.03	1.02466
TAOK2 (1 of 2)	TAO kinase 2 [Source:HGNC Symbol;Acc:16835]	ENSORLG00000000228	1.28	3.74	1.54689
FRYL	Uncharacterized protein [Source:UniProtKB/TrEMBL;Acc:H2L3H9]	ENSORLG00000000234	4.18	8.48	1.02056
USP49	Ubiquitin carboxyl-terminal hydrolase [Source:UniProtKB/TrEMBL;Acc:H2L3K6]	ENSORLG00000000269	3.64	17.6	2.27357
ECM1 (1 of 2)	extracellular matrix protein 1 [Source:HGNC Symbol;Acc:3153]	ENSORLG00000000301	140.57	564.81	2.00648
CCND1	Uncharacterized protein [Source:UniProtKB/TrEMBL;Acc:H2L3R0]	ENSORLG00000000317	6.29	18.55	1.56029
	Uncharacterized protein [Source:UniProtKB/TrEMBL;Acc:H2L3X8]	ENSORLG00000000372	1.89	4.97	1.39486
SH3RF1	Uncharacterized protein [Source:UniProtKB/TrEMBL;Acc:H2L3Y5]	ENSORLG00000000379	5.62	16.92	1.59009
USP46	Ubiquitin carboxyl-terminal hydrolase [Source:UniProtKB/TrEMBL;Acc:H2L472]	ENSORLG00000000451	2.08	9.24	2.15131
AMPD2 (2 of 2)	adenosine monophosphate deaminase 2 [Source:HGNC Symbol;Acc:469]	ENSORLG00000000453	6.92	16.26	1.23248
PYGO2	Uncharacterized protein [Source:UniProtKB/TrEMBL;Acc:H2L482]	ENSORLG00000000463	6.83	14.22	1.05796
PTPN11	Uncharacterized protein [Source:UniProtKB/TrEMBL;Acc:H2L490]	ENSORLG00000000470	4.06	9.06	1.15803
OLA.8132	Uncharacterized protein [Source:UniProtKB/TrEMBL;Acc:H2L493]	ENSORLG00000000473	1.27	3.24	1.35117
	Uncharacterized protein [Source:UniProtKB/TrEMBL;Acc:H2L497]	ENSORLG00000000477	4.27	10.48	1.29533
PWWP2B	Uncharacterized protein [Source:UniProtKB/TrEMBL;Acc:H2L4A8]	ENSORLG00000000489	14.35	36.88	1.36179
POT1	Uncharacterized protein [Source:UniProtKB/TrEMBL;Acc:H2L4B5]	ENSORLG00000000493	2.42	4.88	1.01187
VPS13C	Uncharacterized protein [Source:UniProtKB/TrEMBL;Acc:H2L4E9]	ENSORLG00000000514	1.11	3.46	1.64021
	Uncharacterized protein [Source:UniProtKB/TrEMBL;Acc:H2L4J1]	ENSORLG00000000557	2.14	4.58	1.09774
SNX27 (1 of 2)	sorting nexin family member 27 [Source:HGNC Symbol;Acc:20073]	ENSORLG00000000568	8.58	18.47	1.10613
NOTCH1 (2 of 2)	notch 1 [Source:HGNC Symbol;Acc:7881]	ENSORLG00000000636	1.02	2.38	1.22239
MYH10	Uncharacterized protein [Source:UniProtKB/TrEMBL;Acc:H2L4V6]	ENSORLG00000000639	2.3	5.54	1.26825
CEP135	Uncharacterized protein [Source:UniProtKB/TrEMBL;Acc:H2L4W2]	ENSORLG00000000659	1.77	4.11	1.21539
		ENSORLG00000000671	1.13	2.35	1.05634
CAMSAP1 (1 of 2)	calmodulin regulated spectrin-associated protein 1 [Source:HGNC Symbol;Acc:19946]	ENSORLG00000000683	5.58	13.49	1.27355
MIDN	Uncharacterized protein [Source:UniProtKB/TrEMBL;Acc:H2L4Z1]	ENSORLG00000000685	5.67	18.07	1.67218
	Uncharacterized protein [Source:UniProtKB/TrEMBL;Acc:H2L4Z3]	ENSORLG00000000687	1.23	14.12	3.52101
	Uncharacterized protein [Source:UniProtKB/TrEMBL;Acc:H2L4Z6]	ENSORLG00000000689	1.01	15.35	3.92581
HERC1	Uncharacterized protein [Source:UniProtKB/TrEMBL;Acc:H2L504]	ENSORLG00000000695	1.37	4.07	1.57085
UBE2O	Uncharacterized protein [Source:UniProtKB/TrEMBL;Acc:H2L527]	ENSORLG00000000718	11.35	31.27	1.46209
		ENSORLG00000000720	3.4	9.55	1.48997
SLC4A11 (2 of 2)	solute carrier family 4, sodium borate transporter, member 11 [Source:HGNC Symbol;Acc:16438]	ENSORLG00000000723	1.89	4.37	1.20925
PARP3	Uncharacterized protein [Source:UniProtKB/TrEMBL;Acc:H2L559]	ENSORLG00000000752	5.43	12.78	1.23486
IDE (1 of 2)	insulin-degrading enzyme [Source:HGNC Symbol;Acc:5381]	ENSORLG00000000774	3.8	10.48	1.46357
RALGAPB	Uncharacterized protein [Source:UniProtKB/TrEMBL;Acc:H2L590]	ENSORLG00000000780	2.34	9.43	2.01075
TMEM161A	Uncharacterized protein [Source:UniProtKB/TrEMBL;Acc:H2L5A5]	ENSORLG00000000790	6.09	13.57	1.15591
NDE1 (1 of 2)	nudE nuclear distribution E homolog 1 (A. nidulans) [Source:HGNC Symbol;Acc:17619]	ENSORLG00000000793	5.69	11.65	1.03383
LRRC8A (1 of 2)	leucine rich repeat containing 8 family, member A [Source:HGNC Symbol;Acc:19027]	ENSORLG00000000805	3.59	7.57	1.07631
PREX1	Uncharacterized protein [Source:UniProtKB/TrEMBL;Acc:H2L5C5]	ENSORLG00000000806	1.83	4.8	1.39119
	Uncharacterized protein [Source:UniProtKB/TrEMBL;Acc:H2L5D7]	ENSORLG00000000821	3.55	10.81	1.60648
LARP1	Uncharacterized protein [Source:UniProtKB/TrEMBL;Acc:H2L5E2]	ENSORLG00000000824	2.03	5.74	1.49957
SUZ12 (2 of 2)	suppressor of zeste 12 homolog (Drosophila) [Source:HGNC Symbol;Acc:17101]	ENSORLG00000000839	6.47	14.25	1.13912
H2AFY	Histone H2A [Source:UniProtKB/TrEMBL;Acc:H2L5H0]	ENSORLG00000000850	9.27	18.83	1.02239
DDX5 (2 of 3)	DEAD (Asp-Glu-Ala-Asp) box helicase 5 [Source:HGNC Symbol;Acc:2746]	ENSORLG00000000866	2.38	6.83	1.52092
ELF4	Uncharacterized protein [Source:UniProtKB/TrEMBL;Acc:H2L5N8]	ENSORLG00000000918	1.21	2.65	1.13099
CTNNBL1	Uncharacterized protein [Source:UniProtKB/TrEMBL;Acc:H2L5Q4]	ENSORLG00000000933	6.46	15.44	1.25707
ZNF341	Uncharacterized protein [Source:UniProtKB/TrEMBL;Acc:H2L5S2]	ENSORLG00000000956	3.75	12.65	1.75417
FOXK2 (1 of 2)	forkhead box K2 [Source:HGNC Symbol;Acc:6036]	ENSORLG00000000973	7.97	17.94	1.17053
PPP1R13L	Uncharacterized protein [Source:UniProtKB/TrEMBL;Acc:H2L5X5]	ENSORLG00000000990	7.88	16.58	1.07318
HNRNPUL1	Uncharacterized protein [Source:UniProtKB/TrEMBL;Acc:H2L5Y8]	ENSORLG00000001002	4.44	14.48	1.70543
FSTL4 (2 of 2)	follistatin-like 4 [Source:HGNC Symbol;Acc:21389]	ENSORLG00000001025	2.85	6.66	1.22456
ZHX1	Uncharacterized protein [Source:UniProtKB/TrEMBL;Acc:H2L626]	ENSORLG00000001031	10.47	24.84	1.2464
TTC17	Uncharacterized protein [Source:UniProtKB/TrEMBL;Acc:H2L634]	ENSORLG00000001038	5.17	13.31	1.36427
ZBTB33	Uncharacterized protein [Source:UniProtKB/TrEMBL;Acc:H2L637]	ENSORLG00000001040	9.67	21.8	1.17274
OLA.825	neuronal nitric oxide synthase [Source:RefSeq peptide;Acc:NP_001098325]	ENSORLG00000001050	2.09	4.74	1.18138
RAB40C (1 of 2)	RAB40C, member RAS oncogene family [Source:HGNC Symbol;Acc:18285]	ENSORLG00000001064	2.32	5.16	1.15325
LAMP2	Uncharacterized protein [Source:UniProtKB/TrEMBL;Acc:H2L680]	ENSORLG00000001072	8.83	30.21	1.77454
	Uncharacterized protein [Source:UniProtKB/TrEMBL;Acc:H2L688]	ENSORLG00000001078	20.71	42.5	1.03714
HDAC7 (1 of 2)	histone deacetylase 7 [Source:HGNC Symbol;Acc:14067]	ENSORLG00000001083	1.05	3.05	1.53842
CLDN5 (2 of 2)	claudin 5 [Source:HGNC Symbol;Acc:2047]	ENSORLG00000001086	5.76	14.08	1.28951
CUL4B	Uncharacterized protein [Source:UniProtKB/TrEMBL;Acc:H2L6C3]	ENSORLG00000001110	4.12	10.21	1.30927
KCNQ1	Uncharacterized protein [Source:UniProtKB/TrEMBL;Acc:H2L6D7]	ENSORLG00000001120	1.53	4.24	1.47053
GBF1	Uncharacterized protein [Source:UniProtKB/TrEMBL;Acc:H2L6F7]	ENSORLG00000001139	2.44	7.5	1.62001
CHST13 (2 of 2)	carbohydrate (chondroitin 4) sulfotransferase 13 [Source:HGNC Symbol;Acc:21755]	ENSORLG00000001143	20.55	51.3	1.31982
HSPA12A	Uncharacterized protein [Source:UniProtKB/TrEMBL;Acc:H2L6J7]	ENSORLG00000001174	1.67	4.6	1.46179
F10	Uncharacterized protein [Source:UniProtKB/TrEMBL;Acc:H2L6N4]	ENSORLG00000001205	3.37	8.88	1.39781
ZNRF3	Uncharacterized protein [Source:UniProtKB/TrEMBL;Acc:H2L6N9]	ENSORLG00000001210	1.18	2.85	1.27218
	Uncharacterized protein [Source:UniProtKB/TrEMBL;Acc:H2L6P3]	ENSORLG00000001213	4.58	10.44	1.1887
OLA.10476	Uncharacterized protein [Source:UniProtKB/TrEMBL;Acc:H2L6U3]	ENSORLG00000001258	13.88	37.66	1.44003
MADD	Uncharacterized protein [Source:UniProtKB/TrEMBL;Acc:H2L6V1]	ENSORLG00000001259	1.49	9.66	2.69671
PI4KB (2 of 2)	phosphatidylinositol 4-kinase, catalytic, beta [Source:HGNC Symbol;Acc:8984]	ENSORLG00000001264	1.38	4.5	1.70526
NID1 (2 of 2)	nidogen 1 [Source:HGNC Symbol;Acc:7821]	ENSORLG00000001273	3.62	9.17	1.34093
PPP5C	Serine/threonine-protein phosphatase [Source:UniProtKB/TrEMBL;Acc:H2L6Y8]	ENSORLG00000001301	5.54	12.46	1.16935
		ENSORLG00000001315	7.7	20.78	1.43227
ERO1LB	Uncharacterized protein [Source:UniProtKB/TrEMBL;Acc:H2L719]	ENSORLG00000001316	1.2	5.41	2.17259
GABPB2	Uncharacterized protein [Source:UniProtKB/TrEMBL;Acc:H2L721]	ENSORLG00000001320	1.58	4.6	1.54171
AGAP9	Uncharacterized protein [Source:UniProtKB/TrEMBL;Acc:H2L788]	ENSORLG00000001374	1.38	3.47	1.33027
GAK	Uncharacterized protein [Source:UniProtKB/TrEMBL;Acc:H2L7B0]	ENSORLG00000001381	2.6	6.84	1.39548
	Uncharacterized protein [Source:UniProtKB/TrEMBL;Acc:H2L7C2]	ENSORLG00000001397	5.63	22.15	1.9761
AEBP1 (1 of 2)	AE binding protein 1 [Source:HGNC Symbol;Acc:303]	ENSORLG00000001403	1.31	3.8	1.53643
IRF2BP1	Uncharacterized protein [Source:UniProtKB/TrEMBL;Acc:H2L7E9]	ENSORLG00000001424	11.48	53.94	2.23223
SOCS5	suppressor of cytokine signaling 5 [Source:RefSeq peptide;Acc:NP_001116396]	ENSORLG00000001426	7.7	26.17	1.76498
CKMT1A	Uncharacterized protein [Source:UniProtKB/TrEMBL;Acc:H2L7I1]	ENSORLG00000001451	1.58	4.91	1.6358
THADA	Uncharacterized protein [Source:UniProtKB/TrEMBL;Acc:H2L7R0]	ENSORLG00000001515	1.4	3.02	1.10912
EIF5B	Uncharacterized protein [Source:UniProtKB/TrEMBL;Acc:H2L7S3]	ENSORLG00000001525	10.62	22.23	1.06572
SLC9A6 (1 of 2)	solute carrier family 9, subfamily A (NHE6, cation proton antiporter 6), member 6 [Source:HGNC Symbol;Acc:11079]	ENSORLG00000001549	2.03	4.63	1.18953
	Uncharacterized protein [Source:UniProtKB/TrEMBL;Acc:H2L7V7]	ENSORLG00000001557	5.04	13.9	1.46359
PPIP5K1 (2 of 2)	diphosphoinositol pentakisphosphate kinase 1 [Source:HGNC Symbol;Acc:29023]	ENSORLG00000001575	2.03	5.84	1.52449
SBNO1	Uncharacterized protein [Source:UniProtKB/TrEMBL;Acc:H2L806]	ENSORLG00000001593	4.95	14.89	1.58884
TARS (2 of 2)	threonyl-tRNA synthetase [Source:HGNC Symbol;Acc:11572]	ENSORLG00000001603	9.15	23.93	1.38698
USP34	Ubiquitin carboxyl-terminal hydrolase [Source:UniProtKB/TrEMBL;Acc:H2L831]	ENSORLG00000001605	3.33	8.78	1.3987
LARS	Uncharacterized protein [Source:UniProtKB/TrEMBL;Acc:H2L846]	ENSORLG00000001622	5.29	14.03	1.40718
RBM27	Uncharacterized protein [Source:UniProtKB/TrEMBL;Acc:H2L874]	ENSORLG00000001645	1.11	3.3	1.57191
LRP12	Uncharacterized protein [Source:UniProtKB/TrEMBL;Acc:H2L875]	ENSORLG00000001647	1.75	5.09	1.54031
STAT2	Uncharacterized protein [Source:UniProtKB/TrEMBL;Acc:H2L880]	ENSORLG00000001651	1.94	5.76	1.57001
PIM1	Uncharacterized protein [Source:UniProtKB/TrEMBL;Acc:H2L884]	ENSORLG00000001653	6.08	12.23	1.00828
	Uncharacterized protein [Source:UniProtKB/TrEMBL;Acc:H2L8A2]	ENSORLG00000001670	3.95	11.93	1.59467
MYO9A (1 of 2)	myosin IXA [Source:HGNC Symbol;Acc:7608]	ENSORLG00000001677	3.7	9.55	1.36798
MYO9A (2 of 2)	myosin IXA [Source:HGNC Symbol;Acc:7608]	ENSORLG00000001682	1.78	5.79	1.70169
FANCL	Uncharacterized protein [Source:UniProtKB/TrEMBL;Acc:H2L8D5]	ENSORLG00000001695	1.13	3.1	1.45595
P4HB	Uncharacterized protein [Source:UniProtKB/TrEMBL;Acc:H2L8E0]	ENSORLG00000001698	59.41	130	1.12973
ZNF609 (1 of 2)	zinc finger protein 609 [Source:HGNC Symbol;Acc:29003]	ENSORLG00000001700	3.03	15.57	2.36138
ADPGK	Uncharacterized protein [Source:UniProtKB/TrEMBL;Acc:H2L8G1]	ENSORLG00000001716	7.71	19.5	1.33867
RPTOR	Uncharacterized protein [Source:UniProtKB/TrEMBL;Acc:H2L8I4]	ENSORLG00000001734	2.14	4.5	1.07231
	Uncharacterized protein [Source:UniProtKB/TrEMBL;Acc:H2L8K5]	ENSORLG00000001752	1.4	6.67	2.25226
	Uncharacterized protein [Source:UniProtKB/TrEMBL;Acc:H2L8M9]	ENSORLG00000001774	6.13	20.52	1.74307
SEC14L1 (1 of 2)	SEC14-like 1 (S. cerevisiae) [Source:HGNC Symbol;Acc:10698]	ENSORLG00000001808	2.98	11.69	1.97189
		ENSORLG00000001823	1.39	3.98	1.51768
SLC7A3	Uncharacterized protein [Source:UniProtKB/TrEMBL;Acc:H2L8W8]	ENSORLG00000001843	2.52	6.07	1.26827
PTPN9	Uncharacterized protein [Source:UniProtKB/TrEMBL;Acc:H2L8X3]	ENSORLG00000001849	3.04	7.18	1.23991
OLA.17962	Uncharacterized protein [Source:UniProtKB/TrEMBL;Acc:H2L8X4]	ENSORLG00000001851	6.55	14.57	1.15343
SUCO (1 of 2)	SUN domain containing ossification factor [Source:HGNC Symbol;Acc:1240]	ENSORLG00000001852	3.6	13.82	1.94069
ARFGEF2	ADP-ribosylation factor guanine nucleotide-exchange factor 2 (brefeldin A-inhibited) [Source:HGNC Symbol;Acc:15853]	ENSORLG00000001855	2.57	8.81	1.77737
	Transporter [Source:UniProtKB/TrEMBL;Acc:H2L8Y3]	ENSORLG00000001859	2.83	6.05	1.09613
OLA.11723	Uncharacterized protein [Source:UniProtKB/TrEMBL;Acc:H2L8Y4]	ENSORLG00000001862	6.92	14.23	1.04009
ADNP	activity-dependent neuroprotector homeobox [Source:HGNC Symbol;Acc:15766]	ENSORLG00000001864	27.16	55.95	1.04265
SEC31A	Uncharacterized protein [Source:UniProtKB/TrEMBL;Acc:H2L902]	ENSORLG00000001874	7.31	18.37	1.32941
SNX18 (1 of 2)	sorting nexin 18 [Source:HGNC Symbol;Acc:19245]	ENSORLG00000001877	4.12	12.52	1.60352
	Uncharacterized protein [Source:UniProtKB/TrEMBL;Acc:H2L929]	ENSORLG00000001898	4	13.51	1.75596
RBM14 (2 of 2)	RNA binding motif protein 14 [Source:HGNC Symbol;Acc:14219]	ENSORLG00000001900	3.31	9.22	1.47794
TEX2 (2 of 2)	testis expressed 2 [Source:HGNC Symbol;Acc:30884]	ENSORLG00000001916	5.65	14.03	1.31219
PRRC2C (2 of 2)	proline-rich coiled-coil 2C [Source:HGNC Symbol;Acc:24903]	ENSORLG00000001919	6.68	13.86	1.05301
PRRC2C (1 of 2)	proline-rich coiled-coil 2C [Source:HGNC Symbol;Acc:24903]	ENSORLG00000001929	3.66	22.72	2.63405
IREB2	Uncharacterized protein [Source:UniProtKB/TrEMBL;Acc:H2L978]	ENSORLG00000001943	3.22	6.9	1.09954
AXIN2 (1 of 2)	axin 2 [Source:HGNC Symbol;Acc:904]	ENSORLG00000001945	2.18	5.48	1.32985
FAM222B (2 of 2)	family with sequence similarity 222, member B [Source:HGNC Symbol;Acc:25563]	ENSORLG00000001959	9.17	23.04	1.32915
	Uncharacterized protein [Source:UniProtKB/TrEMBL;Acc:H2L997]	ENSORLG00000001960	1.51	3.64	1.26939
	Uncharacterized protein [Source:UniProtKB/TrEMBL;Acc:H2L9B6]	ENSORLG00000001972	12.82	34.44	1.42569
FLNA	Uncharacterized protein [Source:UniProtKB/TrEMBL;Acc:H2L9C9]	ENSORLG00000001982	56.63	143.9	1.34543
	Uncharacterized protein [Source:UniProtKB/TrEMBL;Acc:H2L9C8]	ENSORLG00000001984	3.35	7.37	1.1375
UACA	Uncharacterized protein [Source:UniProtKB/TrEMBL;Acc:H2L9E2]	ENSORLG00000001992	14.34	35.84	1.32153
HIF3A	Uncharacterized protein [Source:UniProtKB/TrEMBL;Acc:H2L9F8]	ENSORLG00000002004	5.63	13.38	1.24887
SPTBN1 (2 of 2)	spectrin, beta, non-erythrocytic 1 [Source:HGNC Symbol;Acc:11275]	ENSORLG00000002006	4.8	19.66	2.03416
CREBZF	Uncharacterized protein [Source:UniProtKB/TrEMBL;Acc:H2L9H4]	ENSORLG00000002017	5.82	13.08	1.16827
ZNF365	Uncharacterized protein [Source:UniProtKB/TrEMBL;Acc:H2L9H5]	ENSORLG00000002018	1.51	4.25	1.49291
CUL5 (2 of 2)	cullin 5 [Source:HGNC Symbol;Acc:2556]	ENSORLG00000002038	2.87	10.29	1.84212
PRF1 (3 of 7)	perforin 1 (pore forming protein) [Source:HGNC Symbol;Acc:9360]	ENSORLG00000002059	5.59	15.81	1.49992
	Uncharacterized protein [Source:UniProtKB/TrEMBL;Acc:H2L9N7]	ENSORLG00000002070	3.97	10.84	1.44915
PRRC2A	Uncharacterized protein [Source:UniProtKB/TrEMBL;Acc:H2L9N9]	ENSORLG00000002072	1.08	4.91	2.18469
SLC22A15	Uncharacterized protein [Source:UniProtKB/TrEMBL;Acc:H2L9P0]	ENSORLG00000002073	1.67	4.85	1.53814
PTDSS2	Uncharacterized protein [Source:UniProtKB/TrEMBL;Acc:H2L9P7]	ENSORLG00000002078	1.45	3.76	1.37468
ATL3	Uncharacterized protein [Source:UniProtKB/TrEMBL;Acc:H2L9R1]	ENSORLG00000002092	7.93	16.85	1.08736
ME1	Malic enzyme [Source:UniProtKB/TrEMBL;Acc:H2L9U2]	ENSORLG00000002121	1.03	2.1	1.02774
OLA.26934	Uncharacterized protein [Source:UniProtKB/TrEMBL;Acc:H2L9U4]	ENSORLG00000002122	3.03	8.2	1.43631
PARD3 (1 of 2)	par-3 partitioning defective 3 homolog (C. elegans) [Source:HGNC Symbol;Acc:16051]	ENSORLG00000002125	1.69	3.74	1.14602
HIC2	Uncharacterized protein [Source:UniProtKB/TrEMBL;Acc:H2L9V1]	ENSORLG00000002131	1.88	4.56	1.2783
CREM	Uncharacterized protein [Source:UniProtKB/TrEMBL;Acc:H2L9W3]	ENSORLG00000002144	1.61	3.51	1.12441
FARP2	Uncharacterized protein [Source:UniProtKB/TrEMBL;Acc:H2L9X8]	ENSORLG00000002154	2.69	5.4	1.00535
USP45	Ubiquitin carboxyl-terminal hydrolase [Source:UniProtKB/TrEMBL;Acc:H2L9Z9]	ENSORLG00000002170	2.6	5.31	1.0302
TBC1D10B	Uncharacterized protein [Source:UniProtKB/TrEMBL;Acc:H2LA00]	ENSORLG00000002172	1.22	3.43	1.49133
MON2	Uncharacterized protein [Source:UniProtKB/TrEMBL;Acc:H2LA03]	ENSORLG00000002173	4.36	9.43	1.11293
INHA	inhibin, alpha [Source:HGNC Symbol;Acc:6065]	ENSORLG00000002184	7.14	23.04	1.69014
OLA.20633	Uncharacterized protein [Source:UniProtKB/TrEMBL;Acc:H2LA12]	ENSORLG00000002186	22.98	57.13	1.31387
TBC1D22B	Uncharacterized protein [Source:UniProtKB/TrEMBL;Acc:H2LA41]	ENSORLG00000002203	1.16	2.93	1.33678
SETD1A	Uncharacterized protein [Source:UniProtKB/TrEMBL;Acc:H2LA50]	ENSORLG00000002213	1.05	2.85	1.44057
STK11IP	Uncharacterized protein [Source:UniProtKB/TrEMBL;Acc:H2LA60]	ENSORLG00000002225	1.55	3.33	1.10325
DTX4 (1 of 2)	deltex homolog 4 (Drosophila) [Source:HGNC Symbol;Acc:29151]	ENSORLG00000002249	5.37	13.71	1.35223
	Uncharacterized protein [Source:UniProtKB/TrEMBL;Acc:H2LA90]	ENSORLG00000002253	2.09	5.02	1.26418
	Uncharacterized protein [Source:UniProtKB/TrEMBL;Acc:H2LAA5]	ENSORLG00000002266	2.44	4.91	1.00884
RAD54L2 (2 of 2)	RAD54-like 2 (S. cerevisiae) [Source:HGNC Symbol;Acc:29123]	ENSORLG00000002276	4.09	11.99	1.55166
RNF145	Uncharacterized protein [Source:UniProtKB/TrEMBL;Acc:H2LAC4]	ENSORLG00000002282	3.06	12.48	2.02801
ABHD2 (1 of 2)	abhydrolase domain containing 2 [Source:HGNC Symbol;Acc:18717]	ENSORLG00000002287	1.46	4.02	1.46123
SLC25A1	Uncharacterized protein [Source:UniProtKB/TrEMBL;Acc:H2LAD4]	ENSORLG00000002292	2.43	6.03	1.3112
BAP1	Uncharacterized protein [Source:UniProtKB/TrEMBL;Acc:H2LAD3]	ENSORLG00000002293	1.97	4.97	1.33505
CLTCL1	Uncharacterized protein [Source:UniProtKB/TrEMBL;Acc:H2LAH4]	ENSORLG00000002325	3.78	11.16	1.56188
CTHRC1	Uncharacterized protein [Source:UniProtKB/TrEMBL;Acc:H2LAH7]	ENSORLG00000002330	1.05	2.16	1.04064
PLAGL2	Uncharacterized protein [Source:UniProtKB/TrEMBL;Acc:H2LAI9]	ENSORLG00000002338	1.41	3	1.08927
MAPK8 (1 of 2)	mitogen-activated protein kinase 8 [Source:HGNC Symbol;Acc:6881]	ENSORLG00000002370	1.33	2.82	1.08427
ATG2A	Uncharacterized protein [Source:UniProtKB/TrEMBL;Acc:H2LAR2]	ENSORLG00000002389	1.59	4.12	1.37362
APLP2	Uncharacterized protein [Source:UniProtKB/TrEMBL;Acc:H2LAR6]	ENSORLG00000002393	3.63	10.94	1.59157
C9ORF93	Uncharacterized protein [Source:UniProtKB/TrEMBL;Acc:H2LAS4]	ENSORLG00000002401	1.27	2.73	1.10407
	Uncharacterized protein [Source:UniProtKB/TrEMBL;Acc:H2LAT7]	ENSORLG00000002418	1.19	2.45	1.04182
SLC24A3 (1 of 2)	solute carrier family 24 (sodium/potassium/calcium exchanger), member 3 [Source:HGNC Symbol;Acc:10977]	ENSORLG00000002454	1.46	3.43	1.23224
	Uncharacterized protein [Source:UniProtKB/TrEMBL;Acc:H2LAZ7]	ENSORLG00000002468	12.89	33.65	1.38435
	Uncharacterized protein [Source:UniProtKB/TrEMBL;Acc:H2LB17]	ENSORLG00000002480	28.14	63.25	1.16844
EP300 (2 of 2)	E1A binding protein p300 [Source:HGNC Symbol;Acc:3373]	ENSORLG00000002496	1.46	4.48	1.61753
UGP2 (1 of 2)	UDP-glucose pyrophosphorylase 2 [Source:HGNC Symbol;Acc:12527]	ENSORLG00000002512	8.59	26.95	1.64956
RPS6KA3	Uncharacterized protein [Source:UniProtKB/TrEMBL;Acc:H2LBB4]	ENSORLG00000002556	1.59	3.29	1.04906
		ENSORLG00000002568	1.11	5.34	2.26628
UBTF	Uncharacterized protein [Source:UniProtKB/TrEMBL;Acc:H2LBF9]	ENSORLG00000002593	2.78	6.09	1.13136
CERS2 (2 of 2)	ceramide synthase 2 [Source:HGNC Symbol;Acc:14076]	ENSORLG00000002602	1.23	4.43	1.84865
GRHL2 (2 of 2)	grainyhead-like 2 (Drosophila) [Source:HGNC Symbol;Acc:2799]	ENSORLG00000002613	1.74	6.69	1.94292
DHX37	Uncharacterized protein [Source:UniProtKB/TrEMBL;Acc:H2LBL0]	ENSORLG00000002635	3.04	8.31	1.45078
RPRD2 (1 of 2)	regulation of nuclear pre-mRNA domain containing 2 [Source:HGNC Symbol;Acc:29039]	ENSORLG00000002642	10.24	20.51	1.00211
PGR	Uncharacterized protein [Source:UniProtKB/TrEMBL;Acc:H2LBM8]	ENSORLG00000002651	5.14	10.45	1.02366
LMNB2	Uncharacterized protein [Source:UniProtKB/TrEMBL;Acc:H2LBQ7]	ENSORLG00000002671	17.63	39.18	1.15208
RNF150	Uncharacterized protein [Source:UniProtKB/TrEMBL;Acc:H2LBQ1]	ENSORLG00000002672	3.84	12.32	1.68182
USP54 (1 of 2)	ubiquitin specific peptidase 54 [Source:HGNC Symbol;Acc:23513]	ENSORLG00000002678	2.54	10.69	2.07336
PNP (1 of 2)	purine nucleoside phosphorylase [Source:HGNC Symbol;Acc:7892]	ENSORLG00000002737	2.89	6.57	1.18482
	Uncharacterized protein [Source:UniProtKB/TrEMBL;Acc:H2LBZ5]	ENSORLG00000002749	6.89	19.78	1.52147
TESK2	Uncharacterized protein [Source:UniProtKB/TrEMBL;Acc:H2LC24]	ENSORLG00000002769	3.19	7.33	1.20026
PLD1 (1 of 2)	phospholipase D1, phosphatidylcholine-specific [Source:HGNC Symbol;Acc:9067]	ENSORLG00000002792	3.45	7.09	1.03919
		ENSORLG00000002794	7.15	22	1.62149
ZNF281 (1 of 2)	zinc finger protein 281 [Source:HGNC Symbol;Acc:13075]	ENSORLG00000002799	5.3	13.31	1.32845
		ENSORLG00000002811	1.37	2.89	1.07689
LETM2	Uncharacterized protein [Source:UniProtKB/TrEMBL;Acc:H2LC71]	ENSORLG00000002813	9.5	21.93	1.20691
TUBGCP6 (2 of 2)	tubulin, gamma complex associated protein 6 [Source:HGNC Symbol;Acc:18127]	ENSORLG00000002828	1.87	7.88	2.07516
	Uncharacterized protein [Source:UniProtKB/TrEMBL;Acc:H2LCA1]	ENSORLG00000002832	3.94	19.2	2.28484
ARIH2	Uncharacterized protein [Source:UniProtKB/TrEMBL;Acc:H2LCE0]	ENSORLG00000002861	10.98	23.86	1.11972
OTUD4	Uncharacterized protein [Source:UniProtKB/TrEMBL;Acc:H2LCG6]	ENSORLG00000002884	1.78	4.6	1.36976
ABHD11	Uncharacterized protein [Source:UniProtKB/TrEMBL;Acc:H2LCH5]	ENSORLG00000002893	4.91	10.54	1.10208
PSD (1 of 2)	pleckstrin and Sec7 domain containing [Source:HGNC Symbol;Acc:9507]	ENSORLG00000002919	2.71	5.56	1.03679
DALRD3 (1 of 2)	DALR anticodon binding domain containing 3 [Source:HGNC Symbol;Acc:25536]	ENSORLG00000002924	1.77	7.2	2.02425
MTDH	Uncharacterized protein [Source:UniProtKB/TrEMBL;Acc:H2LCM4]	ENSORLG00000002933	17.06	36.3	1.08935
CYP450A	Uncharacterized protein [Source:UniProtKB/TrEMBL;Acc:H2LCP8]	ENSORLG00000002949	17.95	73.86	2.04081
FAM83C	Uncharacterized protein [Source:UniProtKB/TrEMBL;Acc:H2LCP5]	ENSORLG00000002950	8.67	17.73	1.03209
VPS54	Uncharacterized protein [Source:UniProtKB/TrEMBL;Acc:H2LCS6]	ENSORLG00000002974	9.93	28.02	1.49659
FNDC3A	Uncharacterized protein [Source:UniProtKB/TrEMBL;Acc:H2LCT0]	ENSORLG00000002976	3.11	10.59	1.76772
SDC4	Syndecan [Source:UniProtKB/TrEMBL;Acc:H2LCT2]	ENSORLG00000002981	3.37	9.75	1.53265
UBR5	Uncharacterized protein [Source:UniProtKB/TrEMBL;Acc:H2LCX4]	ENSORLG00000003009	6.42	14.78	1.203
OLA.27071	Uncharacterized protein [Source:UniProtKB/TrEMBL;Acc:H2LCY1]	ENSORLG00000003020	50.38	130.87	1.37721
BMPR2	Uncharacterized protein [Source:UniProtKB/TrEMBL;Acc:H2LCZ6]	ENSORLG00000003034	1.15	4.28	1.89598
TAF4B	Uncharacterized protein [Source:UniProtKB/TrEMBL;Acc:H2LD18]	ENSORLG00000003056	3.55	8.58	1.27316
KIAA1161 (1 of 2)	KIAA1161 [Source:HGNC Symbol;Acc:19918]	ENSORLG00000003057	30.2	71.01	1.23347
OLA.27032	Uncharacterized protein [Source:UniProtKB/TrEMBL;Acc:H2LD20]	ENSORLG00000003059	3.74	10.62	1.50567
MSH3 (2 of 2)	mutS homolog 3 (E. coli) [Source:HGNC Symbol;Acc:7326]	ENSORLG00000003070	2.71	5.55	1.03419
DDX10	Uncharacterized protein [Source:UniProtKB/TrEMBL;Acc:H2LD36]	ENSORLG00000003073	9.43	22.12	1.23002
AHNAK	Uncharacterized protein [Source:UniProtKB/TrEMBL;Acc:H2LD51]	ENSORLG00000003088	2.18	7.93	1.86299
COG6	Uncharacterized protein [Source:UniProtKB/TrEMBL;Acc:H2LD60]	ENSORLG00000003093	2	6.13	1.61589
SUPT6H	Uncharacterized protein [Source:UniProtKB/TrEMBL;Acc:H2LD63]	ENSORLG00000003098	2.6	6.42	1.30406
SH3D19 (2 of 2)	SH3 domain containing 19 [Source:HGNC Symbol;Acc:30418]	ENSORLG00000003104	6.18	16.2	1.39032
OLA.24457	forkhead box O1.a [Source:RefSeq peptide;Acc:NP_001153936]	ENSORLG00000003107	1.25	2.84	1.18396
MOB1B	MOB kinase activator 1B [Source:HGNC Symbol;Acc:29801]	ENSORLG00000003125	3	7.66	1.35238
ZNF652	Uncharacterized protein [Source:UniProtKB/TrEMBL;Acc:H2LD94]	ENSORLG00000003126	2.37	4.96	1.06545
ZNF318	Uncharacterized protein [Source:UniProtKB/TrEMBL;Acc:H2LDA4]	ENSORLG00000003136	3.58	12.6	1.81539
FRMD4B (2 of 2)	FERM domain containing 4B [Source:HGNC Symbol;Acc:24886]	ENSORLG00000003143	1.66	4.9	1.5616
SZT2	seizure threshold 2 homolog (mouse) [Source:HGNC Symbol;Acc:29040]	ENSORLG00000003146	1.64	3.34	1.02615
	Uncharacterized protein [Source:UniProtKB/TrEMBL;Acc:H2LDG1]	ENSORLG00000003185	2.07	7.45	1.84761
OLA.3151	Uncharacterized protein [Source:UniProtKB/TrEMBL;Acc:H2LDI8]	ENSORLG00000003208	3.99	9.41	1.23781
TJAP1	Uncharacterized protein [Source:UniProtKB/TrEMBL;Acc:H2LDI9]	ENSORLG00000003209	34.25	77.07	1.17007
CNPY3	Uncharacterized protein [Source:UniProtKB/TrEMBL;Acc:H2LDP3]	ENSORLG00000003259	1.09	2.18	1
CHD6	Uncharacterized protein [Source:UniProtKB/TrEMBL;Acc:H2LDS1]	ENSORLG00000003286	1.08	4.09	1.92107
FARS2	Uncharacterized protein [Source:UniProtKB/TrEMBL;Acc:H2LDS2]	ENSORLG00000003287	2.16	5.42	1.32726
MAP1S (1 of 2)	microtubule-associated protein 1S [Source:HGNC Symbol;Acc:15715]	ENSORLG00000003304	2.48	9.94	2.00291
CEP192	Uncharacterized protein [Source:UniProtKB/TrEMBL;Acc:H2LDV5]	ENSORLG00000003313	5.79	13.39	1.20952
PIGK	Uncharacterized protein [Source:UniProtKB/TrEMBL;Acc:H2LDV7]	ENSORLG00000003318	6.33	16.5	1.38219
C18ORF1	Uncharacterized protein [Source:UniProtKB/TrEMBL;Acc:H2LDW6]	ENSORLG00000003324	1.25	3.2	1.35614
TNRC6C (1 of 2)	trinucleotide repeat containing 6C [Source:HGNC Symbol;Acc:29318]	ENSORLG00000003327	1.06	3.12	1.55748
PDE8A	Uncharacterized protein [Source:UniProtKB/TrEMBL;Acc:H2LDX9]	ENSORLG00000003332	1.81	4.33	1.25838
ZZZ3	Uncharacterized protein [Source:UniProtKB/TrEMBL;Acc:H2LDY9]	ENSORLG00000003342	10.79	23.93	1.14913
OLA.657	Uncharacterized protein [Source:UniProtKB/TrEMBL;Acc:H2LDZ4]	ENSORLG00000003347	2.52	9.25	1.87603
	Uncharacterized protein [Source:UniProtKB/TrEMBL;Acc:H2LDZ7]	ENSORLG00000003351	2.18	6.68	1.61552
CEP78 (1 of 2)	centrosomal protein 78kDa [Source:HGNC Symbol;Acc:25740]	ENSORLG00000003373	1.95	5.29	1.43979
TECPR1	tectonin beta-propeller repeat containing 1 [Source:HGNC Symbol;Acc:22214]	ENSORLG00000003392	1.09	3.07	1.49391
KDM2A (1 of 2)	lysine (K)-specific demethylase 2A [Source:HGNC Symbol;Acc:13606]	ENSORLG00000003398	6.74	19.07	1.50048
HOMER2	Uncharacterized protein [Source:UniProtKB/TrEMBL;Acc:H2LE60]	ENSORLG00000003402	12.61	27.19	1.10851
EGFL8	Uncharacterized protein [Source:UniProtKB/TrEMBL;Acc:H2LE81]	ENSORLG00000003417	3.2	6.63	1.05094
STARD3	Uncharacterized protein [Source:UniProtKB/TrEMBL;Acc:H2LE96]	ENSORLG00000003431	1.2	2.55	1.08746
PPP1R1B	Uncharacterized protein [Source:UniProtKB/TrEMBL;Acc:H2LEA2]	ENSORLG00000003438	1.93	4.17	1.11145
EML4	Uncharacterized protein [Source:UniProtKB/TrEMBL;Acc:H2LEC6]	ENSORLG00000003456	17.97	37.99	1.08003
DMXL1	Uncharacterized protein [Source:UniProtKB/TrEMBL;Acc:H2LEH3]	ENSORLG00000003487	1.52	4.11	1.43507
TRIM3 (2 of 2)	tripartite motif containing 3 [Source:HGNC Symbol;Acc:10064]	ENSORLG00000003504	3.02	7.62	1.33524
RAB11FIP4 (1 of 2)	RAB11 family interacting protein 4 (class II) [Source:HGNC Symbol;Acc:30267]	ENSORLG00000003560	3.73	12.44	1.73774
SH2B3	Uncharacterized protein [Source:UniProtKB/TrEMBL;Acc:H2LES0]	ENSORLG00000003569	4.39	10.44	1.24983
INADL	Uncharacterized protein [Source:UniProtKB/TrEMBL;Acc:H2LES7]	ENSORLG00000003573	1.33	3.26	1.29345
EGFR (2 of 2)	epidermal growth factor receptor [Source:HGNC Symbol;Acc:3236]	ENSORLG00000003577	1.31	2.96	1.17603
ZDHHC5	Uncharacterized protein [Source:UniProtKB/TrEMBL;Acc:H2LEZ6]	ENSORLG00000003630	1.5	3.34	1.15489
C17orf70 (1 of 2)	chromosome 17 open reading frame 70 [Source:HGNC Symbol;Acc:26171]	ENSORLG00000003631	7.48	21.32	1.5111
PPP1R26	Uncharacterized protein [Source:UniProtKB/TrEMBL;Acc:H2LF00]	ENSORLG00000003635	5.08	22.19	2.12701
	Uncharacterized protein [Source:UniProtKB/TrEMBL;Acc:H2LF26]	ENSORLG00000003658	2.71	6.22	1.19862
TTLL11	Uncharacterized protein [Source:UniProtKB/TrEMBL;Acc:H2LF29]	ENSORLG00000003660	5.92	14.32	1.27436
DYNC1LI1	Uncharacterized protein [Source:UniProtKB/TrEMBL;Acc:H2LF35]	ENSORLG00000003665	1.57	3.29	1.06732
BPGM	Uncharacterized protein [Source:UniProtKB/TrEMBL;Acc:H2LF38]	ENSORLG00000003667	4.07	10.37	1.34932
KIF20B (1 of 2)	kinesin family member 20B [Source:HGNC Symbol;Acc:7212]	ENSORLG00000003677	3.77	10.61	1.49279
CC2D1B	Uncharacterized protein [Source:UniProtKB/TrEMBL;Acc:H2LF51]	ENSORLG00000003678	3.91	10.91	1.48041
SLC38A10	Uncharacterized protein [Source:UniProtKB/TrEMBL;Acc:H2LF69]	ENSORLG00000003692	3.51	8.27	1.23642
TMEM39A	Uncharacterized protein [Source:UniProtKB/TrEMBL;Acc:H2LFA2]	ENSORLG00000003717	5.13	12.96	1.33703
CNP	Uncharacterized protein [Source:UniProtKB/TrEMBL;Acc:H2LFB0]	ENSORLG00000003724	83.19	170.5	1.03529
CTNND1 (1 of 2)	catenin (cadherin-associated protein), delta 1 [Source:HGNC Symbol;Acc:2515]	ENSORLG00000003733	2.87	6.36	1.14798
ACVR2B (2 of 2)	activin A receptor, type IIB [Source:HGNC Symbol;Acc:174]	ENSORLG00000003784	1.66	5.29	1.67208
TMEM88 (1 of 2)	transmembrane protein 88 [Source:HGNC Symbol;Acc:32371]	ENSORLG00000003795	1.38	3.65	1.40323
		ENSORLG00000003808	1.14	3.17	1.47545
ZNF385C (1 of 2)	zinc finger protein 385C [Source:HGNC Symbol;Acc:33722]	ENSORLG00000003810	1.01	2.55	1.33614
KEAP1	Uncharacterized protein [Source:UniProtKB/TrEMBL;Acc:H2LFM3]	ENSORLG00000003823	9.91	33.79	1.76964
TDRD7 (3 of 3)	tudor domain containing 7 [Source:HGNC Symbol;Acc:30831]	ENSORLG00000003824	5.82	12.64	1.11891
OLA.6731	Gap junction protein [Source:UniProtKB/TrEMBL;Acc:H2LFN0]	ENSORLG00000003830	1.2	2.4	1
PTCD2	Uncharacterized protein [Source:UniProtKB/TrEMBL;Acc:H2LFS0]	ENSORLG00000003851	4.95	11.01	1.15331
MLL3 (1 of 2)	myeloid/lymphoid or mixed-lineage leukemia 3 [Source:HGNC Symbol;Acc:13726]	ENSORLG00000003857	1.67	5.72	1.77617
FN1 (2 of 2)	fibronectin 1 [Source:HGNC Symbol;Acc:3778]	ENSORLG00000003862	2.33	5.19	1.1554
OLA.19987	Uncharacterized protein [Source:UniProtKB/TrEMBL;Acc:H2LFW0]	ENSORLG00000003885	1.16	3.89	1.74565
NID2	Uncharacterized protein [Source:UniProtKB/TrEMBL;Acc:H2LFW9]	ENSORLG00000003890	1.65	3.79	1.19973
OLA.1079	Uncharacterized protein [Source:UniProtKB/TrEMBL;Acc:H2LFZ8]	ENSORLG00000003919	1.5	26.2	4.12653
ZNF367	Uncharacterized protein [Source:UniProtKB/TrEMBL;Acc:H2LG02]	ENSORLG00000003923	6.98	15.81	1.17954
	Uncharacterized protein [Source:UniProtKB/TrEMBL;Acc:H2LG25]	ENSORLG00000003937	1.6	3.26	1.0268
FBXL17	Uncharacterized protein [Source:UniProtKB/TrEMBL;Acc:H2LG45]	ENSORLG00000003953	6.58	14.03	1.09236
OLA.27379	Uncharacterized protein [Source:UniProtKB/TrEMBL;Acc:H2LGA6]	ENSORLG00000004003	5.62	13.27	1.23953
ATG4D (1 of 2)	autophagy related 4D, cysteine peptidase [Source:HGNC Symbol;Acc:20789]	ENSORLG00000004021	11.56	26.84	1.21524
SNX13	Uncharacterized protein [Source:UniProtKB/TrEMBL;Acc:H2LGD0]	ENSORLG00000004022	1.27	3.1	1.28744
RALBP1	Uncharacterized protein [Source:UniProtKB/TrEMBL;Acc:H2LGG0]	ENSORLG00000004044	12.17	26.77	1.13729
FAM48A	Uncharacterized protein [Source:UniProtKB/TrEMBL;Acc:H2LGG4]	ENSORLG00000004047	1.58	3.34	1.07992
ST6GALNAC4	Uncharacterized protein [Source:UniProtKB/TrEMBL;Acc:H2LGI6]	ENSORLG00000004063	3	8.09	1.43118
TRIM62	Uncharacterized protein [Source:UniProtKB/TrEMBL;Acc:H2LGJ4]	ENSORLG00000004066	4	12.47	1.64039
RAB31	Uncharacterized protein [Source:UniProtKB/TrEMBL;Acc:H2LGK4]	ENSORLG00000004074	9.54	19.47	1.02919
NPL	Uncharacterized protein [Source:UniProtKB/TrEMBL;Acc:H2LGN6]	ENSORLG00000004100	2.8	7.66	1.45192
FAM73B	Uncharacterized protein [Source:UniProtKB/TrEMBL;Acc:H2LGN5]	ENSORLG00000004102	1.78	3.57	1.00405
UBR4	Uncharacterized protein [Source:UniProtKB/TrEMBL;Acc:H2LGQ9]	ENSORLG00000004109	1.55	4.06	1.38921
KIAA1009 (2 of 2)	KIAA1009 [Source:HGNC Symbol;Acc:21107]	ENSORLG00000004120	5.84	14.01	1.26242
DIAPH1	Uncharacterized protein [Source:UniProtKB/TrEMBL;Acc:H2LGS4]	ENSORLG00000004133	1.06	3.35	1.6601
TRIM50	Uncharacterized protein [Source:UniProtKB/TrEMBL;Acc:H2LGS2]	ENSORLG00000004134	2.05	5.52	1.42904
APBB1	Uncharacterized protein [Source:UniProtKB/TrEMBL;Acc:H2LGT8]	ENSORLG00000004141	10.29	21.71	1.07712
C3ORF39	Uncharacterized protein [Source:UniProtKB/TrEMBL;Acc:H2LGU0]	ENSORLG00000004142	12.6	26.4	1.06711
	Uncharacterized protein [Source:UniProtKB/TrEMBL;Acc:H2LGU8]	ENSORLG00000004152	9.73	26.77	1.46011
NOTCH2	Uncharacterized protein [Source:UniProtKB/TrEMBL;Acc:H2LGV0]	ENSORLG00000004154	1.28	3.29	1.36194
C7 (2 of 2)	complement component 7 [Source:HGNC Symbol;Acc:1346]	ENSORLG00000004192	1.35	5.06	1.90618
EXOC3	Uncharacterized protein [Source:UniProtKB/TrEMBL;Acc:H2LH20]	ENSORLG00000004211	2.82	9.11	1.69176
BAZ2B	Uncharacterized protein [Source:UniProtKB/TrEMBL;Acc:H2LH77]	ENSORLG00000004260	1.11	2.41	1.11847
SVIL (1 of 2)	supervillin [Source:HGNC Symbol;Acc:11480]	ENSORLG00000004264	10.88	24.58	1.17581
CCDC88A (1 of 2)	coiled-coil domain containing 88A [Source:HGNC Symbol;Acc:25523]	ENSORLG00000004272	2.82	6.89	1.28881
STT3B (2 of 2)	STT3B, subunit of the oligosaccharyltransferase complex (catalytic) [Source:HGNC Symbol;Acc:30611]	ENSORLG00000004284	9.43	32.21	1.77218
	Uncharacterized protein [Source:UniProtKB/TrEMBL;Acc:H2LHB7]	ENSORLG00000004292	1.27	3.76	1.5659
C2CD3	Uncharacterized protein [Source:UniProtKB/TrEMBL;Acc:H2LHC9]	ENSORLG00000004303	2.99	6.55	1.13135
NT5DC3	Uncharacterized protein [Source:UniProtKB/TrEMBL;Acc:H2LHD0]	ENSORLG00000004304	1.95	4.45	1.19033
ZDHHC3	Uncharacterized protein [Source:UniProtKB/TrEMBL;Acc:H2LHD5]	ENSORLG00000004309	8.7	18.21	1.06564
ARHGAP12 (1 of 2)	Rho GTPase activating protein 12 [Source:HGNC Symbol;Acc:16348]	ENSORLG00000004314	7.44	22.84	1.61819
COL1A2	Uncharacterized protein [Source:UniProtKB/TrEMBL;Acc:H2LHF2]	ENSORLG00000004319	3.97	16.66	2.06918
ZRANB3	Uncharacterized protein [Source:UniProtKB/TrEMBL;Acc:H2LHF6]	ENSORLG00000004324	1.44	4.13	1.52007
	Uncharacterized protein [Source:UniProtKB/TrEMBL;Acc:H2LHI6]	ENSORLG00000004349	8.41	20.08	1.25558
MKI67	Uncharacterized protein [Source:UniProtKB/TrEMBL;Acc:H2LHJ7]	ENSORLG00000004358	1.89	7.42	1.97303
CHIC2	Uncharacterized protein [Source:UniProtKB/TrEMBL;Acc:H2LHK9]	ENSORLG00000004366	3.36	10.11	1.58925
SCAF4	Uncharacterized protein [Source:UniProtKB/TrEMBL;Acc:H2LHM8]	ENSORLG00000004384	1.75	3.78	1.11103
HBP1 (1 of 2)	HMG-box transcription factor 1 [Source:HGNC Symbol;Acc:23200]	ENSORLG00000004396	1.47	4.08	1.47275
UBE2K (2 of 2)	ubiquitin-conjugating enzyme E2K [Source:HGNC Symbol;Acc:4914]	ENSORLG00000004403	4.32	9.8	1.18175
ARID1A	Uncharacterized protein [Source:UniProtKB/TrEMBL;Acc:H2LHS0]	ENSORLG00000004410	9.68	29.24	1.59486
CD74 (2 of 2)	CD74 molecule, major histocompatibility complex, class II invariant chain [Source:HGNC Symbol;Acc:1697]	ENSORLG00000004411	1.96	4.57	1.22134
OLA.26552	Uncharacterized protein [Source:UniProtKB/TrEMBL;Acc:H2LHT6]	ENSORLG00000004424	3	6.83	1.18692
PPARG	Uncharacterized protein [Source:UniProtKB/TrEMBL;Acc:H2LHU7]	ENSORLG00000004432	1.31	3.99	1.60682
RNF219	Uncharacterized protein [Source:UniProtKB/TrEMBL;Acc:H2LHV2]	ENSORLG00000004439	7.05	22.74	1.68954
DOCK8	Uncharacterized protein [Source:UniProtKB/TrEMBL;Acc:H2LHX3]	ENSORLG00000004453	2.61	5.88	1.17177
GABRG3	Uncharacterized protein [Source:UniProtKB/TrEMBL;Acc:H2LI03]	ENSORLG00000004478	2.77	6.87	1.31042
DIAPH3	Uncharacterized protein [Source:UniProtKB/TrEMBL;Acc:H2LI66]	ENSORLG00000004522	2.4	4.95	1.04439
SYNRG	Uncharacterized protein [Source:UniProtKB/TrEMBL;Acc:H2LI71]	ENSORLG00000004525	4.07	9.19	1.17504
WNT9B	Protein Wnt [Source:UniProtKB/TrEMBL;Acc:H2LI73]	ENSORLG00000004531	1.19	6.66	2.48456
FBXL3 (2 of 2)	F-box and leucine-rich repeat protein 3 [Source:HGNC Symbol;Acc:13599]	ENSORLG00000004577	1.8	3.76	1.06274
CTRC (1 of 2)	chymotrypsin C (caldecrin) [Source:HGNC Symbol;Acc:2523]	ENSORLG00000004586	1.05	2.34	1.15612
	Uncharacterized protein [Source:UniProtKB/TrEMBL;Acc:H2LIH6]	ENSORLG00000004620	5.77	14.75	1.35407
		ENSORLG00000004634	1.37	2.87	1.06687
KIAA0100	Uncharacterized protein [Source:UniProtKB/TrEMBL;Acc:H2LIN0]	ENSORLG00000004656	2.48	6.48	1.38565
USP53	Uncharacterized protein [Source:UniProtKB/TrEMBL;Acc:H2LIR6]	ENSORLG00000004686	1.89	5.3	1.48761
	Syndecan [Source:UniProtKB/TrEMBL;Acc:H2LIS8]	ENSORLG00000004695	4	10.54	1.3978
IGF2BP3	Uncharacterized protein [Source:UniProtKB/TrEMBL;Acc:H2LIU6]	ENSORLG00000004712	8.68	19.16	1.14233
TMCO3	Uncharacterized protein [Source:UniProtKB/TrEMBL;Acc:H2LIU7]	ENSORLG00000004713	1.6	3.68	1.20163
SEC24D	Uncharacterized protein [Source:UniProtKB/TrEMBL;Acc:H2LIX2]	ENSORLG00000004729	1.09	4.31	1.98336
MICALL2 (2 of 2)	MICAL-like 2 [Source:HGNC Symbol;Acc:29672]	ENSORLG00000004746	1.29	5.48	2.0868
GAS6	Uncharacterized protein [Source:UniProtKB/TrEMBL;Acc:H2LJ03]	ENSORLG00000004757	8.37	19.54	1.22313
NHLRC2	Uncharacterized protein [Source:UniProtKB/TrEMBL;Acc:H2LJ42]	ENSORLG00000004787	4	10.09	1.33485
SHISA5	Uncharacterized protein [Source:UniProtKB/TrEMBL;Acc:H2LJ51]	ENSORLG00000004797	1.32	6.16	2.22239
MTBP (2 of 2)	Mdm2, transformed 3T3 cell double minute 2, p53 binding protein (mouse) binding protein, 104kDa [Source:HGNC Symbol;Acc:7417]	ENSORLG00000004808	1.61	7.6	2.23894
C10ORF118	Uncharacterized protein [Source:UniProtKB/TrEMBL;Acc:H2LJ73]	ENSORLG00000004816	2.12	5.35	1.33547
ZNF238	Uncharacterized protein [Source:UniProtKB/TrEMBL;Acc:H2LJ85]	ENSORLG00000004823	2.61	5.28	1.01649
WDR81	Uncharacterized protein [Source:UniProtKB/TrEMBL;Acc:H2LJ87]	ENSORLG00000004824	3.21	8.46	1.39808
CCDC149 (1 of 2)	coiled-coil domain containing 149 [Source:HGNC Symbol;Acc:25405]	ENSORLG00000004829	3.1	6.23	1.00696
	Uncharacterized protein [Source:UniProtKB/TrEMBL;Acc:H2LJA3]	ENSORLG00000004839	1.12	2.5	1.15843
SMARCAD1	Uncharacterized protein [Source:UniProtKB/TrEMBL;Acc:H2LJE4]	ENSORLG00000004869	4.95	9.97	1.01016
	Uncharacterized protein [Source:UniProtKB/TrEMBL;Acc:H2LJG8]	ENSORLG00000004890	11.5	42.4	1.88243
ZNF644	Uncharacterized protein [Source:UniProtKB/TrEMBL;Acc:H2LJJ0]	ENSORLG00000004909	1.1	2.49	1.17864
TMEM135	Uncharacterized protein [Source:UniProtKB/TrEMBL;Acc:H2LJM8]	ENSORLG00000004936	5.66	11.96	1.07934
MTSS1 (2 of 2)	metastasis suppressor 1 [Source:HGNC Symbol;Acc:20443]	ENSORLG00000004945	5.44	12.32	1.17932
PIAS4	Uncharacterized protein [Source:UniProtKB/TrEMBL;Acc:H2LJS3]	ENSORLG00000004970	8.87	28.88	1.70306
ADAMTS-1	ADAMTS-1 protein precursor [Source:RefSeq peptide;Acc:NP_001098186]	ENSORLG00000004990	2.16	6	1.47393
APP (1 of 2)	amyloid beta (A4) precursor protein [Source:HGNC Symbol;Acc:620]	ENSORLG00000005026	9.43	19.21	1.02653
RGS14	Uncharacterized protein [Source:UniProtKB/TrEMBL;Acc:H2LJY9]	ENSORLG00000005028	4.02	8.4	1.06319
SAMD4B	Uncharacterized protein [Source:UniProtKB/TrEMBL;Acc:H2LK02]	ENSORLG00000005039	3.37	7.61	1.17515
CEP55 (1 of 2)	centrosomal protein 55kDa [Source:HGNC Symbol;Acc:1161]	ENSORLG00000005053	4.97	10.63	1.09682
CNOT6	Uncharacterized protein [Source:UniProtKB/TrEMBL;Acc:H2LK27]	ENSORLG00000005059	1.25	4.22	1.75531
DOT1L	Uncharacterized protein [Source:UniProtKB/TrEMBL;Acc:H2LK35]	ENSORLG00000005068	1.41	6.26	2.15047
ELL (1 of 2)	elongation factor RNA polymerase II [Source:HGNC Symbol;Acc:23114]	ENSORLG00000005084	12.25	28.19	1.2024
DENND4C	Uncharacterized protein [Source:UniProtKB/TrEMBL;Acc:H2LK69]	ENSORLG00000005090	3.02	6.37	1.07674
NCAM1 (2 of 2)	neural cell adhesion molecule 1 [Source:HGNC Symbol;Acc:7656]	ENSORLG00000005127	2.1	6.13	1.5455
MGRN1	Uncharacterized protein [Source:UniProtKB/TrEMBL;Acc:H2LKC4]	ENSORLG00000005137	2.45	6.19	1.33716
SEC16A	Uncharacterized protein [Source:UniProtKB/TrEMBL;Acc:H2LKC7]	ENSORLG00000005139	4.73	13.21	1.48172
ZBTB5	zinc finger and BTB domain containing 5 [Source:HGNC Symbol;Acc:23836]	ENSORLG00000005151	2.08	4.41	1.0842
	Uncharacterized protein [Source:UniProtKB/TrEMBL;Acc:H2LKE2]	ENSORLG00000005152	24.16	51.87	1.10228
CEP152	Uncharacterized protein [Source:UniProtKB/TrEMBL;Acc:H2LKE7]	ENSORLG00000005155	1.97	4.5	1.19173
MAPK9	Uncharacterized protein [Source:UniProtKB/TrEMBL;Acc:H2LKF7]	ENSORLG00000005162	4.96	11.88	1.26012
SNX16	Uncharacterized protein [Source:UniProtKB/TrEMBL;Acc:H2LKJ2]	ENSORLG00000005193	2.55	6.04	1.24405
GB-ALPHA2	Hemoglobin embryonic subunit alpha [Source:UniProtKB/Swiss-Prot;Acc:Q9PVU6]	ENSORLG00000005210	8.16	17.93	1.13573
TJP1 (1 of 2)	tight junction protein 1 [Source:HGNC Symbol;Acc:11827]	ENSORLG00000005217	2.09	4.23	1.01715
POLQ	Uncharacterized protein [Source:UniProtKB/TrEMBL;Acc:H2LKR3]	ENSORLG00000005243	1.3	2.89	1.15256
	Uncharacterized protein [Source:UniProtKB/TrEMBL;Acc:H2LKR9]	ENSORLG00000005252	2.75	7.45	1.43781
FASTKD2 (1 of 2)	FAST kinase domains 2 [Source:HGNC Symbol;Acc:29160]	ENSORLG00000005262	6.47	14.44	1.15823
UNC5CL	Uncharacterized protein [Source:UniProtKB/TrEMBL;Acc:H2LKU5]	ENSORLG00000005278	3.52	9.42	1.42015
PC	Uncharacterized protein [Source:UniProtKB/TrEMBL;Acc:H2LKX2]	ENSORLG00000005298	8.35	26.83	1.684
SRSF1	serine/arginine-rich splicing factor 1 [Source:HGNC Symbol;Acc:10780]	ENSORLG00000005314	13.33	29.3	1.13622
AGTPBP1	Uncharacterized protein [Source:UniProtKB/TrEMBL;Acc:H2LKZ4]	ENSORLG00000005317	1.56	4.61	1.56322
OLA.22362	Uncharacterized protein [Source:UniProtKB/TrEMBL;Acc:H2LL16]	ENSORLG00000005335	21.04	43.54	1.04921
DEPDC5	Uncharacterized protein [Source:UniProtKB/TrEMBL;Acc:H2LL20]	ENSORLG00000005339	1.14	3.14	1.46173
CLSTN1	Uncharacterized protein [Source:UniProtKB/TrEMBL;Acc:H2LL31]	ENSORLG00000005346	1.62	7.18	2.14799
NAA35	Uncharacterized protein [Source:UniProtKB/TrEMBL;Acc:H2LL35]	ENSORLG00000005351	3.48	8.37	1.26614
PICALM	phosphatidylinositol binding clathrin assembly protein [Source:HGNC Symbol;Acc:15514]	ENSORLG00000005354	6.59	14.82	1.1692
RNF2	Uncharacterized protein [Source:UniProtKB/TrEMBL;Acc:H2LL42]	ENSORLG00000005359	7.29	16.28	1.15911
FAM114A1 (2 of 2)	family with sequence similarity 114, member A1 [Source:HGNC Symbol;Acc:25087]	ENSORLG00000005413	5.17	11.24	1.12041
PPP1R14B	Uncharacterized protein [Source:UniProtKB/TrEMBL;Acc:H2LLB2]	ENSORLG00000005418	2.98	8.21	1.46207
TMEM201	Uncharacterized protein [Source:UniProtKB/TrEMBL;Acc:H2LLD1]	ENSORLG00000005435	7.87	16.65	1.08109
RAVER1	Uncharacterized protein [Source:UniProtKB/TrEMBL;Acc:H2LLF8]	ENSORLG00000005458	3.75	10.23	1.44784
DYNC1LI2	Uncharacterized protein [Source:UniProtKB/TrEMBL;Acc:H2LLG0]	ENSORLG00000005459	1.26	4.22	1.74382
DIS3	Uncharacterized protein [Source:UniProtKB/TrEMBL;Acc:H2LLG2]	ENSORLG00000005460	2.39	5.49	1.1998
PPAP2A (1 of 2)	phosphatidic acid phosphatase type 2A [Source:HGNC Symbol;Acc:9228]	ENSORLG00000005464	5.01	10.56	1.07573
CMTM4	Uncharacterized protein [Source:UniProtKB/TrEMBL;Acc:H2LLH0]	ENSORLG00000005466	3.94	9.47	1.26517
		ENSORLG00000005469	3.56	8.47	1.25048
MAST3 (2 of 2)	microtubule associated serine/threonine kinase 3 [Source:HGNC Symbol;Acc:19036]	ENSORLG00000005521	4.35	10.29	1.24216
PRRC2B	Uncharacterized protein [Source:UniProtKB/TrEMBL;Acc:H2LLN6]	ENSORLG00000005522	5.78	13.21	1.19249
BMPR1B (1 of 2)	bone morphogenetic protein receptor, type IB [Source:HGNC Symbol;Acc:1077]	ENSORLG00000005565	1.43	3.29	1.20207
IKZF5	Uncharacterized protein [Source:UniProtKB/TrEMBL;Acc:H2LLU1]	ENSORLG00000005569	2.13	5.55	1.38163
TRIM71	Uncharacterized protein [Source:UniProtKB/TrEMBL;Acc:H2LLW2]	ENSORLG00000005589	3.56	16.11	2.17801
RERE	Uncharacterized protein [Source:UniProtKB/TrEMBL;Acc:H2LLW6]	ENSORLG00000005593	2.94	6.45	1.13348
CLPX	Uncharacterized protein [Source:UniProtKB/TrEMBL;Acc:H2LM06]	ENSORLG00000005632	7.29	16.19	1.15111
WDR31	Uncharacterized protein [Source:UniProtKB/TrEMBL;Acc:H2LM27]	ENSORLG00000005644	1.19	3.02	1.34359
FAM175B	Uncharacterized protein [Source:UniProtKB/TrEMBL;Acc:H2LM30]	ENSORLG00000005647	9.86	21.96	1.15522
CA6	Uncharacterized protein [Source:UniProtKB/TrEMBL;Acc:H2LM34]	ENSORLG00000005650	3.77	18.29	2.27842
CCDC50	Uncharacterized protein [Source:UniProtKB/TrEMBL;Acc:H2LM33]	ENSORLG00000005651	9.94	21.29	1.09886
LRRC15	Uncharacterized protein [Source:UniProtKB/TrEMBL;Acc:H2LM43]	ENSORLG00000005657	1.14	9.35	3.03593
PDS5A (2 of 2)	PDS5, regulator of cohesion maintenance, homolog A (S. cerevisiae) [Source:HGNC Symbol;Acc:29088]	ENSORLG00000005680	1.69	10.76	2.67058
CTSH	cathepsin H [Source:HGNC Symbol;Acc:2535]	ENSORLG00000005691	2.55	5.55	1.12199
	Uncharacterized protein [Source:UniProtKB/TrEMBL;Acc:H2LMA5]	ENSORLG00000005712	1.7	3.57	1.07039
KIAA0408	Uncharacterized protein [Source:UniProtKB/TrEMBL;Acc:H2LMB6]	ENSORLG00000005719	5.25	33.14	2.65818
OLA.10706	Uncharacterized protein [Source:UniProtKB/TrEMBL;Acc:H2LME4]	ENSORLG00000005741	6.65	17.06	1.35919
SEMA4D	Uncharacterized protein [Source:UniProtKB/TrEMBL;Acc:H2LME8]	ENSORLG00000005743	30.35	62.23	1.03591
RNF146 (1 of 2)	ring finger protein 146 [Source:HGNC Symbol;Acc:21336]	ENSORLG00000005744	11.9	24.51	1.04241
OLA.13948	Uncharacterized protein [Source:UniProtKB/TrEMBL;Acc:H2LMG9]	ENSORLG00000005763	2.99	14.94	2.32096
LMOD1	Uncharacterized protein [Source:UniProtKB/TrEMBL;Acc:H2LMI8]	ENSORLG00000005777	2.41	4.9	1.02375
	Uncharacterized protein [Source:UniProtKB/TrEMBL;Acc:H2LMJ0]	ENSORLG00000005780	19.93	41.7	1.06511
		ENSORLG00000005783	1.06	2.35	1.1486
ATP11A (1 of 2)	ATPase, class VI, type 11A [Source:HGNC Symbol;Acc:13552]	ENSORLG00000005793	1.59	4.73	1.57281
MYCL1 (1 of 2)	v-myc myelocytomatosis viral oncogene homolog 1, lung carcinoma derived (avian) [Source:HGNC Symbol;Acc:7555]	ENSORLG00000005812	17.97	41.64	1.21238
MFSD2A (1 of 2)	major facilitator superfamily domain containing 2A [Source:HGNC Symbol;Acc:25897]	ENSORLG00000005843	3.66	11.09	1.59934
FDXACB1	Uncharacterized protein [Source:UniProtKB/TrEMBL;Acc:H2LMT6]	ENSORLG00000005849	7.31	15.91	1.12199
	Uncharacterized protein [Source:UniProtKB/TrEMBL;Acc:H2LMT8]	ENSORLG00000005850	5.37	20.76	1.95081
ZFP91-CNTF	Uncharacterized protein [Source:UniProtKB/TrEMBL;Acc:H2LMU3]	ENSORLG00000005855	8.03	17.81	1.14922
PKP3 (1 of 2)	plakophilin 3 [Source:HGNC Symbol;Acc:9025]	ENSORLG00000005902	3.62	11.07	1.61259
OLA.19943	Uncharacterized protein [Source:UniProtKB/TrEMBL;Acc:H2LMZ8]	ENSORLG00000005903	3.33	11.96	1.84462
PCNXL3	Uncharacterized protein [Source:UniProtKB/TrEMBL;Acc:H2LN14]	ENSORLG00000005917	1.43	4.98	1.80013
KIF18A	Uncharacterized protein [Source:UniProtKB/TrEMBL;Acc:H2LN38]	ENSORLG00000005936	5.55	11.74	1.08087
MLXIP	Uncharacterized protein [Source:UniProtKB/TrEMBL;Acc:H2LN71]	ENSORLG00000005959	2.59	6.53	1.33413
OLMT3-MMP	membrane-type matrix metalloproteinase precursor [Source:RefSeq peptide;Acc:NP_001098354]	ENSORLG00000005969	3.81	8.93	1.22887
	Uncharacterized protein [Source:UniProtKB/TrEMBL;Acc:H2LN87]	ENSORLG00000005971	3.43	16.94	2.30415
HEATR7A	Uncharacterized protein [Source:UniProtKB/TrEMBL;Acc:H2LN97]	ENSORLG00000005983	1.06	3.95	1.89779
UGT8	Uncharacterized protein [Source:UniProtKB/TrEMBL;Acc:H2LN99]	ENSORLG00000005985	3.08	6.24	1.01862
	Uncharacterized protein [Source:UniProtKB/TrEMBL;Acc:H2LNE7]	ENSORLG00000006026	1.44	13.6	3.23947
CAMSAP3 (1 of 2)	calmodulin regulated spectrin-associated protein family, member 3 [Source:HGNC Symbol;Acc:29307]	ENSORLG00000006040	2.69	7.72	1.52099
KNTC1	Uncharacterized protein [Source:UniProtKB/TrEMBL;Acc:H2LNH4]	ENSORLG00000006047	1.42	3.17	1.15859
TBC1D20	Uncharacterized protein [Source:UniProtKB/TrEMBL;Acc:H2LNJ6]	ENSORLG00000006067	2.77	5.8	1.06617
ATRX	Uncharacterized protein [Source:UniProtKB/TrEMBL;Acc:H2LNL2]	ENSORLG00000006075	2.3	8.25	1.84276
LARP4B	Uncharacterized protein [Source:UniProtKB/TrEMBL;Acc:H2LNL5]	ENSORLG00000006080	1.66	5.75	1.79238
PURA	Uncharacterized protein [Source:UniProtKB/TrEMBL;Acc:H2LNP0]	ENSORLG00000006100	5.25	14.3	1.44563
WDR37 (1 of 2)	WD repeat domain 37 [Source:HGNC Symbol;Acc:31406]	ENSORLG00000006180	3.6	7.6	1.078
ANO5 (2 of 2)	anoctamin 5 [Source:HGNC Symbol;Acc:27337]	ENSORLG00000006218	1.06	2.16	1.02697
KPNA4	Importin subunit alpha [Source:UniProtKB/TrEMBL;Acc:H2LP45]	ENSORLG00000006226	5.9	13.01	1.14083
ZNF711	Uncharacterized protein [Source:UniProtKB/TrEMBL;Acc:H2LP61]	ENSORLG00000006241	27.11	58.44	1.10813
OLA.12645	Uncharacterized protein [Source:UniProtKB/TrEMBL;Acc:H2LP68]	ENSORLG00000006246	4.65	9.99	1.10325
	Uncharacterized protein [Source:UniProtKB/TrEMBL;Acc:H2LP75]	ENSORLG00000006250	1.11	3.35	1.5936
OLA.6474	Uncharacterized protein [Source:UniProtKB/TrEMBL;Acc:H2LP91]	ENSORLG00000006265	1.24	3.75	1.59655
SGMS1	Uncharacterized protein [Source:UniProtKB/TrEMBL;Acc:H2LPA2]	ENSORLG00000006277	2.29	5.69	1.31308
CTDSPL2 (2 of 2)	CTD (carboxy-terminal domain, RNA polymerase II, polypeptide A) small phosphatase like 2 [Source:HGNC Symbol;Acc:26936]	ENSORLG00000006288	2.12	7.29	1.78185
ZNF335	Uncharacterized protein [Source:UniProtKB/TrEMBL;Acc:H2LPC3]	ENSORLG00000006291	4.14	8.96	1.11387
MAT2A (1 of 2)	methionine adenosyltransferase II, alpha [Source:HGNC Symbol;Acc:6904]	ENSORLG00000006298	1.48	4.01	1.43801
CASC4	Uncharacterized protein [Source:UniProtKB/TrEMBL;Acc:H2LPE3]	ENSORLG00000006306	6.34	13.48	1.08827
NCAM2	Uncharacterized protein [Source:UniProtKB/TrEMBL;Acc:H2LPF7]	ENSORLG00000006321	1.34	4.6	1.7794
	Uncharacterized protein [Source:UniProtKB/TrEMBL;Acc:H2LPH7]	ENSORLG00000006336	30.39	64.73	1.09084
OLA.153	gelatinase B precursor [Source:RefSeq peptide;Acc:NP_001098350]	ENSORLG00000006340	1.34	15.5	3.53196
SMOX	Uncharacterized protein [Source:UniProtKB/TrEMBL;Acc:H2LPK2]	ENSORLG00000006356	3.96	14.01	1.82288
RAB9B	Uncharacterized protein [Source:UniProtKB/TrEMBL;Acc:H2LPR1]	ENSORLG00000006405	3.44	7.49	1.12256
OLA.11480	Uncharacterized protein [Source:UniProtKB/TrEMBL;Acc:H2LPS4]	ENSORLG00000006416	3.16	7.85	1.31277
POLR2A	DNA-directed RNA polymerase [Source:UniProtKB/TrEMBL;Acc:H2LPT8]	ENSORLG00000006431	2.25	10.79	2.2617
AFF1 (1 of 2)	AF4/FMR2 family, member 1 [Source:HGNC Symbol;Acc:7135]	ENSORLG00000006434	1.55	5.78	1.8988
OLA.28677	Uncharacterized protein [Source:UniProtKB/TrEMBL;Acc:H2LPV0]	ENSORLG00000006443	9.64	31.32	1.69998
	Uncharacterized protein [Source:UniProtKB/TrEMBL;Acc:H2LPW7]	ENSORLG00000006456	2.42	7.23	1.57899
OLA.15297	Uncharacterized protein [Source:UniProtKB/TrEMBL;Acc:H2LQ02]	ENSORLG00000006483	5.38	11.3	1.07064
BRD4 (1 of 2)	bromodomain containing 4 [Source:HGNC Symbol;Acc:13575]	ENSORLG00000006490	3.54	12.11	1.77438
EFR3A	Uncharacterized protein [Source:UniProtKB/TrEMBL;Acc:H2LQ27]	ENSORLG00000006501	4.95	13.81	1.48021
GTPBP2 (2 of 2)	GTP binding protein 2 [Source:HGNC Symbol;Acc:4670]	ENSORLG00000006506	2.73	5.91	1.11426
CHID1	Uncharacterized protein [Source:UniProtKB/TrEMBL;Acc:H2LQ71]	ENSORLG00000006537	3.52	7.07	1.00613
EXT2	Uncharacterized protein [Source:UniProtKB/TrEMBL;Acc:H2LQ80]	ENSORLG00000006545	6.57	13.17	1.00329
VKORC1	Uncharacterized protein [Source:UniProtKB/TrEMBL;Acc:H2LQ92]	ENSORLG00000006556	2.64	5.75	1.12302
DUSP1	Dual specificity protein phosphatase [Source:UniProtKB/TrEMBL;Acc:H2LQ95]	ENSORLG00000006559	3.9	8.81	1.17567
SLC35B3	Uncharacterized protein [Source:UniProtKB/TrEMBL;Acc:H2LQC1]	ENSORLG00000006583	6.25	15.56	1.31591
ZFX	Uncharacterized protein [Source:UniProtKB/TrEMBL;Acc:H2LQE4]	ENSORLG00000006601	2.58	5.59	1.11548
	Uncharacterized protein [Source:UniProtKB/TrEMBL;Acc:H2LQF9]	ENSORLG00000006614	150.95	322.53	1.09536
PTGDS (1 of 2)	prostaglandin D2 synthase 21kDa (brain) [Source:HGNC Symbol;Acc:9592]	ENSORLG00000006624	1.03	5.87	2.51072
	Uncharacterized protein [Source:UniProtKB/TrEMBL;Acc:H2LQI2]	ENSORLG00000006629	59.99	174.96	1.54423
ANXA11 (1 of 2)	annexin A11 [Source:HGNC Symbol;Acc:535]	ENSORLG00000006673	2.23	5.01	1.16777
CYP24A1	Uncharacterized protein [Source:UniProtKB/TrEMBL;Acc:H2LQQ0]	ENSORLG00000006686	3.34	7.87	1.23652
AP1B1	Uncharacterized protein [Source:UniProtKB/TrEMBL;Acc:H2LQQ4]	ENSORLG00000006687	13.08	29.22	1.15959
SLC27A1 (1 of 2)	solute carrier family 27 (fatty acid transporter), member 1 [Source:HGNC Symbol;Acc:10995]	ENSORLG00000006698	3.74	8.52	1.18782
	Uncharacterized protein [Source:UniProtKB/TrEMBL;Acc:H2LQS2]	ENSORLG00000006704	5.52	11.46	1.05387
AK1	Adenylate kinase [Source:UniProtKB/TrEMBL;Acc:H2LQS6]	ENSORLG00000006708	1.45	2.96	1.02954
RHBDD3 (2 of 2)	rhomboid domain containing 3 [Source:HGNC Symbol;Acc:1308]	ENSORLG00000006718	3.89	8.72	1.16456
PRR12 (1 of 2)	proline rich 12 [Source:HGNC Symbol;Acc:29217]	ENSORLG00000006723	1.97	5.07	1.36379
	Uncharacterized protein [Source:UniProtKB/TrEMBL;Acc:H2LQV5]	ENSORLG00000006732	6.1	14.54	1.25315
VCPIP1	Uncharacterized protein [Source:UniProtKB/TrEMBL;Acc:H2LQX3]	ENSORLG00000006746	3.01	12.04	2
KDM4B	Uncharacterized protein [Source:UniProtKB/TrEMBL;Acc:H2LQY0]	ENSORLG00000006749	1.79	4.59	1.35853
SIX5	Uncharacterized protein [Source:UniProtKB/TrEMBL;Acc:H2LQZ2]	ENSORLG00000006762	2.11	4.32	1.03379
PIK3IP1	Uncharacterized protein [Source:UniProtKB/TrEMBL;Acc:H2LR32]	ENSORLG00000006788	4.2	11.42	1.4431
RRAS2	Uncharacterized protein [Source:UniProtKB/TrEMBL;Acc:H2LR46]	ENSORLG00000006802	1.39	3.88	1.48097
PPP4R1L	Uncharacterized protein [Source:UniProtKB/TrEMBL;Acc:H2LR53]	ENSORLG00000006805	9.16	21.38	1.22284
	Uncharacterized protein [Source:UniProtKB/TrEMBL;Acc:H2LR59]	ENSORLG00000006807	3.62	7.7	1.08887
PPP1R37	Uncharacterized protein [Source:UniProtKB/TrEMBL;Acc:H2LR66]	ENSORLG00000006817	2.04	11.83	2.53581
SMAD6	Uncharacterized protein [Source:UniProtKB/TrEMBL;Acc:H2LR75]	ENSORLG00000006825	1.33	3.44	1.37098
DAXX	DAXX protein; Uncharacterized protein [Source:UniProtKB/TrEMBL;Acc:Q8UUL3]	ENSORLG00000006837	4.8	10.04	1.06465
SCD (2 of 2)	stearoyl-CoA desaturase (delta-9-desaturase) [Source:HGNC Symbol;Acc:10571]	ENSORLG00000006839	22.38	44.93	1.00547
DNM2 (2 of 2)	dynamin 2 [Source:HGNC Symbol;Acc:2974]	ENSORLG00000006841	4.04	9.88	1.29016
CALM1	Calmodulin-A [Source:UniProtKB/Swiss-Prot;Acc:P62150]	ENSORLG00000006842	12.4	30.43	1.29515
SMARCD1	Uncharacterized protein [Source:UniProtKB/TrEMBL;Acc:H2LRD3]	ENSORLG00000006870	6.77	17.3	1.35354
NUPL1	Uncharacterized protein [Source:UniProtKB/TrEMBL;Acc:H2LRF0]	ENSORLG00000006885	6.93	16.86	1.28268
DDX59	Uncharacterized protein [Source:UniProtKB/TrEMBL;Acc:H2LRG6]	ENSORLG00000006897	4.69	12.13	1.37092
ANKHD1	Uncharacterized protein [Source:UniProtKB/TrEMBL;Acc:H2LRI5]	ENSORLG00000006908	11.84	27.93	1.23815
ARHGAP35 (2 of 2)	Rho GTPase activating protein 35 [Source:HGNC Symbol;Acc:4591]	ENSORLG00000006927	2.3	10.28	2.16013
PER1	period homolog 1 [Source:RefSeq peptide;Acc:NP_001129992]	ENSORLG00000006929	1.84	4.76	1.37126
		ENSORLG00000006938	1.22	3.03	1.31244
GIPC1	Uncharacterized protein [Source:UniProtKB/TrEMBL;Acc:H2LRQ4]	ENSORLG00000006972	1.89	5.09	1.42928
TCF19	Uncharacterized protein [Source:UniProtKB/TrEMBL;Acc:H2LRR0]	ENSORLG00000006977	9.85	19.73	1.0022
	Uncharacterized protein [Source:UniProtKB/TrEMBL;Acc:H2LRR3]	ENSORLG00000006981	1.91	4.74	1.31131
GOLGA2	Uncharacterized protein [Source:UniProtKB/TrEMBL;Acc:H2LRR7]	ENSORLG00000006984	2.2	7.06	1.68216
MEPCE	Uncharacterized protein [Source:UniProtKB/TrEMBL;Acc:H2LRR8]	ENSORLG00000006985	1.78	7.77	2.12604
	Uncharacterized protein [Source:UniProtKB/TrEMBL;Acc:H2LRT1]	ENSORLG00000006992	2.37	6.29	1.40817
SAMD1 (1 of 2)	sterile alpha motif domain containing 1 [Source:HGNC Symbol;Acc:17958]	ENSORLG00000007014	13.73	32.35	1.23643
	Uncharacterized protein [Source:UniProtKB/TrEMBL;Acc:H2LRX7]	ENSORLG00000007028	1.35	7.09	2.39283
	Uncharacterized protein [Source:UniProtKB/TrEMBL;Acc:H2LRX9]	ENSORLG00000007032	2.9	6.49	1.16217
	Uncharacterized protein [Source:UniProtKB/TrEMBL;Acc:H2LS07]	ENSORLG00000007061	7.54	24.29	1.68773
ARHGAP4 (2 of 2)	Rho GTPase activating protein 4 [Source:HGNC Symbol;Acc:674]	ENSORLG00000007062	1.85	4.91	1.4082
ERF (1 of 2)	Ets2 repressor factor [Source:HGNC Symbol;Acc:3444]	ENSORLG00000007065	1.73	9.87	2.51228
TNIP1	Uncharacterized protein [Source:UniProtKB/TrEMBL;Acc:H2LS19]	ENSORLG00000007072	1.7	4.24	1.31853
SOLH	Uncharacterized protein [Source:UniProtKB/TrEMBL;Acc:H2LS81]	ENSORLG00000007128	1.79	4.51	1.33317
WDR33	Uncharacterized protein [Source:UniProtKB/TrEMBL;Acc:H2LS99]	ENSORLG00000007142	4.56	10.5	1.20328
	Uncharacterized protein [Source:UniProtKB/TrEMBL;Acc:H2LSA9]	ENSORLG00000007150	10.22	20.89	1.03142
WDR44	Uncharacterized protein [Source:UniProtKB/TrEMBL;Acc:H2LSF1]	ENSORLG00000007184	7.26	14.86	1.03339
CYP11A	cholesterol side chain cleavage cytochrome P450 [Source:RefSeq peptide;Acc:NP_001156558]	ENSORLG00000007190	7.69	20.09	1.38542
SBF2	Uncharacterized protein [Source:UniProtKB/TrEMBL;Acc:H2LSH3]	ENSORLG00000007196	1.58	3.54	1.16382
MLLT10	Uncharacterized protein [Source:UniProtKB/TrEMBL;Acc:H2LSL0]	ENSORLG00000007237	2.84	7.17	1.33608
	Uncharacterized protein [Source:UniProtKB/TrEMBL;Acc:H2LSL2]	ENSORLG00000007241	10.27	20.61	1.00491
RNF44	Uncharacterized protein [Source:UniProtKB/TrEMBL;Acc:H2LSN7]	ENSORLG00000007256	1.14	4.03	1.82175
MRE11A	Uncharacterized protein [Source:UniProtKB/TrEMBL;Acc:H2LSP1]	ENSORLG00000007259	4.35	10.78	1.30927
TP53BP2 (1 of 2)	tumor protein p53 binding protein, 2 [Source:HGNC Symbol;Acc:12000]	ENSORLG00000007284	15.12	35.31	1.22362
METRNL	Uncharacterized protein [Source:UniProtKB/TrEMBL;Acc:H2LSS7]	ENSORLG00000007292	11.15	24.69	1.14688
C6orf106 (2 of 2)	chromosome 6 open reading frame 106 [Source:HGNC Symbol;Acc:21215]	ENSORLG00000007294	1.46	5.66	1.95483
KIAA0226	Uncharacterized protein [Source:UniProtKB/TrEMBL;Acc:H2LST4]	ENSORLG00000007296	1.48	3.02	1.02895
GPT (1 of 2)	glutamic-pyruvate transaminase (alanine aminotransferase) [Source:HGNC Symbol;Acc:4552]	ENSORLG00000007304	5.48	12.8	1.2239
LZTS2 (1 of 2)	leucine zipper, putative tumor suppressor 2 [Source:HGNC Symbol;Acc:29381]	ENSORLG00000007311	1.73	5.1	1.55973
SMG7	Uncharacterized protein [Source:UniProtKB/TrEMBL;Acc:H2LSV7]	ENSORLG00000007314	3.87	13.82	1.83635
ANKRD28 (1 of 2)	ankyrin repeat domain 28 [Source:HGNC Symbol;Acc:29024]	ENSORLG00000007319	3.04	6.66	1.13145
MPRIP	Uncharacterized protein [Source:UniProtKB/TrEMBL;Acc:H2LSX8]	ENSORLG00000007330	3.64	7.76	1.09212
SPTBN2	Uncharacterized protein [Source:UniProtKB/TrEMBL;Acc:H2LT16]	ENSORLG00000007357	1.01	3.62	1.84163
SMC1A	Structural maintenance of chromosomes protein [Source:UniProtKB/TrEMBL;Acc:H2LT13]	ENSORLG00000007360	5.76	11.85	1.04075
CDC42EP4 (2 of 2)	CDC42 effector protein (Rho GTPase binding) 4 [Source:HGNC Symbol;Acc:17147]	ENSORLG00000007373	29.13	58.58	1.0079
OLA.14343	laminin gamma-1 precursor [Source:RefSeq peptide;Acc:NP_001188452]	ENSORLG00000007419	7.16	16.38	1.1939
TBC1D2B	Uncharacterized protein [Source:UniProtKB/TrEMBL;Acc:H2LT84]	ENSORLG00000007421	11.42	27.52	1.26892
TEAD1	Uncharacterized protein [Source:UniProtKB/TrEMBL;Acc:H2LTA8]	ENSORLG00000007439	1.49	4.75	1.67262
ACAP2	ArfGAP with coiled-coil, ankyrin repeat and PH domains 2 [Source:HGNC Symbol;Acc:16469]	ENSORLG00000007451	1.33	3.14	1.23934
SIK2	Uncharacterized protein [Source:UniProtKB/TrEMBL;Acc:H2LTE1]	ENSORLG00000007465	3.33	9.34	1.4879
	Uncharacterized protein [Source:UniProtKB/TrEMBL;Acc:H2LTG6]	ENSORLG00000007486	1.02	2.76	1.4361
POLA1	DNA polymerase [Source:UniProtKB/TrEMBL;Acc:H2LTH2]	ENSORLG00000007489	1.58	4.99	1.65912
DPAGT1	Uncharacterized protein [Source:UniProtKB/TrEMBL;Acc:H2LTJ1]	ENSORLG00000007506	6.16	15.92	1.36984
SLC26A10	Uncharacterized protein [Source:UniProtKB/TrEMBL;Acc:H2LTK7]	ENSORLG00000007519	1.12	5.57	2.31418
OLA.27810	Uncharacterized protein [Source:UniProtKB/TrEMBL;Acc:H2LTN5]	ENSORLG00000007540	317.34	766.42	1.27211
UHRF2	Uncharacterized protein [Source:UniProtKB/TrEMBL;Acc:H2LTP2]	ENSORLG00000007546	1.04	2.54	1.28824
BNIP2	Uncharacterized protein [Source:UniProtKB/TrEMBL;Acc:H2LTR6]	ENSORLG00000007570	15.83	32.9	1.05543
	Uncharacterized protein [Source:UniProtKB/TrEMBL;Acc:H2LTS6]	ENSORLG00000007577	2.37	15.12	2.6735
OPA1	Uncharacterized protein [Source:UniProtKB/TrEMBL;Acc:H2LTT2]	ENSORLG00000007581	2.45	5.96	1.28253
OLA.27797	Elongation factor 1-alpha [Source:UniProtKB/TrEMBL;Acc:H2LTT6]	ENSORLG00000007585	3.88	24.72	2.67155
ZDHHC20 (1 of 2)	zinc finger, DHHC-type containing 20 [Source:HGNC Symbol;Acc:20749]	ENSORLG00000007588	1.25	3.05	1.28688
LMBR1L	Uncharacterized protein [Source:UniProtKB/TrEMBL;Acc:H2LTX9]	ENSORLG00000007622	1.31	3.46	1.40121
MCAM (2 of 2)	melanoma cell adhesion molecule [Source:HGNC Symbol;Acc:6934]	ENSORLG00000007625	1.38	4.11	1.57447
DLG1	Uncharacterized protein [Source:UniProtKB/TrEMBL;Acc:H2LTY4]	ENSORLG00000007626	3.2	8.26	1.36807
ATP13A3	ATPase type 13A3 [Source:HGNC Symbol;Acc:24113]	ENSORLG00000007650	1.75	4.86	1.4736
CCR9 (2 of 2)	chemokine (C-C motif) receptor 9 [Source:HGNC Symbol;Acc:1610]	ENSORLG00000007672	1.19	6.49	2.44726
UBE4A	Uncharacterized protein [Source:UniProtKB/TrEMBL;Acc:H2LU79]	ENSORLG00000007707	2.06	4.47	1.11763
SLC9A1 (1 of 2)	solute carrier family 9, subfamily A (NHE1, cation proton antiporter 1), member 1 [Source:HGNC Symbol;Acc:11071]	ENSORLG00000007714	8.07	18.01	1.15816
USP36	Ubiquitin carboxyl-terminal hydrolase [Source:UniProtKB/TrEMBL;Acc:H2LUE2]	ENSORLG00000007761	10.04	24.41	1.28171
FBXW7	F-box and WD repeat domain containing 7, E3 ubiquitin protein ligase [Source:HGNC Symbol;Acc:16712]	ENSORLG00000007762	4.9	10.08	1.04064
TMEM110	Uncharacterized protein [Source:UniProtKB/TrEMBL;Acc:H2LUG1]	ENSORLG00000007776	1.14	3	1.39593
SOCS6	suppressor of cytokine signaling 6 [Source:RefSeq peptide;Acc:NP_001116397]	ENSORLG00000007782	1.48	5.21	1.81569
		ENSORLG00000007784	1.45	3.7	1.35147
	Uncharacterized protein [Source:UniProtKB/TrEMBL;Acc:H2LUK4]	ENSORLG00000007806	1.73	3.66	1.08107
OLA.18594	Uncharacterized protein [Source:UniProtKB/TrEMBL;Acc:H2LUS0]	ENSORLG00000007861	2.01	5.14	1.35457
KLHL26	Uncharacterized protein [Source:UniProtKB/TrEMBL;Acc:H2LUX2]	ENSORLG00000007895	3.93	8.17	1.05581
	Uncharacterized protein [Source:UniProtKB/TrEMBL;Acc:H2LV00]	ENSORLG00000007914	1.13	2.85	1.33464
USP10	Ubiquitin carboxyl-terminal hydrolase [Source:UniProtKB/TrEMBL;Acc:H2LV06]	ENSORLG00000007919	4.35	9.91	1.18787
CLCN3	Uncharacterized protein [Source:UniProtKB/TrEMBL;Acc:H2LV31]	ENSORLG00000007939	3.66	11.35	1.63278
		ENSORLG00000007940	7.52	28.46	1.92013
KIAA0664	Uncharacterized protein [Source:UniProtKB/TrEMBL;Acc:H2LV42]	ENSORLG00000007948	3.34	11.76	1.81597
AP1G1	Uncharacterized protein [Source:UniProtKB/TrEMBL;Acc:H2LV85]	ENSORLG00000007983	3.25	7.3	1.16746
KIF13A	Uncharacterized protein [Source:UniProtKB/TrEMBL;Acc:H2LVA2]	ENSORLG00000007992	1.93	8.39	2.12007
ATXN1L	Uncharacterized protein [Source:UniProtKB/TrEMBL;Acc:H2LV99]	ENSORLG00000007996	1.86	3.89	1.06447
ZNF592	Uncharacterized protein [Source:UniProtKB/TrEMBL;Acc:H2LVC9]	ENSORLG00000008019	5.57	13.36	1.26217
	Uncharacterized protein [Source:UniProtKB/TrEMBL;Acc:H2LVD1]	ENSORLG00000008022	3.99	16.63	2.05933
SLC52A2	Uncharacterized protein [Source:UniProtKB/TrEMBL;Acc:H2LVD9]	ENSORLG00000008027	23.29	48.02	1.04392
PLEKHG4B	Uncharacterized protein [Source:UniProtKB/TrEMBL;Acc:H2LVE9]	ENSORLG00000008037	1.16	4.37	1.91351
ACSL4	Uncharacterized protein [Source:UniProtKB/TrEMBL;Acc:H2LVF5]	ENSORLG00000008040	6.03	16.8	1.47823
OLA.177	caspase 3B [Source:RefSeq peptide;Acc:NP_001098168]	ENSORLG00000008049	9.75	21.15	1.11718
RBM14 (1 of 2)	RNA binding motif protein 14 [Source:HGNC Symbol;Acc:14219]	ENSORLG00000008051	5.37	11.14	1.05276
EYA1	Uncharacterized protein [Source:UniProtKB/TrEMBL;Acc:H2LVH1]	ENSORLG00000008056	1.57	3.78	1.26762
OSBP (2 of 2)	oxysterol binding protein [Source:HGNC Symbol;Acc:8503]	ENSORLG00000008061	11.4	25.67	1.17105
MAGI1 (1 of 2)	membrane associated guanylate kinase, WW and PDZ domain containing 1 [Source:HGNC Symbol;Acc:946]	ENSORLG00000008073	5.39	11.01	1.03046
ASAH1	Uncharacterized protein [Source:UniProtKB/TrEMBL;Acc:H2LVM1]	ENSORLG00000008089	4.93	11.62	1.23695
OLA.15253	Uncharacterized protein [Source:UniProtKB/TrEMBL;Acc:H2LVM4]	ENSORLG00000008094	3.97	8.07	1.02343
MOV10	Uncharacterized protein [Source:UniProtKB/TrEMBL;Acc:H2LVN8]	ENSORLG00000008101	5.89	11.92	1.01704
		ENSORLG00000008114	2.56	9.2	1.84549
FAT1	Uncharacterized protein [Source:UniProtKB/TrEMBL;Acc:H2LVT4]	ENSORLG00000008138	1.76	3.83	1.12177
KIAA0556	Uncharacterized protein [Source:UniProtKB/TrEMBL;Acc:H2LVU8]	ENSORLG00000008153	1.04	2.82	1.43911
CCNF	Uncharacterized protein [Source:UniProtKB/TrEMBL;Acc:H2LVX4]	ENSORLG00000008171	3.58	8.46	1.2407
OLA.27026	Uncharacterized protein [Source:UniProtKB/TrEMBL;Acc:H2LW00]	ENSORLG00000008191	5.13	14.44	1.49304
PDIK1L	Uncharacterized protein [Source:UniProtKB/TrEMBL;Acc:H2LW14]	ENSORLG00000008203	6.29	19.05	1.59866
FOXO6 (2 of 2)	forkhead box O6 [Source:HGNC Symbol;Acc:24814]	ENSORLG00000008208	4.16	16.22	1.96312
LRRFIP1	leucine rich repeat (in FLII) interacting protein 1 [Source:HGNC Symbol;Acc:6702]	ENSORLG00000008211	6.87	22.87	1.73507
RIOK1	Serine/threonine-protein kinase RIO1 [Source:UniProtKB/TrEMBL;Acc:H2LW37]	ENSORLG00000008221	1.63	4.48	1.45863
NAV1 (2 of 2)	neuron navigator 1 [Source:HGNC Symbol;Acc:15989]	ENSORLG00000008252	1.98	9.42	2.25023
FAM110B	Uncharacterized protein [Source:UniProtKB/TrEMBL;Acc:H2LW71]	ENSORLG00000008255	7.27	17.92	1.30154
	Uncharacterized protein [Source:UniProtKB/TrEMBL;Acc:H2LW99]	ENSORLG00000008279	1.39	3.43	1.30312
ADCY9 (2 of 2)	adenylate cyclase 9 [Source:HGNC Symbol;Acc:240]	ENSORLG00000008296	2.26	7.05	1.6413
RB1	Uncharacterized protein [Source:UniProtKB/TrEMBL;Acc:H2LWE9]	ENSORLG00000008317	1.37	3.42	1.31982
HPS6	Uncharacterized protein [Source:UniProtKB/TrEMBL;Acc:H2LWF9]	ENSORLG00000008323	6.63	13.5	1.02588
KANK3	Uncharacterized protein [Source:UniProtKB/TrEMBL;Acc:H2LWG1]	ENSORLG00000008326	1.38	4	1.53533
FAM46C	Uncharacterized protein [Source:UniProtKB/TrEMBL;Acc:H2LWH6]	ENSORLG00000008334	130.28	284.85	1.12859
PKP1 (1 of 2)	plakophilin 1 (ectodermal dysplasia/skin fragility syndrome) [Source:HGNC Symbol;Acc:9023]	ENSORLG00000008336	4.38	13.37	1.61
MPV17L2	Uncharacterized protein [Source:UniProtKB/TrEMBL;Acc:H2LWJ1]	ENSORLG00000008346	4.11	11.97	1.54221
ARFGEF1	Uncharacterized protein [Source:UniProtKB/TrEMBL;Acc:H2LWJ4]	ENSORLG00000008348	3.45	8.89	1.36559
SLCO3A1 (2 of 2)	solute carrier organic anion transporter family, member 3A1 [Source:HGNC Symbol;Acc:10952]	ENSORLG00000008355	9.47	20.34	1.10288
TEAD3 (2 of 2)	TEA domain family member 3 [Source:HGNC Symbol;Acc:11716]	ENSORLG00000008361	1.41	4.33	1.61867
ZFP36	Uncharacterized protein [Source:UniProtKB/TrEMBL;Acc:H2LWN1]	ENSORLG00000008378	1.01	2.46	1.2843
VTI1A	Uncharacterized protein [Source:UniProtKB/TrEMBL;Acc:H2LWQ0]	ENSORLG00000008395	1.63	4.39	1.42935
	Uncharacterized protein [Source:UniProtKB/TrEMBL;Acc:H2LWQ7]	ENSORLG00000008400	6.06	19.23	1.66597
CHD2	Uncharacterized protein [Source:UniProtKB/TrEMBL;Acc:H2LWR3]	ENSORLG00000008403	1.39	3.22	1.21198
CGNL1 (1 of 2)	cingulin-like 1 [Source:HGNC Symbol;Acc:25931]	ENSORLG00000008414	1.96	4.69	1.25873
NR2F2	Uncharacterized protein [Source:UniProtKB/TrEMBL;Acc:H2LWU0]	ENSORLG00000008429	1.1	2.72	1.3061
UPF1	Uncharacterized protein [Source:UniProtKB/TrEMBL;Acc:H2LWX5]	ENSORLG00000008453	1.85	5.58	1.59274
HOMER3 (1 of 2)	homer homolog 3 (Drosophila) [Source:HGNC Symbol;Acc:17514]	ENSORLG00000008531	1.23	4.22	1.77858
NSUN4	Uncharacterized protein [Source:UniProtKB/TrEMBL;Acc:H2LX75]	ENSORLG00000008545	7.56	17.66	1.22403
ARRDC2	Uncharacterized protein [Source:UniProtKB/TrEMBL;Acc:H2LXA6]	ENSORLG00000008572	10.45	31.64	1.59825
3BHSD	3beta-hydroxysteroid dehydrogenase [Source:RefSeq peptide;Acc:NP_001131037]	ENSORLG00000008590	8.13	18.12	1.15626
KIF21A (1 of 2)	kinesin family member 21A [Source:HGNC Symbol;Acc:19349]	ENSORLG00000008604	1.57	6.24	1.99078
SLC45A4 (2 of 2)	solute carrier family 45, member 4 [Source:HGNC Symbol;Acc:29196]	ENSORLG00000008614	2.47	7.86	1.67002
RBBP6	Uncharacterized protein [Source:UniProtKB/TrEMBL;Acc:H2LXG6]	ENSORLG00000008630	2.6	6.34	1.28597
DGAT1 (2 of 2)	diacylglycerol O-acyltransferase 1 [Source:HGNC Symbol;Acc:2843]	ENSORLG00000008631	1.5	3.56	1.24691
MBIP	Uncharacterized protein [Source:UniProtKB/TrEMBL;Acc:H2LXG8]	ENSORLG00000008632	6.29	13.79	1.13249
SDR42E2	Uncharacterized protein [Source:UniProtKB/TrEMBL;Acc:H2LXH3]	ENSORLG00000008637	2.96	10.33	1.80317
C16ORF52	Uncharacterized protein [Source:UniProtKB/TrEMBL;Acc:H2LXI0]	ENSORLG00000008643	7.52	24.95	1.73024
DNAJC5G	Uncharacterized protein [Source:UniProtKB/TrEMBL;Acc:H2LXK7]	ENSORLG00000008663	14.14	28.41	1.00662
RPS6KA5	Ribosomal protein S6 kinase [Source:UniProtKB/TrEMBL;Acc:H2LXL1]	ENSORLG00000008665	1.22	2.99	1.29326
RABGAP1L	Uncharacterized protein [Source:UniProtKB/TrEMBL;Acc:H2LXN3]	ENSORLG00000008679	1.35	4.9	1.85982
RABGAP1L	Uncharacterized protein [Source:UniProtKB/TrEMBL;Acc:H2LXN3]	ENSORLG00000008679	1.81	5.15	1.50858
CAD	Uncharacterized protein [Source:UniProtKB/TrEMBL;Acc:H2LXR4]	ENSORLG00000008703	2.24	10.98	2.29331
PRKCB	Protein kinase C [Source:UniProtKB/TrEMBL;Acc:H2LXR8]	ENSORLG00000008705	1.61	4.52	1.48926
B4GALT3	UDP-Gal:betaGlcNAc beta 1,4- galactosyltransferase, polypeptide 3 [Source:HGNC Symbol;Acc:926]	ENSORLG00000008727	1.18	2.92	1.30718
OLA.14523	Uncharacterized protein [Source:UniProtKB/TrEMBL;Acc:H2LXV6]	ENSORLG00000008735	9.64	29.42	1.60969
PAN3	Uncharacterized protein [Source:UniProtKB/TrEMBL;Acc:H2LXY8]	ENSORLG00000008758	1.24	3.22	1.37672
SLC39A10	Uncharacterized protein [Source:UniProtKB/TrEMBL;Acc:H2LXZ2]	ENSORLG00000008760	8.57	21.72	1.34166
FBXO46	Uncharacterized protein [Source:UniProtKB/TrEMBL;Acc:H2LY08]	ENSORLG00000008775	25.5	95.46	1.9044
	Uncharacterized protein [Source:UniProtKB/TrEMBL;Acc:H2LY11]	ENSORLG00000008777	3.86	10.16	1.39623
TOX4 (1 of 2)	TOX high mobility group box family member 4 [Source:HGNC Symbol;Acc:20161]	ENSORLG00000008779	7.12	16.02	1.16993
ETNK1	Uncharacterized protein [Source:UniProtKB/TrEMBL;Acc:H2LY24]	ENSORLG00000008790	12.63	32.18	1.34931
ANLN	Uncharacterized protein [Source:UniProtKB/TrEMBL;Acc:H2LY26]	ENSORLG00000008791	13.35	28.32	1.08498
DDA1	Uncharacterized protein [Source:UniProtKB/TrEMBL;Acc:H2LY67]	ENSORLG00000008828	17.27	34.72	1.0075
OLA.11871	Uncharacterized protein [Source:UniProtKB/TrEMBL;Acc:H2LY68]	ENSORLG00000008830	698.62	1431.43	1.03488
		ENSORLG00000008840	16.91	53.77	1.66892
AXIN2 (2 of 2)	axin 2 [Source:HGNC Symbol;Acc:904]	ENSORLG00000008893	5.31	11.1	1.06378
KIAA1161 (2 of 2)	KIAA1161 [Source:HGNC Symbol;Acc:19918]	ENSORLG00000008931	5.94	12.36	1.05714
PIK3CA (1 of 2)	phosphatidylinositol-4,5-bisphosphate 3-kinase, catalytic subunit alpha [Source:HGNC Symbol;Acc:8975]	ENSORLG00000008938	3.16	6.73	1.09068
	Uncharacterized protein [Source:UniProtKB/TrEMBL;Acc:H2LYP4]	ENSORLG00000008980	3.59	12.36	1.78362
REXO1L2P	Uncharacterized protein [Source:UniProtKB/TrEMBL;Acc:H2LYP9]	ENSORLG00000008986	1.52	4.29	1.49691
EPB41L4B	Uncharacterized protein [Source:UniProtKB/TrEMBL;Acc:H2LYQ7]	ENSORLG00000008994	1.86	4.54	1.28739
B4GALNT3	Uncharacterized protein [Source:UniProtKB/TrEMBL;Acc:H2LYS1]	ENSORLG00000009004	1.59	5.33	1.74511
MKNK2	Uncharacterized protein [Source:UniProtKB/TrEMBL;Acc:H2LYV0]	ENSORLG00000009024	16.49	34.05	1.04606
OLA.7209	Uncharacterized protein [Source:UniProtKB/TrEMBL;Acc:H2LYV9]	ENSORLG00000009036	2.71	8.25	1.6061
PPTC7 (2 of 2)	PTC7 protein phosphatase homolog (S. cerevisiae) [Source:HGNC Symbol;Acc:30695]	ENSORLG00000009060	10.15	25.11	1.30678
ARPC1B	Uncharacterized protein [Source:UniProtKB/TrEMBL;Acc:H2LZ00]	ENSORLG00000009068	3.15	9.24	1.55254
GPR161	Uncharacterized protein [Source:UniProtKB/TrEMBL;Acc:H2LZ05]	ENSORLG00000009074	7.23	17.68	1.29005
OLA.26026	Uncharacterized protein [Source:UniProtKB/TrEMBL;Acc:H2LZ32]	ENSORLG00000009091	2.4	6.89	1.52147
ATP6V1A (1 of 4)	ATPase, H+ transporting, lysosomal 70kDa, V1 subunit A [Source:HGNC Symbol;Acc:851]	ENSORLG00000009123	4.71	15.87	1.7525
FURIN (1 of 2)	furin (paired basic amino acid cleaving enzyme) [Source:HGNC Symbol;Acc:8568]	ENSORLG00000009133	4.43	12.26	1.46858
SOS2	Uncharacterized protein [Source:UniProtKB/TrEMBL;Acc:H2LZ87]	ENSORLG00000009137	4.81	11.16	1.21423
	Uncharacterized protein [Source:UniProtKB/TrEMBL;Acc:H2LZB6]	ENSORLG00000009157	1.17	2.63	1.16855
		ENSORLG00000009167	1.47	3.38	1.20121
	Uncharacterized protein [Source:UniProtKB/TrEMBL;Acc:H2LZE5]	ENSORLG00000009178	1.22	4.47	1.87339
C10ORF125	Uncharacterized protein [Source:UniProtKB/TrEMBL;Acc:H2LZE3]	ENSORLG00000009179	2.43	5.98	1.29919
FAM171A1	Uncharacterized protein [Source:UniProtKB/TrEMBL;Acc:H2LZE7]	ENSORLG00000009183	1.65	3.46	1.06831
	Uncharacterized protein [Source:UniProtKB/TrEMBL;Acc:H2LZF1]	ENSORLG00000009187	1.1	2.51	1.19018
	Uncharacterized protein [Source:UniProtKB/TrEMBL;Acc:H2LZG2]	ENSORLG00000009196	1.21	5	2.04692
	Uncharacterized protein [Source:UniProtKB/TrEMBL;Acc:H2LZG3]	ENSORLG00000009197	1.85	6.87	1.89278
MAT2A (2 of 2)	methionine adenosyltransferase II, alpha [Source:HGNC Symbol;Acc:6904]	ENSORLG00000009236	14.45	59.73	2.04739
ACSBG2	Uncharacterized protein [Source:UniProtKB/TrEMBL;Acc:H2LZL0]	ENSORLG00000009239	3.6	8.04	1.1592
MAP4K4 (2 of 2)	mitogen-activated protein kinase kinase kinase kinase 4 [Source:HGNC Symbol;Acc:6866]	ENSORLG00000009266	3.74	9.34	1.32038
	Uncharacterized protein [Source:UniProtKB/TrEMBL;Acc:H2LZS5]	ENSORLG00000009287	1.24	2.56	1.0458
		ENSORLG00000009331	2.31	5.14	1.15388
	Uncharacterized protein [Source:UniProtKB/TrEMBL;Acc:H2LZZ6]	ENSORLG00000009347	2.63	7.18	1.44892
DCAF5	Uncharacterized protein [Source:UniProtKB/TrEMBL;Acc:H2LZZ8]	ENSORLG00000009348	5.55	11.75	1.0821
DBF4	Uncharacterized protein [Source:UniProtKB/TrEMBL;Acc:H2M003]	ENSORLG00000009352	1.51	3.31	1.13228
SMAD1	Uncharacterized protein [Source:UniProtKB/TrEMBL;Acc:H2M056]	ENSORLG00000009395	20.48	46.83	1.19322
ZHX3 (1 of 2)	zinc fingers and homeoboxes 3 [Source:HGNC Symbol;Acc:15935]	ENSORLG00000009397	5.91	12.86	1.12166
COL4A5	Uncharacterized protein [Source:UniProtKB/TrEMBL;Acc:H2M082]	ENSORLG00000009416	2.62	7.12	1.44231
TPR (1 of 2)	translocated promoter region, nuclear basket protein [Source:HGNC Symbol;Acc:12017]	ENSORLG00000009423	6.33	13.49	1.09161
SREBF1	Uncharacterized protein [Source:UniProtKB/TrEMBL;Acc:H2M0A8]	ENSORLG00000009437	2.51	7.41	1.56179
SLC8A3	Uncharacterized protein [Source:UniProtKB/TrEMBL;Acc:H2M0B1]	ENSORLG00000009443	3.18	6.69	1.07298
DEF8	Uncharacterized protein [Source:UniProtKB/TrEMBL;Acc:H2M0B6]	ENSORLG00000009448	1.37	2.9	1.08188
PCYOX1	Uncharacterized protein [Source:UniProtKB/TrEMBL;Acc:H2M0D5]	ENSORLG00000009465	1.74	3.59	1.0449
TBC1D8B	Uncharacterized protein [Source:UniProtKB/TrEMBL;Acc:H2M0G2]	ENSORLG00000009483	1.6	3.94	1.30012
	Uncharacterized protein [Source:UniProtKB/TrEMBL;Acc:H2M0H1]	ENSORLG00000009491	17.24	57.35	1.73403
ECM1 (2 of 2)	extracellular matrix protein 1 [Source:HGNC Symbol;Acc:3153]	ENSORLG00000009496	51.33	161.65	1.655
ABI1 (1 of 2)	abl-interactor 1 [Source:HGNC Symbol;Acc:11320]	ENSORLG00000009513	2.12	7.41	1.80541
SPATA2	Uncharacterized protein [Source:UniProtKB/TrEMBL;Acc:H2M0K3]	ENSORLG00000009514	7.47	21.4	1.51843
PTPRZ1 (1 of 2)	protein tyrosine phosphatase, receptor-type, Z polypeptide 1 [Source:HGNC Symbol;Acc:9685]	ENSORLG00000009516	2.47	5.43	1.13644
OLA.6384	androgen receptor beta [Source:RefSeq peptide;Acc:NP_001098151]	ENSORLG00000009520	1.89	3.96	1.06711
KIAA0182	Uncharacterized protein [Source:UniProtKB/TrEMBL;Acc:H2M0P1]	ENSORLG00000009542	7.76	20.79	1.42176
ATMIN	Uncharacterized protein [Source:UniProtKB/TrEMBL;Acc:H2M0P8]	ENSORLG00000009553	6.89	20.63	1.58217
FAM123B	Uncharacterized protein [Source:UniProtKB/TrEMBL;Acc:H2M0Q7]	ENSORLG00000009557	12.26	56.33	2.19994
LMTK2	Uncharacterized protein [Source:UniProtKB/TrEMBL;Acc:H2M0S7]	ENSORLG00000009573	5.32	15.53	1.54556
SLC6A6 (1 of 2)	solute carrier family 6 (neurotransmitter transporter, taurine), member 6 [Source:HGNC Symbol;Acc:11052]	ENSORLG00000009579	1.46	3.37	1.20678
	Uncharacterized protein [Source:UniProtKB/TrEMBL;Acc:H2M0U6]	ENSORLG00000009591	2.96	7.59	1.3585
	Uncharacterized protein [Source:UniProtKB/TrEMBL;Acc:H2M0X2]	ENSORLG00000009609	3.63	8.27	1.18792
OAT	Uncharacterized protein [Source:UniProtKB/TrEMBL;Acc:H2M0Y8]	ENSORLG00000009625	4.67	11.23	1.26586
IQCE	Uncharacterized protein [Source:UniProtKB/TrEMBL;Acc:H2M0Z0]	ENSORLG00000009629	1.78	6.02	1.75789
CTSF	Uncharacterized protein [Source:UniProtKB/TrEMBL;Acc:H2M0Z2]	ENSORLG00000009632	3.14	10.56	1.74977
SPPL3	Uncharacterized protein [Source:UniProtKB/TrEMBL;Acc:H2M131]	ENSORLG00000009658	1.56	3.54	1.1822
NUFIP2	Uncharacterized protein [Source:UniProtKB/TrEMBL;Acc:H2M133]	ENSORLG00000009659	6.93	15.06	1.11979
TFRC (1 of 2)	transferrin receptor (p90, CD71) [Source:HGNC Symbol;Acc:11763]	ENSORLG00000009702	3.67	13.08	1.83351
	Uncharacterized protein [Source:UniProtKB/TrEMBL;Acc:H2M1C3]	ENSORLG00000009730	13.56	45.28	1.73952
MYO1C (1 of 2)	myosin IC [Source:HGNC Symbol;Acc:7597]	ENSORLG00000009740	1.35	4.49	1.73376
SLC17A9 (1 of 2)	solute carrier family 17, member 9 [Source:HGNC Symbol;Acc:16192]	ENSORLG00000009767	2.55	7.99	1.6477
NNT (1 of 3)	nicotinamide nucleotide transhydrogenase [Source:HGNC Symbol;Acc:7863]	ENSORLG00000009789	11.69	31.98	1.4519
DEPDC7 (1 of 2)	DEP domain containing 7 [Source:HGNC Symbol;Acc:29899]	ENSORLG00000009791	3.37	9.1	1.43312
NNT (3 of 3)	nicotinamide nucleotide transhydrogenase [Source:HGNC Symbol;Acc:7863]	ENSORLG00000009793	4.43	20.7	2.22425
QSER1	Uncharacterized protein [Source:UniProtKB/TrEMBL;Acc:H2M1N2]	ENSORLG00000009814	3.21	9.37	1.54548
GPC4	Uncharacterized protein [Source:UniProtKB/TrEMBL;Acc:H2M1N7]	ENSORLG00000009818	10.89	32.85	1.59289
FAM208A	Uncharacterized protein [Source:UniProtKB/TrEMBL;Acc:H2M1P9]	ENSORLG00000009828	5.08	21.2	2.06116
ZFYVE26	Uncharacterized protein [Source:UniProtKB/TrEMBL;Acc:H2M1R5]	ENSORLG00000009842	2.33	6.74	1.53242
CSRNP1 (1 of 2)	cysteine-serine-rich nuclear protein 1 [Source:HGNC Symbol;Acc:14300]	ENSORLG00000009885	4.53	15.66	1.7895
SNX27 (2 of 2)	sorting nexin family member 27 [Source:HGNC Symbol;Acc:20073]	ENSORLG00000009926	1.68	3.62	1.10753
DIRC2	Uncharacterized protein [Source:UniProtKB/TrEMBL;Acc:H2M224]	ENSORLG00000009930	1.97	4.8	1.28484
ADAR	Uncharacterized protein [Source:UniProtKB/TrEMBL;Acc:H2M250]	ENSORLG00000009955	1.35	3.55	1.39486
EPHA10	Uncharacterized protein [Source:UniProtKB/TrEMBL;Acc:H2M286]	ENSORLG00000009982	4.56	11.77	1.36801
AK4	Adenylate kinase [Source:UniProtKB/TrEMBL;Acc:H2M292]	ENSORLG00000009987	1.76	4.08	1.21299
ACACA	Uncharacterized protein [Source:UniProtKB/TrEMBL;Acc:H2M2B0]	ENSORLG00000009998	1.03	3.29	1.67544
VPRBP (1 of 2)	Vpr (HIV-1) binding protein [Source:HGNC Symbol;Acc:30911]	ENSORLG00000010003	1.97	5.34	1.43864
PPM1D	Uncharacterized protein [Source:UniProtKB/TrEMBL;Acc:H2M2C6]	ENSORLG00000010017	2.2	6.87	1.64281
	Uncharacterized protein [Source:UniProtKB/TrEMBL;Acc:H2M2D1]	ENSORLG00000010024	3.41	9.59	1.49176
ATAD2B	Uncharacterized protein [Source:UniProtKB/TrEMBL;Acc:H2M2E7]	ENSORLG00000010036	1.72	4.61	1.42236
APOLD1 (2 of 4)	apolipoprotein L domain containing 1 [Source:HGNC Symbol;Acc:25268]	ENSORLG00000010045	4.9	15.96	1.70361
PLXNB1 (1 of 2)	plexin B1 [Source:HGNC Symbol;Acc:9103]	ENSORLG00000010071	3.25	11.7	1.848
RAVER2	Uncharacterized protein [Source:UniProtKB/TrEMBL;Acc:H2M2I5]	ENSORLG00000010073	1.83	4.05	1.14608
ARHGEF40	Uncharacterized protein [Source:UniProtKB/TrEMBL;Acc:H2M2J6]	ENSORLG00000010082	1.18	3.17	1.4257
ZNF451 (2 of 2)	zinc finger protein 451 [Source:HGNC Symbol;Acc:21091]	ENSORLG00000010084	6.7	18.24	1.44487
BFAR	Uncharacterized protein [Source:UniProtKB/TrEMBL;Acc:H2M2M8]	ENSORLG00000010108	4.38	12.34	1.49434
SETD5	Uncharacterized protein [Source:UniProtKB/TrEMBL;Acc:H2M2P0]	ENSORLG00000010116	3.02	12.2	2.01426
C3ORF58	Uncharacterized protein [Source:UniProtKB/TrEMBL;Acc:H2M2Q0]	ENSORLG00000010126	13.44	37.55	1.48228
OLA.4997	Uncharacterized protein [Source:UniProtKB/TrEMBL;Acc:H2M2R2]	ENSORLG00000010135	4.33	8.68	1.00333
SPOCD1	Uncharacterized protein [Source:UniProtKB/TrEMBL;Acc:H2M2V8]	ENSORLG00000010175	1.41	4.53	1.68382
OLA.19379	follicle-stimulating hormone receptor precursor [Source:RefSeq peptide;Acc:NP_001188443]	ENSORLG00000010178	5.39	12.56	1.22048
OLA.22510	Uncharacterized protein [Source:UniProtKB/TrEMBL;Acc:H2M2X0]	ENSORLG00000010183	1.11	2.57	1.21121
NR2F1	Uncharacterized protein [Source:UniProtKB/TrEMBL;Acc:H2M2X6]	ENSORLG00000010191	1.09	2.87	1.39672
ROR1	Uncharacterized protein [Source:UniProtKB/TrEMBL;Acc:H2M2Y8]	ENSORLG00000010196	2.44	6.65	1.44647
OLA.12108	Uncharacterized protein [Source:UniProtKB/TrEMBL;Acc:H2M2Z7]	ENSORLG00000010206	25.94	68.33	1.39734
GPR108	Uncharacterized protein [Source:UniProtKB/TrEMBL;Acc:H2M329]	ENSORLG00000010230	5.19	10.66	1.0384
ANKRD31 (2 of 2)	ankyrin repeat domain 31 [Source:HGNC Symbol;Acc:26853]	ENSORLG00000010237	1.45	3.91	1.43112
ARID4A	Uncharacterized protein [Source:UniProtKB/TrEMBL;Acc:H2M348]	ENSORLG00000010245	9.44	19.04	1.01217
SEPHS1	Uncharacterized protein [Source:UniProtKB/TrEMBL;Acc:H2M352]	ENSORLG00000010253	8.01	17.09	1.09328
OLA.15448	Uncharacterized protein [Source:UniProtKB/TrEMBL;Acc:H2M368]	ENSORLG00000010265	6.71	20.1	1.58281
PHF14	Uncharacterized protein [Source:UniProtKB/TrEMBL;Acc:H2M391]	ENSORLG00000010289	2.1	8.34	1.98966
PCOLCE (2 of 2)	procollagen C-endopeptidase enhancer [Source:HGNC Symbol;Acc:8738]	ENSORLG00000010290	3.21	7.17	1.1594
LPAR2 (1 of 2)	lysophosphatidic acid receptor 2 [Source:HGNC Symbol;Acc:3168]	ENSORLG00000010296	3.61	8.28	1.19763
RPRD2 (2 of 2)	regulation of nuclear pre-mRNA domain containing 2 [Source:HGNC Symbol;Acc:29039]	ENSORLG00000010343	2.46	7.12	1.53322
ZBTB40 (2 of 2)	zinc finger and BTB domain containing 40 [Source:HGNC Symbol;Acc:29045]	ENSORLG00000010345	2.1	13.42	2.67592
ACHE	Uncharacterized protein [Source:UniProtKB/TrEMBL;Acc:H2M3I8]	ENSORLG00000010371	5.78	14.3	1.30687
BAZ1A	Uncharacterized protein [Source:UniProtKB/TrEMBL;Acc:H2M3J4]	ENSORLG00000010374	8.23	26.72	1.69896
CDC37L1	Uncharacterized protein [Source:UniProtKB/TrEMBL;Acc:H2M3K6]	ENSORLG00000010384	18.95	54.54	1.52512
LRP8 (2 of 2)	low density lipoprotein receptor-related protein 8, apolipoprotein e receptor [Source:HGNC Symbol;Acc:6700]	ENSORLG00000010398	1.67	6.31	1.91779
HK1 (1 of 2)	hexokinase 1 [Source:HGNC Symbol;Acc:4922]	ENSORLG00000010420	7.76	18.66	1.26582
PLA2G6	Uncharacterized protein [Source:UniProtKB/TrEMBL;Acc:H2M3R9]	ENSORLG00000010438	3.38	6.98	1.0462
RBM33 (2 of 2)	RNA binding motif protein 33 [Source:HGNC Symbol;Acc:27223]	ENSORLG00000010445	1.57	6.24	1.99078
AMMECR1	Uncharacterized protein [Source:UniProtKB/TrEMBL;Acc:H2M3T3]	ENSORLG00000010448	4.15	9.27	1.15946
SH3BP5L (2 of 2)	SH3-binding domain protein 5-like [Source:HGNC Symbol;Acc:29360]	ENSORLG00000010450	1.71	4.33	1.34037
TSPAN15	Uncharacterized protein [Source:UniProtKB/TrEMBL;Acc:H2M3T7]	ENSORLG00000010453	1.91	3.98	1.0592
AGBL5	Uncharacterized protein [Source:UniProtKB/TrEMBL;Acc:H2M3W0]	ENSORLG00000010469	1.1	2.79	1.34276
OLA.4454	plasminogen activator inhibitor type 1 precursor [Source:RefSeq peptide;Acc:NP_001188451]	ENSORLG00000010473	3.32	8.04	1.27601
ERC1 (3 of 3)	ELKS/RAB6-interacting/CAST family member 1 [Source:HGNC Symbol;Acc:17072]	ENSORLG00000010489	2.79	5.63	1.01287
FAM135A	Uncharacterized protein [Source:UniProtKB/TrEMBL;Acc:H2M402]	ENSORLG00000010498	3.33	8.33	1.32279
WNK1 (2 of 2)	WNK lysine deficient protein kinase 1 [Source:HGNC Symbol;Acc:14540]	ENSORLG00000010505	3.41	10.49	1.62117
RSBN1L	Uncharacterized protein [Source:UniProtKB/TrEMBL;Acc:H2M470]	ENSORLG00000010553	5.14	14.85	1.53062
SSFA2	Uncharacterized protein [Source:UniProtKB/TrEMBL;Acc:H2M477]	ENSORLG00000010558	1.85	7.52	2.02321
KCNK1	Uncharacterized protein [Source:UniProtKB/TrEMBL;Acc:H2M481]	ENSORLG00000010564	1.22	2.79	1.19338
SPTLC2 (1 of 2)	serine palmitoyltransferase, long chain base subunit 2 [Source:HGNC Symbol;Acc:11278]	ENSORLG00000010589	11.61	23.22	1
ANKRD40	Uncharacterized protein [Source:UniProtKB/TrEMBL;Acc:H2M4F1]	ENSORLG00000010622	11.13	22.64	1.02442
STRN3	Uncharacterized protein [Source:UniProtKB/TrEMBL;Acc:H2M4H4]	ENSORLG00000010638	3.25	9.37	1.52761
AGPAT4	Uncharacterized protein [Source:UniProtKB/TrEMBL;Acc:H2M4H3]	ENSORLG00000010639	5.99	18.74	1.64549
DENND5B	Uncharacterized protein [Source:UniProtKB/TrEMBL;Acc:H2M4H7]	ENSORLG00000010642	2.8	5.95	1.08746
ATF4 (1 of 2)	activating transcription factor 4 (tax-responsive enhancer element B67) [Source:HGNC Symbol;Acc:786]	ENSORLG00000010649	33.68	71.27	1.0814
MGAT3	Uncharacterized protein [Source:UniProtKB/TrEMBL;Acc:H2M4Q9]	ENSORLG00000010713	4.44	10.44	1.23349
TBC1D14	Uncharacterized protein [Source:UniProtKB/TrEMBL;Acc:H2M4S5]	ENSORLG00000010724	7.33	15.71	1.0998
KIAA0232	Uncharacterized protein [Source:UniProtKB/TrEMBL;Acc:H2M4T4]	ENSORLG00000010733	7.1	37.4	2.39715
GTPBP1	Uncharacterized protein [Source:UniProtKB/TrEMBL;Acc:H2M4U7]	ENSORLG00000010742	3.11	7.43	1.25645
DHX57	Uncharacterized protein [Source:UniProtKB/TrEMBL;Acc:H2M4V9]	ENSORLG00000010748	5.38	11.64	1.11341
CYR61	Uncharacterized protein [Source:UniProtKB/TrEMBL;Acc:H2M4W8]	ENSORLG00000010756	2.87	8.11	1.49865
USP9X	Ubiquitin carboxyl-terminal hydrolase [Source:UniProtKB/TrEMBL;Acc:H2M4X8]	ENSORLG00000010762	1.23	3.49	1.50457
FRMD8	Uncharacterized protein [Source:UniProtKB/TrEMBL;Acc:H2M4X7]	ENSORLG00000010763	3.84	7.94	1.04803
PIK3C2B	Uncharacterized protein [Source:UniProtKB/TrEMBL;Acc:H2M4Z3]	ENSORLG00000010776	1.14	4.48	1.97446
ADCK1	Uncharacterized protein [Source:UniProtKB/TrEMBL;Acc:H2M4Z2]	ENSORLG00000010777	9.3	18.85	1.01926
SGSM3	Uncharacterized protein [Source:UniProtKB/TrEMBL;Acc:H2M514]	ENSORLG00000010788	21.83	50.73	1.21653
TMEM2	Uncharacterized protein [Source:UniProtKB/TrEMBL;Acc:H2M515]	ENSORLG00000010792	1.87	4.26	1.18782
UBE2H (1 of 2)	ubiquitin-conjugating enzyme E2H [Source:HGNC Symbol;Acc:12484]	ENSORLG00000010819	6.51	17.18	1.4
RAB4A	Uncharacterized protein [Source:UniProtKB/TrEMBL;Acc:H2M584]	ENSORLG00000010850	3.07	6.24	1.02331
	Uncharacterized protein [Source:UniProtKB/TrEMBL;Acc:H2M585]	ENSORLG00000010851	1.09	2.21	1.01972
AHCYL2 (1 of 2)	adenosylhomocysteinase-like 2 [Source:HGNC Symbol;Acc:22204]	ENSORLG00000010860	3.18	7.14	1.1669
TXNIP (1 of 2)	thioredoxin interacting protein [Source:HGNC Symbol;Acc:16952]	ENSORLG00000010885	10.06	24.56	1.28768
CYTH1 (2 of 2)	cytohesin 1 [Source:HGNC Symbol;Acc:9501]	ENSORLG00000010886	4.08	9.57	1.22995
AKAP10	Uncharacterized protein [Source:UniProtKB/TrEMBL;Acc:H2M5F0]	ENSORLG00000010902	2.01	5.05	1.32909
TIMP-2A	tissue inhibitor of metalloproteinase-2a precursor [Source:RefSeq peptide;Acc:NP_001188423]	ENSORLG00000010908	5.66	13.04	1.20407
SIPA1L1 (1 of 2)	signal-induced proliferation-associated 1 like 1 [Source:HGNC Symbol;Acc:20284]	ENSORLG00000010920	1.82	8.05	2.14505
DAG1 (1 of 2)	dystroglycan 1 (dystrophin-associated glycoprotein 1) [Source:HGNC Symbol;Acc:2666]	ENSORLG00000010935	3.39	7.06	1.05838
ARNTL2 (1 of 2)	aryl hydrocarbon receptor nuclear translocator-like 2 [Source:HGNC Symbol;Acc:18984]	ENSORLG00000010946	1.23	2.5	1.02327
GALNT2	Uncharacterized protein [Source:UniProtKB/TrEMBL;Acc:H2M5L3]	ENSORLG00000010960	1.22	2.45	1.0059
PPP1R21	Uncharacterized protein [Source:UniProtKB/TrEMBL;Acc:H2M5Q3]	ENSORLG00000010991	5.03	11.35	1.17406
CYTH2	Uncharacterized protein [Source:UniProtKB/TrEMBL;Acc:H2M5R9]	ENSORLG00000011002	2.49	6.02	1.27362
FOXN2	Uncharacterized protein [Source:UniProtKB/TrEMBL;Acc:H2M5S0]	ENSORLG00000011005	1.91	4.24	1.15049
DICER1	Uncharacterized protein [Source:UniProtKB/TrEMBL;Acc:H2M5U0]	ENSORLG00000011022	1.65	5.82	1.81855
ABR	Uncharacterized protein [Source:UniProtKB/TrEMBL;Acc:H2M5V9]	ENSORLG00000011038	2.27	4.69	1.0469
C14ORF49	Uncharacterized protein [Source:UniProtKB/TrEMBL;Acc:H2M5W6]	ENSORLG00000011043	1.2	4.07	1.76199
SLC37A3	Uncharacterized protein [Source:UniProtKB/TrEMBL;Acc:H2M5X3]	ENSORLG00000011050	1.22	2.87	1.23417
OLA.20718	Uncharacterized protein [Source:UniProtKB/TrEMBL;Acc:H2M5Z2]	ENSORLG00000011067	6	13.03	1.1188
MSH6	Uncharacterized protein [Source:UniProtKB/TrEMBL;Acc:H2M605]	ENSORLG00000011074	41.7	85.8	1.04093
CDC42EP4 (1 of 2)	CDC42 effector protein (Rho GTPase binding) 4 [Source:HGNC Symbol;Acc:17147]	ENSORLG00000011087	4.03	14.16	1.81297
GOLGA4	Uncharacterized protein [Source:UniProtKB/TrEMBL;Acc:H2M650]	ENSORLG00000011112	5.64	14.28	1.34023
OLA.22173	Uncharacterized protein [Source:UniProtKB/TrEMBL;Acc:H2M658]	ENSORLG00000011119	4.85	10.92	1.17092
VPS37C	Uncharacterized protein [Source:UniProtKB/TrEMBL;Acc:H2M664]	ENSORLG00000011125	5.29	13.5	1.35162
BRPF1	Uncharacterized protein [Source:UniProtKB/TrEMBL;Acc:H2M684]	ENSORLG00000011135	2.77	5.78	1.06118
WNK2	WNK lysine deficient protein kinase 2 [Source:HGNC Symbol;Acc:14542]	ENSORLG00000011157	11.32	38.25	1.75659
ELMSAN1 (1 of 2)	ELM2 and Myb/SANT-like domain containing 1 [Source:HGNC Symbol;Acc:19853]	ENSORLG00000011175	1.62	4.6	1.50564
	Uncharacterized protein [Source:UniProtKB/TrEMBL;Acc:H2M6C9]	ENSORLG00000011176	23.03	52.84	1.19812
FOLR4	Uncharacterized protein [Source:UniProtKB/TrEMBL;Acc:H2M6E9]	ENSORLG00000011195	17.43	35.93	1.04362
TMEM87B	Uncharacterized protein [Source:UniProtKB/TrEMBL;Acc:H2M6H0]	ENSORLG00000011218	2.01	4.84	1.26781
KLF12	Uncharacterized protein [Source:UniProtKB/TrEMBL;Acc:H2M6H9]	ENSORLG00000011224	1.29	5.96	2.20794
INPPL1	Uncharacterized protein [Source:UniProtKB/TrEMBL;Acc:H2M6I4]	ENSORLG00000011228	2.22	4.81	1.11548
MTMR4	Uncharacterized protein [Source:UniProtKB/TrEMBL;Acc:H2M6J5]	ENSORLG00000011238	10.38	24.76	1.2542
COL1A1 (2 of 2)	collagen, type I, alpha 1 [Source:HGNC Symbol;Acc:2197]	ENSORLG00000011273	3.24	11.55	1.83383
GUSB	Uncharacterized protein [Source:UniProtKB/TrEMBL;Acc:H2M6N1]	ENSORLG00000011274	1.19	3.28	1.46273
GGT6	gamma-glutamyltransferase 6 [Source:HGNC Symbol;Acc:26891]	ENSORLG00000011276	1.19	2.69	1.17664
	Uncharacterized protein [Source:UniProtKB/TrEMBL;Acc:H2M6N9]	ENSORLG00000011280	71.38	242.27	1.76302
VKORC1L1	Uncharacterized protein [Source:UniProtKB/TrEMBL;Acc:H2M6P0]	ENSORLG00000011282	11.16	31.14	1.48043
CDC42EP5	Uncharacterized protein [Source:UniProtKB/TrEMBL;Acc:H2M6P8]	ENSORLG00000011290	1.39	6.79	2.28833
GFPT1	Uncharacterized protein [Source:UniProtKB/TrEMBL;Acc:H2M6R6]	ENSORLG00000011306	2.62	6.03	1.20259
EEA1	Uncharacterized protein [Source:UniProtKB/TrEMBL;Acc:H2M6S4]	ENSORLG00000011313	3.3	8.35	1.33931
	Uncharacterized protein [Source:UniProtKB/TrEMBL;Acc:H2M6T9]	ENSORLG00000011327	9.37	25.52	1.44551
LENG9	Uncharacterized protein [Source:UniProtKB/TrEMBL;Acc:H2M6U0]	ENSORLG00000011328	1.15	2.55	1.14886
	Uncharacterized protein [Source:UniProtKB/TrEMBL;Acc:H2M6V4]	ENSORLG00000011339	13.54	32.87	1.27954
OLA.26472	Sparc protein precursor [Source:RefSeq peptide;Acc:NP_001098347]	ENSORLG00000011369	16.2	39.38	1.28147
ITPR2	Uncharacterized protein [Source:UniProtKB/TrEMBL;Acc:H2M6Z7]	ENSORLG00000011375	1.42	5.5	1.95354
		ENSORLG00000011376	18.78	43.13	1.19949
JOSD2	Uncharacterized protein [Source:UniProtKB/TrEMBL;Acc:H2M703]	ENSORLG00000011381	4.04	8.51	1.0748
NUP210	Uncharacterized protein [Source:UniProtKB/TrEMBL;Acc:H2M719]	ENSORLG00000011390	3.38	7.82	1.21015
RASSF8 (2 of 2)	Ras association (RalGDS/AF-6) domain family (N-terminal) member 8 [Source:HGNC Symbol;Acc:13232]	ENSORLG00000011414	7.28	21.23	1.54409
IQSEC1 (2 of 2)	IQ motif and Sec7 domain 1 [Source:HGNC Symbol;Acc:29112]	ENSORLG00000011415	1.22	5.55	2.18561
		ENSORLG00000011433	1.75	6.11	1.80382
FAM222B (1 of 2)	family with sequence similarity 222, member B [Source:HGNC Symbol;Acc:25563]	ENSORLG00000011447	2.2	5.48	1.31667
CLDN11	claudin 11 [Source:HGNC Symbol;Acc:8514]	ENSORLG00000011459	3.33	28.9	3.11748
PUM1	Uncharacterized protein [Source:UniProtKB/TrEMBL;Acc:H2M7C9]	ENSORLG00000011482	1.46	3.17	1.11851
	Uncharacterized protein [Source:UniProtKB/TrEMBL;Acc:H2M7C7]	ENSORLG00000011487	5.25	14.07	1.42223
U2AF2	Uncharacterized protein [Source:UniProtKB/TrEMBL;Acc:H2M7K7]	ENSORLG00000011545	15.83	44.38	1.48725
		ENSORLG00000011555	1.81	4.3	1.24835
EXTL3	Uncharacterized protein [Source:UniProtKB/TrEMBL;Acc:H2M7M6]	ENSORLG00000011562	3.97	12.16	1.61493
FXR2	Uncharacterized protein [Source:UniProtKB/TrEMBL;Acc:H2M7P1]	ENSORLG00000011571	8.61	23.43	1.44427
BAZ1B	Uncharacterized protein [Source:UniProtKB/TrEMBL;Acc:H2M7P0]	ENSORLG00000011574	3.73	9.22	1.30559
CRAMP1L	Uncharacterized protein [Source:UniProtKB/TrEMBL;Acc:H2M7R0]	ENSORLG00000011587	2.63	5.35	1.02448
TIFA	Uncharacterized protein [Source:UniProtKB/TrEMBL;Acc:H2M7S2]	ENSORLG00000011596	9.92	22.48	1.18023
ANKFY1	Uncharacterized protein [Source:UniProtKB/TrEMBL;Acc:H2M7S7]	ENSORLG00000011597	6.69	15.74	1.23436
OLA.11199	Uncharacterized protein [Source:UniProtKB/TrEMBL;Acc:H2M7T9]	ENSORLG00000011607	1.63	7.9	2.27698
SLC24A4	Uncharacterized protein [Source:UniProtKB/TrEMBL;Acc:H2M7Z7]	ENSORLG00000011649	15.39	57.42	1.89956
BCOR	Uncharacterized protein [Source:UniProtKB/TrEMBL;Acc:H2M820]	ENSORLG00000011669	3.94	13.29	1.75407
TBC1D22A	Uncharacterized protein [Source:UniProtKB/TrEMBL;Acc:H2M824]	ENSORLG00000011673	1.26	3.79	1.58877
RTN3	Uncharacterized protein [Source:UniProtKB/TrEMBL;Acc:H2M832]	ENSORLG00000011682	20.1	42.4	1.07687
C11ORF82	Uncharacterized protein [Source:UniProtKB/TrEMBL;Acc:H2M847]	ENSORLG00000011698	1.74	6.86	1.97912
ATP2A3	Uncharacterized protein [Source:UniProtKB/TrEMBL;Acc:H2M854]	ENSORLG00000011700	5.17	18.69	1.85403
UBP1	Uncharacterized protein [Source:UniProtKB/TrEMBL;Acc:H2M866]	ENSORLG00000011706	2.36	5.44	1.20482
ZNF628	Uncharacterized protein [Source:UniProtKB/TrEMBL;Acc:H2M877]	ENSORLG00000011722	2.34	5.86	1.32439
TERF2 (1 of 2)	telomeric repeat binding factor 2 [Source:HGNC Symbol;Acc:11729]	ENSORLG00000011747	5.49	12.24	1.15673
PID1	Uncharacterized protein [Source:UniProtKB/TrEMBL;Acc:H2M8B9]	ENSORLG00000011757	6.32	17.46	1.46606
CLASP2	Uncharacterized protein [Source:UniProtKB/TrEMBL;Acc:H2M8C3]	ENSORLG00000011760	1.38	3.01	1.1251
MTA2	Uncharacterized protein [Source:UniProtKB/TrEMBL;Acc:H2M8H2]	ENSORLG00000011799	7.98	17.1	1.09954
PPP2R3A	Uncharacterized protein [Source:UniProtKB/TrEMBL;Acc:H2M8H6]	ENSORLG00000011803	1.06	2.55	1.26643
OXSR1 (2 of 2)	oxidative-stress responsive 1 [Source:HGNC Symbol;Acc:8508]	ENSORLG00000011811	2.18	8.33	1.93399
		ENSORLG00000011857	8.01	19.3	1.26873
RRBP1	Uncharacterized protein [Source:UniProtKB/TrEMBL;Acc:H2M8R1]	ENSORLG00000011879	16.66	40.2	1.27081
FKBP9	Uncharacterized protein [Source:UniProtKB/TrEMBL;Acc:H2M8R2]	ENSORLG00000011880	1.77	4.28	1.27386
	Uncharacterized protein [Source:UniProtKB/TrEMBL;Acc:H2M8T8]	ENSORLG00000011898	4.81	13.22	1.45861
TTC28	Uncharacterized protein [Source:UniProtKB/TrEMBL;Acc:H2M8U0]	ENSORLG00000011900	1.09	3.64	1.73961
TRPV6	Uncharacterized protein [Source:UniProtKB/TrEMBL;Acc:H2M8W1]	ENSORLG00000011919	2.73	10.96	2.00527
	Uncharacterized protein [Source:UniProtKB/TrEMBL;Acc:H2M8X2]	ENSORLG00000011929	1.37	3.24	1.24182
		ENSORLG00000011940	3.47	19.66	2.50226
OLA.5535	Uncharacterized protein [Source:UniProtKB/TrEMBL;Acc:H2M908]	ENSORLG00000011963	39.45	86.17	1.12716
OLA.22507	Uncharacterized protein [Source:UniProtKB/TrEMBL;Acc:H2M910]	ENSORLG00000011965	6.2	26.09	2.07316
OLA.20528	Uncharacterized protein [Source:UniProtKB/TrEMBL;Acc:H2M922]	ENSORLG00000011977	5.05	21.59	2.09601
PODXL	Uncharacterized protein [Source:UniProtKB/TrEMBL;Acc:H2M923]	ENSORLG00000011978	3.48	8.94	1.36119
	Uncharacterized protein [Source:UniProtKB/TrEMBL;Acc:H2M927]	ENSORLG00000011980	1.55	5.75	1.89129
MKLN1	Uncharacterized protein [Source:UniProtKB/TrEMBL;Acc:H2M932]	ENSORLG00000011985	1.5	4.07	1.44007
NCOR1	Uncharacterized protein [Source:UniProtKB/TrEMBL;Acc:H2M939]	ENSORLG00000011992	1.52	4.11	1.43507
RAP1GDS1	Uncharacterized protein [Source:UniProtKB/TrEMBL;Acc:H2M944]	ENSORLG00000011995	7.06	15.2	1.10633
NET1 (1 of 2)	neuroepithelial cell transforming 1 [Source:HGNC Symbol;Acc:14592]	ENSORLG00000012006	1.87	5.2	1.47547
CC2D1A	Uncharacterized protein [Source:UniProtKB/TrEMBL;Acc:H2M960]	ENSORLG00000012008	1.82	6.85	1.91217
	Uncharacterized protein [Source:UniProtKB/TrEMBL;Acc:H2M962]	ENSORLG00000012015	15.82	31.68	1.00182
OLA.27112	wingless-type MMTV integration site family member 4a precursor [Source:RefSeq peptide;Acc:NP_001153911]	ENSORLG00000012025	1.28	2.58	1.01123
MIA3	Uncharacterized protein [Source:UniProtKB/TrEMBL;Acc:H2M985]	ENSORLG00000012031	10.42	20.88	1.00277
OLA.22415	Uncharacterized protein [Source:UniProtKB/TrEMBL;Acc:H2M987]	ENSORLG00000012034	1.91	13.13	2.78122
ETNK2	Uncharacterized protein [Source:UniProtKB/TrEMBL;Acc:H2M9E0]	ENSORLG00000012080	6.2	19.56	1.65757
SBF1 (3 of 3)	SET binding factor 1 [Source:HGNC Symbol;Acc:10542]	ENSORLG00000012092	1.14	2.66	1.22239
	Uncharacterized protein [Source:UniProtKB/TrEMBL;Acc:H2M9F9]	ENSORLG00000012100	2.32	6.44	1.47294
STAG1	Uncharacterized protein [Source:UniProtKB/TrEMBL;Acc:H2M9J3]	ENSORLG00000012127	2.12	5.14	1.2777
ZYX	Uncharacterized protein [Source:UniProtKB/TrEMBL;Acc:H2M9J4]	ENSORLG00000012132	14.6	30.93	1.08304
CLTC	Uncharacterized protein [Source:UniProtKB/TrEMBL;Acc:H2M9P9]	ENSORLG00000012174	17.87	40.21	1.17001
	Uncharacterized protein [Source:UniProtKB/TrEMBL;Acc:H2M9Q8]	ENSORLG00000012186	5.57	14.13	1.34301
		ENSORLG00000012188	11.11	29.29	1.39855
BAZ2A	Uncharacterized protein [Source:UniProtKB/TrEMBL;Acc:H2M9U9]	ENSORLG00000012214	5.06	16.21	1.67967
LRCH4	Uncharacterized protein [Source:UniProtKB/TrEMBL;Acc:H2M9V0]	ENSORLG00000012217	5	12.58	1.33113
SLC30A1	Uncharacterized protein [Source:UniProtKB/TrEMBL;Acc:H2M9X9]	ENSORLG00000012247	3.44	7.7	1.16245
RGS2	Uncharacterized protein [Source:UniProtKB/TrEMBL;Acc:H2MA07]	ENSORLG00000012274	2.78	7.16	1.36487
	Uncharacterized protein [Source:UniProtKB/TrEMBL;Acc:H2MA12]	ENSORLG00000012278	2.12	7.95	1.90689
RPS6KB1 (1 of 2)	ribosomal protein S6 kinase, 70kDa, polypeptide 1 [Source:HGNC Symbol;Acc:10436]	ENSORLG00000012295	3.04	6.9	1.18253
MGAT4A	Uncharacterized protein [Source:UniProtKB/TrEMBL;Acc:H2MA75]	ENSORLG00000012322	1.26	4.52	1.8429
MED13 (1 of 2)	mediator complex subunit 13 [Source:HGNC Symbol;Acc:22474]	ENSORLG00000012337	2.11	6.3	1.57811
NFE2L1 (1 of 2)	nuclear factor (erythroid-derived 2)-like 1 [Source:HGNC Symbol;Acc:7781]	ENSORLG00000012340	1.72	4.99	1.53663
RGS5	Uncharacterized protein [Source:UniProtKB/TrEMBL;Acc:H2MAC1]	ENSORLG00000012358	1.2	2.63	1.13203
		ENSORLG00000012360	1.17	3.07	1.39173
SNX11	Uncharacterized protein [Source:UniProtKB/TrEMBL;Acc:H2MAC6]	ENSORLG00000012364	1.33	6.4	2.26665
FAM91A1	Uncharacterized protein [Source:UniProtKB/TrEMBL;Acc:H2MAD4]	ENSORLG00000012371	1.22	2.72	1.15673
RBP5	Uncharacterized protein [Source:UniProtKB/TrEMBL;Acc:H2MAD5]	ENSORLG00000012372	8.4	21.54	1.35856
DNAJC13	Uncharacterized protein [Source:UniProtKB/TrEMBL;Acc:H2MAF9]	ENSORLG00000012388	4.88	11.12	1.1882
GOLIM4	Uncharacterized protein [Source:UniProtKB/TrEMBL;Acc:H2MAG2]	ENSORLG00000012393	6.33	13.47	1.08947
OLA.13242	Uncharacterized protein [Source:UniProtKB/TrEMBL;Acc:H2MAI3]	ENSORLG00000012417	1.15	11.36	3.30426
NOS1AP	nitric oxide synthase 1 (neuronal) adaptor protein [Source:HGNC Symbol;Acc:16859]	ENSORLG00000012422	1.18	3.42	1.53521
Q8JIR9	Wilms' tumor suppressor 1 [Source:RefSeq peptide;Acc:NP_001098171]	ENSORLG00000012424	1.32	3.41	1.36923
C10ORF76	Uncharacterized protein [Source:UniProtKB/TrEMBL;Acc:H2MAK1]	ENSORLG00000012426	1.34	2.94	1.13358
OLA.19961	Uncharacterized protein [Source:UniProtKB/TrEMBL;Acc:H2MAM4]	ENSORLG00000012443	13.33	42.96	1.68832
MSL1	Uncharacterized protein [Source:UniProtKB/TrEMBL;Acc:H2MAN0]	ENSORLG00000012451	16.98	38.83	1.19334
CXADR	Uncharacterized protein [Source:UniProtKB/TrEMBL;Acc:H2MAN9]	ENSORLG00000012457	6.25	16.27	1.38029
C21ORF91	Uncharacterized protein [Source:UniProtKB/TrEMBL;Acc:H2MAQ8]	ENSORLG00000012475	4.05	11.54	1.51065
	Uncharacterized protein [Source:UniProtKB/TrEMBL;Acc:H2MAS5]	ENSORLG00000012489	50.69	102.16	1.01106
ORLA-B2M	b2-microglobulin precursor [Source:RefSeq peptide;Acc:NP_001098130]	ENSORLG00000012506	9.54	19.55	1.03511
PRPF4B	Uncharacterized protein [Source:UniProtKB/TrEMBL;Acc:H2MAX4]	ENSORLG00000012529	3.52	7.23	1.03842
TRAK2	trafficking protein, kinesin binding 2 [Source:HGNC Symbol;Acc:13206]	ENSORLG00000012547	3.77	9.7	1.36342
C2CD2	Uncharacterized protein [Source:UniProtKB/TrEMBL;Acc:H2MAZ7]	ENSORLG00000012550	2.65	6.43	1.27883
ACSF2 (2 of 2)	acyl-CoA synthetase family member 2 [Source:HGNC Symbol;Acc:26101]	ENSORLG00000012584	1.44	6.02	2.06369
EPN2	Uncharacterized protein [Source:UniProtKB/TrEMBL;Acc:H2MB49]	ENSORLG00000012588	6.11	14.5	1.24681
SLC33A1	Uncharacterized protein [Source:UniProtKB/TrEMBL;Acc:H2MB70]	ENSORLG00000012608	7.09	14.64	1.04606
KRT23 (7 of 7)	keratin 23 (histone deacetylase inducible) [Source:HGNC Symbol;Acc:6438]	ENSORLG00000012618	4.57	20.84	2.18909
SLC16A5	Uncharacterized protein [Source:UniProtKB/TrEMBL;Acc:H2MB83]	ENSORLG00000012620	1.21	4.93	2.02658
	Uncharacterized protein [Source:UniProtKB/TrEMBL;Acc:H2MB87]	ENSORLG00000012625	6.59	38.92	2.56216
IMPA1 (3 of 3)	inositol(myo)-1(or 4)-monophosphatase 1 [Source:HGNC Symbol;Acc:6050]	ENSORLG00000012644	7.49	24.9	1.73311
NID1 (1 of 2)	nidogen 1 [Source:HGNC Symbol;Acc:7821]	ENSORLG00000012649	1.37	5.5	2.00526
ELL3 (1 of 2)	elongation factor RNA polymerase II-like 3 [Source:HGNC Symbol;Acc:23113]	ENSORLG00000012652	1.72	7.4	2.10512
	Uncharacterized protein [Source:UniProtKB/TrEMBL;Acc:H2MBE3]	ENSORLG00000012663	4.15	25.48	2.61818
LEMD3	Uncharacterized protein [Source:UniProtKB/TrEMBL;Acc:H2MBG5]	ENSORLG00000012681	18.04	41.89	1.21541
PWWP2A	Uncharacterized protein [Source:UniProtKB/TrEMBL;Acc:H2MBK3]	ENSORLG00000012713	6.81	16.67	1.29153
ELMOD3	Uncharacterized protein [Source:UniProtKB/TrEMBL;Acc:H2MBL7]	ENSORLG00000012726	2.46	4.93	1.00293
TRPM7	Uncharacterized protein [Source:UniProtKB/TrEMBL;Acc:H2MBP2]	ENSORLG00000012746	5.35	11.22	1.06846
AEBP1 (2 of 2)	AE binding protein 1 [Source:HGNC Symbol;Acc:303]	ENSORLG00000012761	5.7	12.33	1.11314
NAAA	Uncharacterized protein [Source:UniProtKB/TrEMBL;Acc:H2MBR0]	ENSORLG00000012763	7.85	19.45	1.30901
RBBP6	retinoblastoma binding protein 6 [Source:HGNC Symbol;Acc:9889]	ENSORLG00000012764	3.64	7.64	1.06963
SIPA1L2	Uncharacterized protein [Source:UniProtKB/TrEMBL;Acc:H2MBR6]	ENSORLG00000012766	2.04	6.14	1.58967
KLHDC3	Uncharacterized protein [Source:UniProtKB/TrEMBL;Acc:H2MBZ1]	ENSORLG00000012833	1.83	5.12	1.4843
BACE2	Uncharacterized protein [Source:UniProtKB/TrEMBL;Acc:H2MC00]	ENSORLG00000012838	6.3	16.07	1.35095
OLA.23977	Uncharacterized protein [Source:UniProtKB/TrEMBL;Acc:H2MC02]	ENSORLG00000012839	2.47	5.45	1.14175
C6ORF62	Uncharacterized protein [Source:UniProtKB/TrEMBL;Acc:H2MC20]	ENSORLG00000012852	2.59	6.04	1.2216
MYO5A	Uncharacterized protein [Source:UniProtKB/TrEMBL;Acc:H2MC40]	ENSORLG00000012865	1.48	3.36	1.18286
	Uncharacterized protein [Source:UniProtKB/TrEMBL;Acc:H2MC61]	ENSORLG00000012884	1.6	5.35	1.74147
RICTOR	Uncharacterized protein [Source:UniProtKB/TrEMBL;Acc:H2MC80]	ENSORLG00000012899	1.47	3.39	1.20547
OLA.23378	Uncharacterized protein [Source:UniProtKB/TrEMBL;Acc:H2MCA4]	ENSORLG00000012917	2.59	6.49	1.32527
FAM214A	Uncharacterized protein [Source:UniProtKB/TrEMBL;Acc:H2MCA9]	ENSORLG00000012920	1.88	5.86	1.64017
ZMYM2	Uncharacterized protein [Source:UniProtKB/TrEMBL;Acc:H2MCC5]	ENSORLG00000012930	5.2	13.93	1.42161
NT5C2	Uncharacterized protein [Source:UniProtKB/TrEMBL;Acc:H2MCG8]	ENSORLG00000012969	2.22	4.87	1.13336
	Uncharacterized protein [Source:UniProtKB/TrEMBL;Acc:H2MCH6]	ENSORLG00000012979	9.6	19.93	1.05384
		ENSORLG00000012995	1.07	9.09	3.08667
PTK7	Uncharacterized protein [Source:UniProtKB/TrEMBL;Acc:H2MCK8]	ENSORLG00000013002	7.03	16.69	1.24739
IFT88	Uncharacterized protein [Source:UniProtKB/TrEMBL;Acc:H2MCM7]	ENSORLG00000013017	1.16	2.42	1.06088
	Uncharacterized protein [Source:UniProtKB/TrEMBL;Acc:H2MCP2]	ENSORLG00000013033	6.39	15	1.23107
MYCN	Uncharacterized protein [Source:UniProtKB/TrEMBL;Acc:H2MCP3]	ENSORLG00000013034	1.62	4.66	1.52434
TLN1	Uncharacterized protein [Source:UniProtKB/TrEMBL;Acc:H2MCR2]	ENSORLG00000013042	1.89	4.81	1.34765
ZNF598	Uncharacterized protein [Source:UniProtKB/TrEMBL;Acc:H2MCS1]	ENSORLG00000013053	23.04	47.37	1.03983
	Uncharacterized protein [Source:UniProtKB/TrEMBL;Acc:H2MCV2]	ENSORLG00000013080	3.23	16.49	2.35199
UBE2Q2 (1 of 2)	ubiquitin-conjugating enzyme E2Q family member 2 [Source:HGNC Symbol;Acc:19248]	ENSORLG00000013097	1.52	6.61	2.12058
ANKS1A (1 of 2)	ankyrin repeat and sterile alpha motif domain containing 1A [Source:HGNC Symbol;Acc:20961]	ENSORLG00000013119	1.85	6.31	1.77011
ARRB2	Uncharacterized protein [Source:UniProtKB/TrEMBL;Acc:H2MD30]	ENSORLG00000013137	4.85	10.3	1.08659
KLHL20	Uncharacterized protein [Source:UniProtKB/TrEMBL;Acc:H2MD39]	ENSORLG00000013145	4.33	14.95	1.78771
APOD (1 of 6)	apolipoprotein D [Source:HGNC Symbol;Acc:612]	ENSORLG00000013153	6.47	33.54	2.37405
SLC20A1 (2 of 2)	solute carrier family 20 (phosphate transporter), member 1 [Source:HGNC Symbol;Acc:10946]	ENSORLG00000013173	1.27	2.66	1.0666
LATS2	Uncharacterized protein [Source:UniProtKB/TrEMBL;Acc:H2MD89]	ENSORLG00000013186	2.28	7.45	1.70821
NAMPT	Uncharacterized protein [Source:UniProtKB/TrEMBL;Acc:H2MD93]	ENSORLG00000013189	1.53	3.41	1.15624
MVB12B (1 of 2)	multivesicular body subunit 12B [Source:HGNC Symbol;Acc:23368]	ENSORLG00000013209	10.45	23.01	1.13876
OLA.20814	Uncharacterized protein [Source:UniProtKB/TrEMBL;Acc:H2MDD8]	ENSORLG00000013227	7.75	25.18	1.70001
GADD45B (1 of 2)	growth arrest and DNA-damage-inducible, beta [Source:HGNC Symbol;Acc:4096]	ENSORLG00000013231	2.67	6.65	1.31651
ERF (2 of 2)	Ets2 repressor factor [Source:HGNC Symbol;Acc:3444]	ENSORLG00000013232	1.16	2.52	1.1193
TFRC (2 of 2)	transferrin receptor (p90, CD71) [Source:HGNC Symbol;Acc:11763]	ENSORLG00000013241	12.4	27.24	1.13539
TNFSF10 (1 of 2)	tumor necrosis factor (ligand) superfamily, member 10 [Source:HGNC Symbol;Acc:11925]	ENSORLG00000013268	2.81	5.82	1.05045
DDHD1 (2 of 2)	DDHD domain containing 1 [Source:HGNC Symbol;Acc:19714]	ENSORLG00000013291	2.88	6.71	1.22024
ABCA5	Uncharacterized protein [Source:UniProtKB/TrEMBL;Acc:H2MDM8]	ENSORLG00000013297	3.42	8.28	1.27563
OLA.24696	Uncharacterized protein [Source:UniProtKB/TrEMBL;Acc:H2MDM2]	ENSORLG00000013301	10	97.99	3.29263
WDR11	Uncharacterized protein [Source:UniProtKB/TrEMBL;Acc:H2MDP5]	ENSORLG00000013317	1.55	4.28	1.46534
PIK3R3	Uncharacterized protein [Source:UniProtKB/TrEMBL;Acc:H2MDS4]	ENSORLG00000013341	6.92	19.49	1.49389
YPELB2	yippee-like b2 [Source:RefSeq peptide;Acc:NP_001188456]	ENSORLG00000013343	2.83	6.06	1.09852
PPAPDC1A	Uncharacterized protein [Source:UniProtKB/TrEMBL;Acc:H2MDS6]	ENSORLG00000013345	1.78	5.81	1.70666
OLA.27351	Uncharacterized protein [Source:UniProtKB/TrEMBL;Acc:H2MDV6]	ENSORLG00000013367	9.27	24.68	1.4127
SF3B3	Uncharacterized protein [Source:UniProtKB/TrEMBL;Acc:H2ME96]	ENSORLG00000013472	9.54	19.35	1.02027
	Uncharacterized protein [Source:UniProtKB/TrEMBL;Acc:H2ME95]	ENSORLG00000013473	4.76	14.02	1.55845
SMCR7L	Uncharacterized protein [Source:UniProtKB/TrEMBL;Acc:H2MEA0]	ENSORLG00000013478	15.68	35.79	1.19063
		ENSORLG00000013492	2.78	5.8	1.06097
FASN	Uncharacterized protein [Source:UniProtKB/TrEMBL;Acc:H2MEE3]	ENSORLG00000013515	2.54	8.28	1.7048
SUMO4	small ubiquitin-related modifier 4 [Source:RefSeq peptide;Acc:NP_001165521]	ENSORLG00000013523	2.79	8.24	1.56238
MEGF8	Uncharacterized protein [Source:UniProtKB/TrEMBL;Acc:H2MEF7]	ENSORLG00000013530	1.4	3.37	1.26732
OLA.18464	Uncharacterized protein [Source:UniProtKB/TrEMBL;Acc:H2MEH2]	ENSORLG00000013545	7.99	16.12	1.01258
PTBP2 (2 of 2)	polypyrimidine tract binding protein 2 [Source:HGNC Symbol;Acc:17662]	ENSORLG00000013557	2.18	4.73	1.11751
CDH4 (1 of 2)	cadherin 4, type 1, R-cadherin (retinal) [Source:HGNC Symbol;Acc:1763]	ENSORLG00000013559	5.28	10.71	1.02035
N4BP1	Uncharacterized protein [Source:UniProtKB/TrEMBL;Acc:H2MEK8]	ENSORLG00000013569	14.66	29.41	1.00442
CTDP1	Uncharacterized protein [Source:UniProtKB/TrEMBL;Acc:H2MEM1]	ENSORLG00000013577	2.95	7.38	1.32291
KIAA0430	Uncharacterized protein [Source:UniProtKB/TrEMBL;Acc:H2MEP7]	ENSORLG00000013599	3.7	14.67	1.98727
WIPI2	Uncharacterized protein [Source:UniProtKB/TrEMBL;Acc:H2MEQ1]	ENSORLG00000013601	8.29	18.98	1.19504
TRYP	trypsinogen precursor [Source:RefSeq peptide;Acc:NP_001098370]	ENSORLG00000013603	1.05	3.33	1.66513
RAI1	retinoic acid induced 1 [Source:HGNC Symbol;Acc:9834]	ENSORLG00000013606	9.01	18.63	1.04803
DDX3Y	Uncharacterized protein [Source:UniProtKB/TrEMBL;Acc:H2MES5]	ENSORLG00000013621	24.14	70.21	1.54025
FZD10	Uncharacterized protein [Source:UniProtKB/TrEMBL;Acc:H2MEU7]	ENSORLG00000013641	3.94	9.22	1.22657
	Uncharacterized protein [Source:UniProtKB/TrEMBL;Acc:H2MEZ8]	ENSORLG00000013682	3.04	9.17	1.59285
GEL-A	gelatinase A precursor [Source:RefSeq peptide;Acc:NP_001098349]	ENSORLG00000013688	1.79	8.42	2.23386
CNOT1	Uncharacterized protein [Source:UniProtKB/TrEMBL;Acc:H2MF53]	ENSORLG00000013734	7.91	17.5	1.14561
NPLOC4	Uncharacterized protein [Source:UniProtKB/TrEMBL;Acc:H2MFA4]	ENSORLG00000013774	6.67	17.66	1.40473
ACBD3	Uncharacterized protein [Source:UniProtKB/TrEMBL;Acc:H2MFA5]	ENSORLG00000013778	12.05	27.48	1.18935
OLA.21164	Uncharacterized protein [Source:UniProtKB/TrEMBL;Acc:H2MFB8]	ENSORLG00000013786	7.79	16.47	1.08015
NHSL1	Uncharacterized protein [Source:UniProtKB/TrEMBL;Acc:H2MFC4]	ENSORLG00000013793	4.41	9.23	1.06555
TIAL1	Uncharacterized protein [Source:UniProtKB/TrEMBL;Acc:H2MFD4]	ENSORLG00000013798	3.18	7.08	1.15472
FTSJD2	Uncharacterized protein [Source:UniProtKB/TrEMBL;Acc:H2MFF4]	ENSORLG00000013819	4.36	8.76	1.0066
SMCR8 (1 of 2)	Smith-Magenis syndrome chromosome region, candidate 8 [Source:HGNC Symbol;Acc:17921]	ENSORLG00000013820	6.54	16.81	1.36196
SALL1	Uncharacterized protein [Source:UniProtKB/TrEMBL;Acc:H2MFG4]	ENSORLG00000013827	1.94	4.49	1.21066
WNK1	Uncharacterized protein [Source:UniProtKB/TrEMBL;Acc:H2MFH2]	ENSORLG00000013832	1.27	3.76	1.5659
TGM2	transglutaminase 2 (C polypeptide, protein-glutamine-gamma-glutamyltransferase) [Source:HGNC Symbol;Acc:11778]	ENSORLG00000013837	1.27	2.57	1.01694
INPP5F	Uncharacterized protein [Source:UniProtKB/TrEMBL;Acc:H2MFL3]	ENSORLG00000013866	2.75	7.79	1.50219
ELL (2 of 2)	elongation factor RNA polymerase II [Source:HGNC Symbol;Acc:23114]	ENSORLG00000013871	7.99	23.89	1.58014
ACLY	ATP citrate lyase [Source:HGNC Symbol;Acc:115]	ENSORLG00000013878	3.8	8.52	1.16485
SEC23IP	Uncharacterized protein [Source:UniProtKB/TrEMBL;Acc:H2MFR1]	ENSORLG00000013906	6.52	16.81	1.36638
CSGALNACT2	Uncharacterized protein [Source:UniProtKB/TrEMBL;Acc:H2MFT3]	ENSORLG00000013924	14.46	30.04	1.05482
MAFB (2 of 2)	v-maf musculoaponeurotic fibrosarcoma oncogene homolog B (avian) [Source:HGNC Symbol;Acc:6408]	ENSORLG00000013930	2.89	15.89	2.45898
		ENSORLG00000013954	6.59	16.14	1.29229
OLA.19580	Uncharacterized protein [Source:UniProtKB/TrEMBL;Acc:H2MFX0]	ENSORLG00000013957	1.75	3.84	1.13375
EFNA2	Uncharacterized protein [Source:UniProtKB/TrEMBL;Acc:H2MFY2]	ENSORLG00000013969	3.25	13.35	2.03833
SLC25A36 (1 of 2)	solute carrier family 25 (pyrimidine nucleotide carrier ), member 36 [Source:HGNC Symbol;Acc:25554]	ENSORLG00000013978	4.94	10.73	1.11907
		ENSORLG00000013981	1.72	3.95	1.19944
ZFPM1	Uncharacterized protein [Source:UniProtKB/TrEMBL;Acc:H2MG13]	ENSORLG00000013995	1.74	6.9	1.98751
NCOR2	Uncharacterized protein [Source:UniProtKB/TrEMBL;Acc:H2MG30]	ENSORLG00000014008	1.28	2.61	1.02791
NT5DC2	Uncharacterized protein [Source:UniProtKB/TrEMBL;Acc:H2MG38]	ENSORLG00000014013	1.36	5.11	1.90972
PTBP1 (1 of 2)	polypyrimidine tract binding protein 1 [Source:HGNC Symbol;Acc:9583]	ENSORLG00000014019	1.38	4.33	1.6497
FAM101A	Uncharacterized protein [Source:UniProtKB/TrEMBL;Acc:H2MG46]	ENSORLG00000014022	1.01	2.95	1.54636
	Uncharacterized protein [Source:UniProtKB/TrEMBL;Acc:H2MG66]	ENSORLG00000014036	3.62	8.29	1.19538
PHEX	Uncharacterized protein [Source:UniProtKB/TrEMBL;Acc:H2MG84]	ENSORLG00000014048	16.01	33.04	1.04524
MAP3K15	Uncharacterized protein [Source:UniProtKB/TrEMBL;Acc:H2MGC3]	ENSORLG00000014084	2.12	4.61	1.1207
SASH1	Uncharacterized protein [Source:UniProtKB/TrEMBL;Acc:H2MGD9]	ENSORLG00000014095	1.59	3.18	1
		ENSORLG00000014099	1.31	4.98	1.92658
KPNA6	Importin subunit alpha [Source:UniProtKB/TrEMBL;Acc:H2MGF0]	ENSORLG00000014105	5.93	20.93	1.81947
KIAA0355	Uncharacterized protein [Source:UniProtKB/TrEMBL;Acc:H2MGF1]	ENSORLG00000014107	8.74	19.07	1.1256
AMBRA1	Uncharacterized protein [Source:UniProtKB/TrEMBL;Acc:H2MGH1]	ENSORLG00000014123	8.99	27.56	1.61618
ITGAV	Uncharacterized protein [Source:UniProtKB/TrEMBL;Acc:H2MGH3]	ENSORLG00000014126	1.83	5.15	1.49273
RAB11FIP2	Uncharacterized protein [Source:UniProtKB/TrEMBL;Acc:H2MGJ5]	ENSORLG00000014141	2.76	8.11	1.55503
TEF (1 of 2)	thyrotrophic embryonic factor [Source:HGNC Symbol;Acc:11722]	ENSORLG00000014144	3.42	11.56	1.75707
LSM14A	Uncharacterized protein [Source:UniProtKB/TrEMBL;Acc:H2MGK1]	ENSORLG00000014145	10.05	22.33	1.15179
TSPYL1	Uncharacterized protein [Source:UniProtKB/TrEMBL;Acc:H2MGR5]	ENSORLG00000014193	6.33	17.09	1.43287
MFR1	fibroblast growth factor receptor 1 precursor [Source:RefSeq peptide;Acc:NP_001098367]	ENSORLG00000014206	13.02	29	1.15532
E2F3	Uncharacterized protein [Source:UniProtKB/TrEMBL;Acc:H2MGW5]	ENSORLG00000014239	7.6	20.48	1.43014
IPMK	Uncharacterized protein [Source:UniProtKB/TrEMBL;Acc:H2MH16]	ENSORLG00000014286	3.72	8.75	1.23398
GDPD5 (1 of 2)	glycerophosphodiester phosphodiesterase domain containing 5 [Source:HGNC Symbol;Acc:28804]	ENSORLG00000014292	4.78	15.27	1.67562
SLC37A2	Uncharacterized protein [Source:UniProtKB/TrEMBL;Acc:H2MH26]	ENSORLG00000014295	2.69	6.09	1.17884
MAP1S (2 of 2)	microtubule-associated protein 1S [Source:HGNC Symbol;Acc:15715]	ENSORLG00000014303	1.42	2.84	1
TM9SF3	Uncharacterized protein [Source:UniProtKB/TrEMBL;Acc:H2MH43]	ENSORLG00000014307	7.7	23.91	1.63468
SERPINH1	Uncharacterized protein [Source:UniProtKB/TrEMBL;Acc:H2MH48]	ENSORLG00000014312	10.3	42.15	2.03289
OLA.23542	Uncharacterized protein [Source:UniProtKB/TrEMBL;Acc:H2MH80]	ENSORLG00000014335	9.7	23.98	1.30578
UHMK1	Uncharacterized protein [Source:UniProtKB/TrEMBL;Acc:H2MH83]	ENSORLG00000014340	3.1	6.67	1.10542
ID3	Uncharacterized protein [Source:UniProtKB/TrEMBL;Acc:H2MH84]	ENSORLG00000014343	7.38	15.46	1.06685
PTRF (1 of 2)	polymerase I and transcript release factor [Source:HGNC Symbol;Acc:9688]	ENSORLG00000014348	3.18	9.57	1.58949
RNF38 (1 of 2)	ring finger protein 38 [Source:HGNC Symbol;Acc:18052]	ENSORLG00000014353	5.2	11.8	1.1822
KDM5D	Uncharacterized protein [Source:UniProtKB/TrEMBL;Acc:H2MHA4]	ENSORLG00000014361	10.56	22.19	1.0713
	Uncharacterized protein [Source:UniProtKB/TrEMBL;Acc:H2MHB2]	ENSORLG00000014374	16.07	44.86	1.48106
POM121C	Uncharacterized protein [Source:UniProtKB/TrEMBL;Acc:H2MHB5]	ENSORLG00000014376	5.8	17.28	1.57498
TSC1 (1 of 2)	tuberous sclerosis 1 [Source:HGNC Symbol;Acc:12362]	ENSORLG00000014383	5.13	12.38	1.27098
CABIN1	Uncharacterized protein [Source:UniProtKB/TrEMBL;Acc:H2MHE0]	ENSORLG00000014396	2.4	5.27	1.13477
		ENSORLG00000014433	8.01	19.93	1.31507
DOCK5	Uncharacterized protein [Source:UniProtKB/TrEMBL;Acc:H2MHI8]	ENSORLG00000014443	1.24	3.44	1.47207
CEL (3 of 3)	carboxyl ester lipase [Source:HGNC Symbol;Acc:1848]	ENSORLG00000014464	1.07	2.41	1.17142
RFNG	Uncharacterized protein [Source:UniProtKB/TrEMBL;Acc:H2MHM6]	ENSORLG00000014473	4.07	8.7	1.09599
ZBTB2	Uncharacterized protein [Source:UniProtKB/TrEMBL;Acc:H2MHM7]	ENSORLG00000014474	4	8.67	1.11603
AP2B1	Uncharacterized protein [Source:UniProtKB/TrEMBL;Acc:H2MHN6]	ENSORLG00000014475	8.96	24.41	1.4459
ESR1	Uncharacterized protein [Source:UniProtKB/TrEMBL;Acc:H2MHS4]	ENSORLG00000014514	2.39	9.21	1.94619
	Uncharacterized protein [Source:UniProtKB/TrEMBL;Acc:H2MHT3]	ENSORLG00000014522	1.53	5.18	1.75942
CBL (2 of 2)	Cbl proto-oncogene, E3 ubiquitin protein ligase [Source:HGNC Symbol;Acc:1541]	ENSORLG00000014525	1.72	4.76	1.46855
THRAP3 (2 of 2)	thyroid hormone receptor associated protein 3 [Source:HGNC Symbol;Acc:22964]	ENSORLG00000014550	3.78	7.75	1.03581
		ENSORLG00000014554	1.44	9.03	2.64866
MAP7D1 (2 of 2)	MAP7 domain containing 1 [Source:HGNC Symbol;Acc:25514]	ENSORLG00000014562	4.5	15.57	1.79077
CHD1	Uncharacterized protein [Source:UniProtKB/TrEMBL;Acc:H2MI02]	ENSORLG00000014570	3.84	8.55	1.15482
BCKDK	Uncharacterized protein [Source:UniProtKB/TrEMBL;Acc:H2MI01]	ENSORLG00000014575	1.68	4.09	1.28364
PPP2R5C	Uncharacterized protein [Source:UniProtKB/TrEMBL;Acc:H2MI03]	ENSORLG00000014576	2.34	6.56	1.48719
REEP3	Uncharacterized protein [Source:UniProtKB/TrEMBL;Acc:H2MI04]	ENSORLG00000014577	8.58	18.44	1.10379
RALGPS2	Uncharacterized protein [Source:UniProtKB/TrEMBL;Acc:H2MI43]	ENSORLG00000014603	2.33	6.26	1.42583
ADO	Uncharacterized protein [Source:UniProtKB/TrEMBL;Acc:H2MI40]	ENSORLG00000014608	10.69	24.3	1.18469
KDELR3	ER lumen protein retaining receptor [Source:UniProtKB/TrEMBL;Acc:H2MI55]	ENSORLG00000014623	2.94	8.3	1.4973
ANGPTL1 (2 of 2)	angiopoietin-like 1 [Source:HGNC Symbol;Acc:489]	ENSORLG00000014624	1.4	3.55	1.34239
RLF	Uncharacterized protein [Source:UniProtKB/TrEMBL;Acc:H2MI67]	ENSORLG00000014636	9.95	20.15	1.01801
HTT	Uncharacterized protein [Source:UniProtKB/TrEMBL;Acc:H2MI92]	ENSORLG00000014651	4.39	8.88	1.01634
COL5A2 (1 of 2)	collagen, type V, alpha 2 [Source:HGNC Symbol;Acc:2210]	ENSORLG00000014658	1.08	2.56	1.24511
ANKRD52 (2 of 2)	ankyrin repeat domain 52 [Source:HGNC Symbol;Acc:26614]	ENSORLG00000014666	2.5	5.16	1.04544
TDRD7 (1 of 3)	tudor domain containing 7 [Source:HGNC Symbol;Acc:30831]	ENSORLG00000014734	17.85	45.39	1.34645
IPO13 (1 of 2)	importin 13 [Source:HGNC Symbol;Acc:16853]	ENSORLG00000014748	1.22	3.84	1.65423
KDM5B (2 of 2)	lysine (K)-specific demethylase 5B [Source:HGNC Symbol;Acc:18039]	ENSORLG00000014767	1.01	2.82	1.48134
RNF10	Uncharacterized protein [Source:UniProtKB/TrEMBL;Acc:H2MIQ6]	ENSORLG00000014788	11.64	23.76	1.02944
TULP4	Uncharacterized protein [Source:UniProtKB/TrEMBL;Acc:H2MIT8]	ENSORLG00000014814	1.9	4.85	1.35199
BRIP1	Uncharacterized protein [Source:UniProtKB/TrEMBL;Acc:H2MIU7]	ENSORLG00000014821	1.92	5.96	1.63421
HOOK1	Uncharacterized protein [Source:UniProtKB/TrEMBL;Acc:H2MIV2]	ENSORLG00000014822	18.23	40.12	1.13801
OSBPL2 (2 of 2)	oxysterol binding protein-like 2 [Source:HGNC Symbol;Acc:15761]	ENSORLG00000014829	2.81	6.3	1.16478
OLA.313	Uncharacterized protein [Source:UniProtKB/TrEMBL;Acc:H2MIX0]	ENSORLG00000014839	9.65	26.48	1.4563
SYNCRIP (1 of 2)	synaptotagmin binding, cytoplasmic RNA interacting protein [Source:HGNC Symbol;Acc:16918]	ENSORLG00000014840	9.35	24.81	1.40788
RNF180	Uncharacterized protein [Source:UniProtKB/TrEMBL;Acc:H2MIZ3]	ENSORLG00000014856	14.37	30.39	1.08054
USP6	Ubiquitin carboxyl-terminal hydrolase [Source:UniProtKB/TrEMBL;Acc:H2MJ42]	ENSORLG00000014900	1.24	4.66	1.90999
SLC9A1 (2 of 2)	solute carrier family 9, subfamily A (NHE1, cation proton antiporter 1), member 1 [Source:HGNC Symbol;Acc:11071]	ENSORLG00000014904	2.65	6.02	1.18377
PTPN14	Uncharacterized protein [Source:UniProtKB/TrEMBL;Acc:H2MJ55]	ENSORLG00000014908	1.22	3.87	1.66545
EMP1 (2 of 2)	epithelial membrane protein 1 [Source:HGNC Symbol;Acc:3333]	ENSORLG00000014920	1.93	4.52	1.22772
CBX2 (2 of 2)	chromobox homolog 2 [Source:HGNC Symbol;Acc:1552]	ENSORLG00000014922	1.78	7.65	2.10358
MCTP2 (1 of 2)	multiple C2 domains, transmembrane 2 [Source:HGNC Symbol;Acc:25636]	ENSORLG00000014928	2.42	5.17	1.09516
CHFR	Uncharacterized protein [Source:UniProtKB/TrEMBL;Acc:H2MJF1]	ENSORLG00000014995	1.51	3.78	1.32384
GOLGA3	Uncharacterized protein [Source:UniProtKB/TrEMBL;Acc:H2MJG5]	ENSORLG00000015012	3.12	9.61	1.62299
BTBD2	Uncharacterized protein [Source:UniProtKB/TrEMBL;Acc:H2MJH6]	ENSORLG00000015019	12.33	33	1.42029
TFAP4 (2 of 2)	transcription factor AP-4 (activating enhancer binding protein 4) [Source:HGNC Symbol;Acc:11745]	ENSORLG00000015050	2.22	6.16	1.47237
CREBBP (1 of 2)	CREB binding protein [Source:HGNC Symbol;Acc:2348]	ENSORLG00000015088	1.24	10.31	3.05563
	Uncharacterized protein [Source:UniProtKB/TrEMBL;Acc:H2MJT9]	ENSORLG00000015112	2.25	7.78	1.78985
NAA30	Uncharacterized protein [Source:UniProtKB/TrEMBL;Acc:H2MJU6]	ENSORLG00000015119	7.1	15.35	1.11235
CUEDC1	Uncharacterized protein [Source:UniProtKB/TrEMBL;Acc:H2MJV9]	ENSORLG00000015129	7.76	20.68	1.41411
WDR7	Uncharacterized protein [Source:UniProtKB/TrEMBL;Acc:H2MJW1]	ENSORLG00000015130	1.64	6.17	1.91157
		ENSORLG00000015152	1.65	4.92	1.57619
SPIRE2	Uncharacterized protein [Source:UniProtKB/TrEMBL;Acc:H2MK34]	ENSORLG00000015197	4.17	9.45	1.18027
SHROOM3	Uncharacterized protein [Source:UniProtKB/TrEMBL;Acc:H2MK39]	ENSORLG00000015200	1.61	3.83	1.25028
C7ORF42	Uncharacterized protein [Source:UniProtKB/TrEMBL;Acc:H2MK44]	ENSORLG00000015203	12.55	39.21	1.64353
AMD1	S-adenosylmethionine decarboxylase proenzyme [Source:UniProtKB/TrEMBL;Acc:H2MK46]	ENSORLG00000015204	34.11	87.73	1.36288
ARVCF (1 of 2)	armadillo repeat gene deleted in velocardiofacial syndrome [Source:HGNC Symbol;Acc:728]	ENSORLG00000015210	1.74	3.73	1.10009
ZBTB44	Uncharacterized protein [Source:UniProtKB/TrEMBL;Acc:H2MK60]	ENSORLG00000015218	5.03	16.04	1.67304
BPTF (3 of 4)	bromodomain PHD finger transcription factor [Source:HGNC Symbol;Acc:3581]	ENSORLG00000015227	2.34	6.03	1.36565
YWHAQ	Uncharacterized protein [Source:UniProtKB/TrEMBL;Acc:H2MK95]	ENSORLG00000015250	44.51	95.69	1.10424
OLA.23300	Uncharacterized protein [Source:UniProtKB/TrEMBL;Acc:H2MK97]	ENSORLG00000015251	3.49	7.54	1.11134
BTG1	Uncharacterized protein [Source:UniProtKB/TrEMBL;Acc:H2MKB3]	ENSORLG00000015267	6.99	21.66	1.63167
PHLDB1 (1 of 2)	pleckstrin homology-like domain, family B, member 1 [Source:HGNC Symbol;Acc:23697]	ENSORLG00000015270	4.35	13.67	1.65193
TAB2	Uncharacterized protein [Source:UniProtKB/TrEMBL;Acc:H2MKC0]	ENSORLG00000015273	11.03	23.52	1.09246
DCN	Uncharacterized protein [Source:UniProtKB/TrEMBL;Acc:H2MKF7]	ENSORLG00000015308	3.36	13.37	1.99247
C16ORF7	Uncharacterized protein [Source:UniProtKB/TrEMBL;Acc:H2MKG8]	ENSORLG00000015319	5.72	12.24	1.09752
CCNE2	Uncharacterized protein [Source:UniProtKB/TrEMBL;Acc:H2MKJ2]	ENSORLG00000015341	2.93	6.59	1.16938
NAGPA	Uncharacterized protein [Source:UniProtKB/TrEMBL;Acc:H2MKM3]	ENSORLG00000015366	4.08	11.46	1.48997
S1PR5 (1 of 2)	sphingosine-1-phosphate receptor 5 [Source:HGNC Symbol;Acc:14299]	ENSORLG00000015375	2.96	8.65	1.5471
SCYL2	Uncharacterized protein [Source:UniProtKB/TrEMBL;Acc:H2MKQ2]	ENSORLG00000015396	1.18	2.38	1.01217
	Uncharacterized protein [Source:UniProtKB/TrEMBL;Acc:H2MKQ4]	ENSORLG00000015399	3.66	9.5	1.37608
CAB39	Uncharacterized protein [Source:UniProtKB/TrEMBL;Acc:H2MKT4]	ENSORLG00000015424	14.62	32.14	1.13643
DHCR7	Uncharacterized protein [Source:UniProtKB/TrEMBL;Acc:H2MKU4]	ENSORLG00000015429	1.04	3.09	1.57102
FZD7	Uncharacterized protein [Source:UniProtKB/TrEMBL;Acc:H2MKU6]	ENSORLG00000015430	2	5.73	1.51854
PER2 (1 of 2)	period circadian clock 2 [Source:HGNC Symbol;Acc:8846]	ENSORLG00000015456	3.11	7.88	1.34128
CS	Citrate synthase [Source:UniProtKB/TrEMBL;Acc:H2MKZ0]	ENSORLG00000015465	17.49	45.94	1.39322
MCM9	Uncharacterized protein [Source:UniProtKB/TrEMBL;Acc:H2MKY9]	ENSORLG00000015466	1.11	3.4	1.61498
ZNF507	Uncharacterized protein [Source:UniProtKB/TrEMBL;Acc:H2MKZ3]	ENSORLG00000015469	2.89	7.44	1.36423
SLC25A42	Uncharacterized protein [Source:UniProtKB/TrEMBL;Acc:H2ML01]	ENSORLG00000015475	3.52	8.17	1.21476
RSPRY1	Uncharacterized protein [Source:UniProtKB/TrEMBL;Acc:H2ML32]	ENSORLG00000015495	4.01	8.12	1.01788
SLC11A2 (1 of 2)	solute carrier family 11 (proton-coupled divalent metal ion transporters), member 2 [Source:HGNC Symbol;Acc:10908]	ENSORLG00000015509	1.37	3.08	1.16875
CNPY2	Uncharacterized protein [Source:UniProtKB/TrEMBL;Acc:H2ML65]	ENSORLG00000015520	9.35	21.45	1.19794
PIK3CB	Uncharacterized protein [Source:UniProtKB/TrEMBL;Acc:H2ML76]	ENSORLG00000015529	2.35	4.93	1.06893
CAPN7	Uncharacterized protein [Source:UniProtKB/TrEMBL;Acc:H2ML81]	ENSORLG00000015536	1.94	3.99	1.04033
UHRF1BP1L	Uncharacterized protein [Source:UniProtKB/TrEMBL;Acc:H2ML84]	ENSORLG00000015538	3.8	12.06	1.66616
PRKAB2	Uncharacterized protein [Source:UniProtKB/TrEMBL;Acc:H2ML96]	ENSORLG00000015550	6.08	12.17	1.00119
GCC2	Uncharacterized protein [Source:UniProtKB/TrEMBL;Acc:H2ML99]	ENSORLG00000015551	8.22	16.99	1.04748
DAZAP2	Uncharacterized protein [Source:UniProtKB/TrEMBL;Acc:H2MLA0]	ENSORLG00000015553	8.25	17.95	1.12152
ARFGAP3 (1 of 2)	ADP-ribosylation factor GTPase activating protein 3 [Source:HGNC Symbol;Acc:661]	ENSORLG00000015562	3.36	7.73	1.20201
OLA.12925	Uncharacterized protein [Source:UniProtKB/TrEMBL;Acc:H2MLD5]	ENSORLG00000015586	2.79	13.24	2.24657
LPP	Uncharacterized protein [Source:UniProtKB/TrEMBL;Acc:H2MLF5]	ENSORLG00000015602	3.84	8.7	1.17991
TNFRSF21	Uncharacterized protein [Source:UniProtKB/TrEMBL;Acc:H2MLI9]	ENSORLG00000015634	3.42	10.16	1.57083
BCAN	Uncharacterized protein [Source:UniProtKB/TrEMBL;Acc:H2MLJ4]	ENSORLG00000015637	3.5	15.73	2.16809
CD2AP	Uncharacterized protein [Source:UniProtKB/TrEMBL;Acc:H2MLK1]	ENSORLG00000015643	3.98	8.72	1.13156
WDR47 (1 of 2)	WD repeat domain 47 [Source:HGNC Symbol;Acc:29141]	ENSORLG00000015669	1.41	3.07	1.12254
GNPTAB	Uncharacterized protein [Source:UniProtKB/TrEMBL;Acc:H2MLP9]	ENSORLG00000015673	7.74	21.36	1.46451
SMAD2	SMAD family member 2 [Source:HGNC Symbol;Acc:6768]	ENSORLG00000015683	5.53	17.18	1.63538
ATP1B1 (1 of 3)	ATPase, Na+/K+ transporting, beta 1 polypeptide [Source:HGNC Symbol;Acc:804]	ENSORLG00000015696	6.53	19.36	1.56792
CHPT1	Uncharacterized protein [Source:UniProtKB/TrEMBL;Acc:H2MLS2]	ENSORLG00000015697	1.8	3.61	1.004
HIF1A	Uncharacterized protein [Source:UniProtKB/TrEMBL;Acc:H2MLS4]	ENSORLG00000015698	2.15	10.13	2.23623
CAPN10	Uncharacterized protein [Source:UniProtKB/TrEMBL;Acc:H2MLU5]	ENSORLG00000015715	1.49	3.37	1.17744
PCSK7	Uncharacterized protein [Source:UniProtKB/TrEMBL;Acc:H2MLV3]	ENSORLG00000015722	1.9	4.72	1.31279
MAPKAPK2	Uncharacterized protein [Source:UniProtKB/TrEMBL;Acc:H2MLY3]	ENSORLG00000015745	3.96	13.13	1.72929
ENSA	Uncharacterized protein [Source:UniProtKB/TrEMBL;Acc:H2MLY9]	ENSORLG00000015751	11.06	28.53	1.36713
RASSF5	Uncharacterized protein [Source:UniProtKB/TrEMBL;Acc:H2MM05]	ENSORLG00000015763	1.34	2.86	1.09378
BCR (2 of 4)	breakpoint cluster region [Source:HGNC Symbol;Acc:1014]	ENSORLG00000015799	1.12	2.4	1.09954
ATP10A	Uncharacterized protein [Source:UniProtKB/TrEMBL;Acc:H2MM48]	ENSORLG00000015800	4.7	10.07	1.09933
FAM72B	Uncharacterized protein [Source:UniProtKB/TrEMBL;Acc:H2MM55]	ENSORLG00000015806	1.01	2.14	1.08326
SIK3	Uncharacterized protein [Source:UniProtKB/TrEMBL;Acc:H2MM62]	ENSORLG00000015807	1.95	4.88	1.32341
OLA.7869	Uncharacterized protein [Source:UniProtKB/TrEMBL;Acc:H2MM59]	ENSORLG00000015808	3.4	8.58	1.33544
OLA.4945	Uncharacterized protein [Source:UniProtKB/TrEMBL;Acc:H2MM75]	ENSORLG00000015822	3.15	8.83	1.48706
		ENSORLG00000015839	2.54	8.9	1.80898
	Uncharacterized protein [Source:UniProtKB/TrEMBL;Acc:H2MMB6]	ENSORLG00000015855	2.91	7.62	1.38877
	Uncharacterized protein [Source:UniProtKB/TrEMBL;Acc:H2MMC3]	ENSORLG00000015860	2.76	17.44	2.65966
NFKBIA (1 of 2)	nuclear factor of kappa light polypeptide gene enhancer in B-cells inhibitor, alpha [Source:HGNC Symbol;Acc:7797]	ENSORLG00000015861	20.31	47.63	1.22968
SCAP (2 of 2)	SREBF chaperone [Source:HGNC Symbol;Acc:30634]	ENSORLG00000015864	1.06	4.2	1.98633
GOLGB1	Uncharacterized protein [Source:UniProtKB/TrEMBL;Acc:H2MME4]	ENSORLG00000015877	2.72	12.15	2.15928
SMARCC1	Uncharacterized protein [Source:UniProtKB/TrEMBL;Acc:H2MMF3]	ENSORLG00000015887	1.6	4.34	1.43962
ACSL3 (1 of 2)	acyl-CoA synthetase long-chain family member 3 [Source:HGNC Symbol;Acc:3570]	ENSORLG00000015909	1.72	3.71	1.10901
AKAP17A	Uncharacterized protein [Source:UniProtKB/TrEMBL;Acc:H2MMJ7]	ENSORLG00000015933	7.99	18.01	1.17253
MLL5	Uncharacterized protein [Source:UniProtKB/TrEMBL;Acc:H2MMK6]	ENSORLG00000015936	2.77	7.5	1.437
PPP1CC	Serine/threonine-protein phosphatase [Source:UniProtKB/TrEMBL;Acc:H2MML8]	ENSORLG00000015948	15.72	37.81	1.26617
TDRD6	Uncharacterized protein [Source:UniProtKB/TrEMBL;Acc:H2MMM0]	ENSORLG00000015951	2.11	15.64	2.88993
PER3	Uncharacterized protein [Source:UniProtKB/TrEMBL;Acc:H2MMM3]	ENSORLG00000015952	2.99	6.43	1.10467
SORT1 (2 of 2)	sortilin 1 [Source:HGNC Symbol;Acc:11186]	ENSORLG00000015979	2.82	6	1.08927
ITPK1	Uncharacterized protein [Source:UniProtKB/TrEMBL;Acc:H2MMQ6]	ENSORLG00000015980	4.72	16.18	1.77735
FAR2	Uncharacterized protein [Source:UniProtKB/TrEMBL;Acc:H2MMT0]	ENSORLG00000015996	6.25	14.9	1.25338
EFCAB4B (2 of 2)	EF-hand calcium binding domain 4B [Source:HGNC Symbol;Acc:28657]	ENSORLG00000016005	4.96	13.51	1.44562
MTMR3	Uncharacterized protein [Source:UniProtKB/TrEMBL;Acc:H2MMU0]	ENSORLG00000016006	1.09	5.5	2.3351
ERBB4 (2 of 2)	v-erb-a erythroblastic leukemia viral oncogene homolog 4 (avian) [Source:HGNC Symbol;Acc:3432]	ENSORLG00000016023	1.16	3.09	1.41348
KIAA1549	Uncharacterized protein [Source:UniProtKB/TrEMBL;Acc:H2MN24]	ENSORLG00000016080	1.28	5.57	2.12153
CDC42BPA	Uncharacterized protein [Source:UniProtKB/TrEMBL;Acc:H2MN33]	ENSORLG00000016081	2.72	5.85	1.10483
	Uncharacterized protein [Source:UniProtKB/TrEMBL;Acc:H2MN32]	ENSORLG00000016089	8.45	41.43	2.29365
APC	Uncharacterized protein [Source:UniProtKB/TrEMBL;Acc:H2MN46]	ENSORLG00000016097	13.75	30.98	1.17191
PTN	Uncharacterized protein [Source:UniProtKB/TrEMBL;Acc:H2MN44]	ENSORLG00000016099	2.39	7.65	1.67845
TBC1D23	Uncharacterized protein [Source:UniProtKB/TrEMBL;Acc:H2MN61]	ENSORLG00000016112	4.57	12.57	1.45972
MAPK14 (2 of 2)	mitogen-activated protein kinase 14 [Source:HGNC Symbol;Acc:6876]	ENSORLG00000016122	3.25	6.79	1.06297
TMEM45A	Uncharacterized protein [Source:UniProtKB/TrEMBL;Acc:H2MNA2]	ENSORLG00000016145	1.58	5.26	1.73514
C8ORF4	Uncharacterized protein [Source:UniProtKB/TrEMBL;Acc:H2MNB8]	ENSORLG00000016159	3.71	9.12	1.29761
ATP9A	Uncharacterized protein [Source:UniProtKB/TrEMBL;Acc:H2MNC8]	ENSORLG00000016166	3.15	6.49	1.04287
KTN1	Uncharacterized protein [Source:UniProtKB/TrEMBL;Acc:H2MND5]	ENSORLG00000016172	2.44	11.23	2.2024
	Uncharacterized protein [Source:UniProtKB/TrEMBL;Acc:H2MND4]	ENSORLG00000016176	2.44	6.89	1.49762
SNX4 (2 of 2)	sorting nexin 4 [Source:HGNC Symbol;Acc:11175]	ENSORLG00000016177	4.23	9.24	1.12724
KCNG1	Uncharacterized protein [Source:UniProtKB/TrEMBL;Acc:H2MND8]	ENSORLG00000016178	2.02	4.19	1.05259
TSHZ3 (2 of 2)	teashirt zinc finger homeobox 3 [Source:HGNC Symbol;Acc:30700]	ENSORLG00000016193	2.5	5.78	1.20914
EXOC5	Uncharacterized protein [Source:UniProtKB/TrEMBL;Acc:H2MNH0]	ENSORLG00000016199	3.19	7.73	1.27691
MYH9 (1 of 2)	myosin, heavy chain 9, non-muscle [Source:HGNC Symbol;Acc:7579]	ENSORLG00000016200	8.07	20.77	1.36386
	Uncharacterized protein [Source:UniProtKB/TrEMBL;Acc:H2MNH2]	ENSORLG00000016202	1.22	3.12	1.35466
PLK3	Uncharacterized protein [Source:UniProtKB/TrEMBL;Acc:H2MNJ0]	ENSORLG00000016212	14.16	28.82	1.02525
AP5M1	Uncharacterized protein [Source:UniProtKB/TrEMBL;Acc:H2MNI2]	ENSORLG00000016213	1.38	3.02	1.12988
DISP1	Uncharacterized protein [Source:UniProtKB/TrEMBL;Acc:H2MNK9]	ENSORLG00000016227	7.92	26.57	1.74623
SMG5	Uncharacterized protein [Source:UniProtKB/TrEMBL;Acc:H2MNM4]	ENSORLG00000016239	9.57	21.49	1.16707
UBN2 (2 of 2)	ubinuclein 2 [Source:HGNC Symbol;Acc:21931]	ENSORLG00000016256	6.65	14.28	1.10257
OLA.11252	Uncharacterized protein [Source:UniProtKB/TrEMBL;Acc:H2MNV1]	ENSORLG00000016304	3.29	8.7	1.40293
SNX17	Uncharacterized protein [Source:UniProtKB/TrEMBL;Acc:H2MNW0]	ENSORLG00000016311	3.56	8.8	1.30563
	Uncharacterized protein [Source:UniProtKB/TrEMBL;Acc:H2MNW2]	ENSORLG00000016313	1.03	2.59	1.33031
PPP1R12A	Uncharacterized protein [Source:UniProtKB/TrEMBL;Acc:H2MNW5]	ENSORLG00000016314	3.65	7.95	1.12306
	Uncharacterized protein [Source:UniProtKB/TrEMBL;Acc:H2MNY5]	ENSORLG00000016330	1.35	3.46	1.35781
	Uncharacterized protein [Source:UniProtKB/TrEMBL;Acc:H2MNY9]	ENSORLG00000016332	4.51	15.94	1.82145
TMEM27	Uncharacterized protein [Source:UniProtKB/TrEMBL;Acc:H2MNZ4]	ENSORLG00000016335	1.82	6.57	1.85195
MTERFD3 (2 of 2)	MTERF domain containing 3 [Source:HGNC Symbol;Acc:30779]	ENSORLG00000016390	5.7	12.49	1.13174
		ENSORLG00000016410	9.33	20.2	1.11441
NEK9	Uncharacterized protein [Source:UniProtKB/TrEMBL;Acc:H2MPF6]	ENSORLG00000016466	3.34	6.83	1.03204
MDFTZ-F1	FTZ-F1 [Source:RefSeq peptide;Acc:NP_001098166]	ENSORLG00000016486	1.97	4.11	1.06094
NR6A1	Uncharacterized protein [Source:UniProtKB/TrEMBL;Acc:H2MPI5]	ENSORLG00000016492	1.56	5.87	1.91181
RGL1	Uncharacterized protein [Source:UniProtKB/TrEMBL;Acc:H2MPK0]	ENSORLG00000016496	1.55	4.18	1.43123
FLVCR2 (1 of 2)	feline leukemia virus subgroup C cellular receptor family, member 2 [Source:HGNC Symbol;Acc:20105]	ENSORLG00000016522	25.23	55.78	1.14461
GOLGA1	Uncharacterized protein [Source:UniProtKB/TrEMBL;Acc:H2MPM8]	ENSORLG00000016525	1.61	4.76	1.5639
ITFG2	Uncharacterized protein [Source:UniProtKB/TrEMBL;Acc:H2MPN0]	ENSORLG00000016526	2.13	5.54	1.37903
NCKAP5L	Uncharacterized protein [Source:UniProtKB/TrEMBL;Acc:H2MPN6]	ENSORLG00000016534	10.2	28.21	1.46764
	Uncharacterized protein [Source:UniProtKB/TrEMBL;Acc:H2MPQ6]	ENSORLG00000016550	23.93	49.78	1.05675
CTDSP2	Uncharacterized protein [Source:UniProtKB/TrEMBL;Acc:H2MPR5]	ENSORLG00000016558	2.38	4.86	1.02999
TGM2	Uncharacterized protein [Source:UniProtKB/TrEMBL;Acc:H2MPT1]	ENSORLG00000016570	1.33	2.93	1.13947
KIAA1324L (1 of 2)	KIAA1324-like [Source:HGNC Symbol;Acc:21945]	ENSORLG00000016575	1.13	2.36	1.06246
DMBX1 (1 of 2)	diencephalon/mesencephalon homeobox 1 [Source:HGNC Symbol;Acc:19026]	ENSORLG00000016578	44.67	94.94	1.08771
SLC11A2 (2 of 2)	solute carrier family 11 (proton-coupled divalent metal ion transporters), member 2 [Source:HGNC Symbol;Acc:10908]	ENSORLG00000016579	1.58	5.74	1.86113
USP44	Uncharacterized protein [Source:UniProtKB/TrEMBL;Acc:H2MPZ6]	ENSORLG00000016627	2.38	5.39	1.17932
OLA.26144	Uncharacterized protein [Source:UniProtKB/TrEMBL;Acc:H2MQ04]	ENSORLG00000016634	2.95	8.79	1.57515
FYCO1 (1 of 2)	FYVE and coiled-coil domain containing 1 [Source:HGNC Symbol;Acc:14673]	ENSORLG00000016646	1.9	3.87	1.02633
FMNL2	Uncharacterized protein [Source:UniProtKB/TrEMBL;Acc:H2MQ17]	ENSORLG00000016647	1.41	3.78	1.42269
	Uncharacterized protein [Source:UniProtKB/TrEMBL;Acc:H2MQ39]	ENSORLG00000016668	1.96	4.69	1.25873
	Uncharacterized protein [Source:UniProtKB/TrEMBL;Acc:H2MQ54]	ENSORLG00000016679	1.14	4.33	1.92533
RACGAP1 (2 of 2)	Rac GTPase activating protein 1 [Source:HGNC Symbol;Acc:9804]	ENSORLG00000016701	1.65	4.4	1.41504
EVC	Uncharacterized protein [Source:UniProtKB/TrEMBL;Acc:H2MQ90]	ENSORLG00000016712	2.17	5.17	1.25247
ARAF	Uncharacterized protein [Source:UniProtKB/TrEMBL;Acc:H2MQB2]	ENSORLG00000016733	4.9	13.56	1.4685
PKP4 (1 of 2)	plakophilin 4 [Source:HGNC Symbol;Acc:9026]	ENSORLG00000016767	1.37	2.99	1.12597
TANC1 (1 of 2)	tetratricopeptide repeat, ankyrin repeat and coiled-coil containing 1 [Source:HGNC Symbol;Acc:29364]	ENSORLG00000016781	4.83	11.1	1.20046
SIPA1L1 (2 of 2)	signal-induced proliferation-associated 1 like 1 [Source:HGNC Symbol;Acc:20284]	ENSORLG00000016799	2.74	9.61	1.81036
KDSR	Uncharacterized protein [Source:UniProtKB/TrEMBL;Acc:H2MQK7]	ENSORLG00000016803	1.69	4.29	1.34395
	Uncharacterized protein [Source:UniProtKB/TrEMBL;Acc:H2MQL3]	ENSORLG00000016812	1.6	3.25	1.02237
VPS4B (1 of 2)	vacuolar protein sorting 4 homolog B (S. cerevisiae) [Source:HGNC Symbol;Acc:10895]	ENSORLG00000016823	5.7	12.28	1.10728
GNS	Uncharacterized protein [Source:UniProtKB/TrEMBL;Acc:H2MQP0]	ENSORLG00000016835	1.46	2.97	1.02449
		ENSORLG00000016838	32.24	88.98	1.46463
	Uncharacterized protein [Source:UniProtKB/TrEMBL;Acc:H2MQR2]	ENSORLG00000016853	1.01	3.57	1.82157
OLA.22765	Uncharacterized protein [Source:UniProtKB/TrEMBL;Acc:H2MQW4]	ENSORLG00000016883	3.27	9.6	1.55374
LAMA3	Uncharacterized protein [Source:UniProtKB/TrEMBL;Acc:H2MQX0]	ENSORLG00000016886	2.19	5.01	1.19388
GCG (2 of 2)	glucagon [Source:HGNC Symbol;Acc:4191]	ENSORLG00000016891	1.52	4.09	1.42803
CDC34 (2 of 2)	cell division cycle 34 [Source:HGNC Symbol;Acc:1734]	ENSORLG00000016903	14.83	32.45	1.1297
TMEM63A	Uncharacterized protein [Source:UniProtKB/TrEMBL;Acc:H2MQY9]	ENSORLG00000016914	1.06	3.04	1.52001
GRB14	Uncharacterized protein [Source:UniProtKB/TrEMBL;Acc:H2MQZ6]	ENSORLG00000016920	1.44	3	1.05889
OSBPL1A (2 of 2)	oxysterol binding protein-like 1A [Source:HGNC Symbol;Acc:16398]	ENSORLG00000016922	1.01	2.19	1.11658
PIK3R4 (2 of 2)	phosphoinositide-3-kinase, regulatory subunit 4 [Source:HGNC Symbol;Acc:8982]	ENSORLG00000016929	4.22	8.72	1.04709
COBLL1	Uncharacterized protein [Source:UniProtKB/TrEMBL;Acc:H2MR05]	ENSORLG00000016930	4.9	9.83	1.00441
AP3D1	Uncharacterized protein [Source:UniProtKB/TrEMBL;Acc:H2MR16]	ENSORLG00000016931	2.4	8.37	1.80219
EIF2AK4	Uncharacterized protein [Source:UniProtKB/TrEMBL;Acc:H2MR11]	ENSORLG00000016934	2.36	4.72	1
ELK1	Uncharacterized protein [Source:UniProtKB/TrEMBL;Acc:H2MR29]	ENSORLG00000016950	1.83	6.98	1.93138
INF2	Uncharacterized protein [Source:UniProtKB/TrEMBL;Acc:H2MR56]	ENSORLG00000016975	16.69	34.06	1.02909
LPL	Uncharacterized protein [Source:UniProtKB/TrEMBL;Acc:H2MR83]	ENSORLG00000016997	10.29	27.58	1.42238
		ENSORLG00000017004	1.87	8.75	2.22624
ZBTB42	Uncharacterized protein [Source:UniProtKB/TrEMBL;Acc:H2MR96]	ENSORLG00000017008	2.77	7.39	1.41569
OLA.27507	collagen type I alpha 1 precursor [Source:RefSeq peptide;Acc:NP_001116390]	ENSORLG00000017013	4.89	25.12	2.36093
	Uncharacterized protein [Source:UniProtKB/TrEMBL;Acc:H2MRB2]	ENSORLG00000017016	6.71	14.15	1.07642
HIRA	Uncharacterized protein [Source:UniProtKB/TrEMBL;Acc:H2MRD9]	ENSORLG00000017037	6.76	16.35	1.2742
CEP170B (2 of 2)	centrosomal protein 170B [Source:HGNC Symbol;Acc:20362]	ENSORLG00000017042	2.56	7.74	1.59619
ECE1	Uncharacterized protein [Source:UniProtKB/TrEMBL;Acc:H2MRF3]	ENSORLG00000017044	1.96	4.17	1.08919
CBX1	chromobox homolog 1 [Source:HGNC Symbol;Acc:1551]	ENSORLG00000017056	30.65	62.79	1.03465
ALPL	Alkaline phosphatase [Source:UniProtKB/TrEMBL;Acc:H2MRI0]	ENSORLG00000017066	3.31	8.99	1.44149
CDH2 (1 of 2)	cadherin 2, type 1, N-cadherin (neuronal) [Source:HGNC Symbol;Acc:1759]	ENSORLG00000017084	2.03	4.35	1.09954
AP2A1	Uncharacterized protein [Source:UniProtKB/TrEMBL;Acc:H2MRJ6]	ENSORLG00000017087	22.59	47.18	1.06249
	Uncharacterized protein [Source:UniProtKB/TrEMBL;Acc:H2MRL0]	ENSORLG00000017096	3.13	12.43	1.98959
PPIC	Peptidyl-prolyl cis-trans isomerase [Source:UniProtKB/TrEMBL;Acc:H2MRL2]	ENSORLG00000017098	2.23	5.53	1.31024
	Uncharacterized protein [Source:UniProtKB/TrEMBL;Acc:H2MRM9]	ENSORLG00000017110	3.03	6.35	1.06744
SLC22A23 (2 of 2)	solute carrier family 22, member 23 [Source:HGNC Symbol;Acc:21106]	ENSORLG00000017117	2.48	5.42	1.12795
KLHL28	Uncharacterized protein [Source:UniProtKB/TrEMBL;Acc:H2MRP7]	ENSORLG00000017127	1.88	7.11	1.91912
EPS15	Uncharacterized protein [Source:UniProtKB/TrEMBL;Acc:H2MRU8]	ENSORLG00000017166	5.22	11.5	1.13951
KIAA1522	Uncharacterized protein [Source:UniProtKB/TrEMBL;Acc:H2MRW2]	ENSORLG00000017182	3.41	11.87	1.79948
OLA.20193	Uncharacterized protein [Source:UniProtKB/TrEMBL;Acc:H2MRW7]	ENSORLG00000017186	65.14	146.54	1.16968
UPF2	Uncharacterized protein [Source:UniProtKB/TrEMBL;Acc:H2MRX3]	ENSORLG00000017189	3.85	8.13	1.0784
PHGDH	Uncharacterized protein [Source:UniProtKB/TrEMBL;Acc:H2MRX5]	ENSORLG00000017192	1.62	4.8	1.56704
	Uncharacterized protein [Source:UniProtKB/TrEMBL;Acc:H2MRX9]	ENSORLG00000017195	3.96	8.93	1.17316
MFSD2A (2 of 2)	major facilitator superfamily domain containing 2A [Source:HGNC Symbol;Acc:25897]	ENSORLG00000017199	3.18	6.52	1.03585
	Uncharacterized protein [Source:UniProtKB/TrEMBL;Acc:H2MS29]	ENSORLG00000017230	1.98	6.93	1.80735
SOAT1	O-acyltransferase [Source:UniProtKB/TrEMBL;Acc:H2MS31]	ENSORLG00000017233	10.29	26.14	1.34502
CSNK1D	Uncharacterized protein [Source:UniProtKB/TrEMBL;Acc:H2MS42]	ENSORLG00000017244	23.54	59.2	1.33048
OLA.1097	Uncharacterized protein [Source:UniProtKB/TrEMBL;Acc:H2MS44]	ENSORLG00000017246	1.02	4.7	2.20409
MYO6 (2 of 2)	myosin VI [Source:HGNC Symbol;Acc:7605]	ENSORLG00000017306	2.18	5.19	1.25141
FLNB	Uncharacterized protein [Source:UniProtKB/TrEMBL;Acc:H2MSC4]	ENSORLG00000017308	8.42	18.58	1.14186
SENP6	Uncharacterized protein [Source:UniProtKB/TrEMBL;Acc:H2MSB4]	ENSORLG00000017309	12.45	25.15	1.01441
CARM1	Uncharacterized protein [Source:UniProtKB/TrEMBL;Acc:H2MSB8]	ENSORLG00000017315	1.96	5.42	1.46744
SNX9	Uncharacterized protein [Source:UniProtKB/TrEMBL;Acc:H2MSC5]	ENSORLG00000017321	2.42	6.33	1.3872
SLMAP	Uncharacterized protein [Source:UniProtKB/TrEMBL;Acc:H2MSE5]	ENSORLG00000017336	5.35	15.37	1.52251
CEP350	Uncharacterized protein [Source:UniProtKB/TrEMBL;Acc:H2MSE4]	ENSORLG00000017337	3.01	9.73	1.69268
DYRK2	Uncharacterized protein [Source:UniProtKB/TrEMBL;Acc:H2MSF8]	ENSORLG00000017348	1.47	3.67	1.31996
	Histone H2A [Source:UniProtKB/TrEMBL;Acc:H2MSG1]	ENSORLG00000017351	1.46	5.75	1.97759
PIAS2	Uncharacterized protein [Source:UniProtKB/TrEMBL;Acc:H2MSG4]	ENSORLG00000017353	2.47	7.06	1.51516
SCAF8	Uncharacterized protein [Source:UniProtKB/TrEMBL;Acc:H2MSH1]	ENSORLG00000017358	3.99	8.6	1.10795
GATA4	Uncharacterized protein [Source:UniProtKB/TrEMBL;Acc:H2MSJ4]	ENSORLG00000017374	2.78	8.46	1.60557
PPP1R13B (1 of 2)	protein phosphatase 1, regulatory subunit 13B [Source:HGNC Symbol;Acc:14950]	ENSORLG00000017405	3.91	10.93	1.48305
ZFR2	Uncharacterized protein [Source:UniProtKB/TrEMBL;Acc:H2MSR1]	ENSORLG00000017438	1.55	3.14	1.0185
PIK3R1 (1 of 2)	phosphoinositide-3-kinase, regulatory subunit 1 (alpha) [Source:HGNC Symbol;Acc:8979]	ENSORLG00000017457	6.2	14.36	1.21172
GJB3	Gap junction protein [Source:UniProtKB/TrEMBL;Acc:H2MSU6]	ENSORLG00000017465	1.11	2.33	1.06977
CDCA7	Uncharacterized protein [Source:UniProtKB/TrEMBL;Acc:H2MSV2]	ENSORLG00000017471	4.23	9.49	1.16575
AOC2	Uncharacterized protein [Source:UniProtKB/TrEMBL;Acc:H2MSX1]	ENSORLG00000017488	2.12	8.51	2.00509
OGDH (1 of 2)	oxoglutarate (alpha-ketoglutarate) dehydrogenase (lipoamide) [Source:HGNC Symbol;Acc:8124]	ENSORLG00000017507	18.26	38.73	1.08476
RB1CC1	Uncharacterized protein [Source:UniProtKB/TrEMBL;Acc:H2MSZ9]	ENSORLG00000017508	3.07	7.45	1.279
NT5E (2 of 2)	5'-nucleotidase, ecto (CD73) [Source:HGNC Symbol;Acc:8021]	ENSORLG00000017511	1.23	2.49	1.01749
TMEM57 (1 of 2)	transmembrane protein 57 [Source:HGNC Symbol;Acc:25572]	ENSORLG00000017545	8.65	30.54	1.81993
	Uncharacterized protein [Source:UniProtKB/TrEMBL;Acc:H2MT61]	ENSORLG00000017551	27.67	66.36	1.26199
GLT25D2	Uncharacterized protein [Source:UniProtKB/TrEMBL;Acc:H2MT86]	ENSORLG00000017572	2.26	6.85	1.59978
	Gap junction protein [Source:UniProtKB/TrEMBL;Acc:H2MTD3]	ENSORLG00000017610	15.09	51.28	1.7648
STK24 (2 of 2)	serine/threonine kinase 24 [Source:HGNC Symbol;Acc:11403]	ENSORLG00000017632	6.79	17.76	1.38715
ROCK1	Uncharacterized protein [Source:UniProtKB/TrEMBL;Acc:H2MTH9]	ENSORLG00000017642	4.23	8.59	1.022
MIB1	Uncharacterized protein [Source:UniProtKB/TrEMBL;Acc:H2MTK6]	ENSORLG00000017661	3.76	7.89	1.06929
GATA6	Uncharacterized protein [Source:UniProtKB/TrEMBL;Acc:H2MTL3]	ENSORLG00000017667	14.04	44.28	1.65711
	Uncharacterized protein [Source:UniProtKB/TrEMBL;Acc:H2MTL2]	ENSORLG00000017668	3.83	13.26	1.79166
NPC1	Uncharacterized protein [Source:UniProtKB/TrEMBL;Acc:H2MTM9]	ENSORLG00000017682	6.12	13.17	1.10565
MAN1A1	Uncharacterized protein [Source:UniProtKB/TrEMBL;Acc:H2MTM7]	ENSORLG00000017683	1.99	4.83	1.27925
PIWIL2 (2 of 2)	piwi-like RNA-mediated gene silencing 2 [Source:HGNC Symbol;Acc:17644]	ENSORLG00000017696	6.99	21.73	1.63632
	Uncharacterized protein [Source:UniProtKB/TrEMBL;Acc:H2MTP1]	ENSORLG00000017698	13.26	50.78	1.93718
OLA.113	estrogen receptor beta [Source:RefSeq peptide;Acc:NP_001098172]	ENSORLG00000017721	1.15	2.46	1.09702
C14ORF102	Uncharacterized protein [Source:UniProtKB/TrEMBL;Acc:H2MTT5]	ENSORLG00000017730	2.51	8.7	1.79333
OLA.3245	Uncharacterized protein [Source:UniProtKB/TrEMBL;Acc:H2MTU1]	ENSORLG00000017737	32.62	68.97	1.08021
	Uncharacterized protein [Source:UniProtKB/TrEMBL;Acc:H2MTV1]	ENSORLG00000017743	2.44	5.56	1.1882
MAN1B1 (1 of 2)	mannosidase, alpha, class 1B, member 1 [Source:HGNC Symbol;Acc:6823]	ENSORLG00000017744	4.55	11.74	1.36749
REPS1	Uncharacterized protein [Source:UniProtKB/TrEMBL;Acc:H2MTX1]	ENSORLG00000017756	3.36	9.22	1.45631
ODC1	Uncharacterized protein [Source:UniProtKB/TrEMBL;Acc:H2MTX0]	ENSORLG00000017758	1.24	5.09	2.03733
DAAM2	Uncharacterized protein [Source:UniProtKB/TrEMBL;Acc:H2MTZ3]	ENSORLG00000017777	2.42	5.58	1.20526
COG3	Uncharacterized protein [Source:UniProtKB/TrEMBL;Acc:H2MTZ9]	ENSORLG00000017780	4.49	9.41	1.06748
ZNF292 (1 of 2)	zinc finger protein 292 [Source:HGNC Symbol;Acc:18410]	ENSORLG00000017808	9.48	19.67	1.05304
	Uncharacterized protein [Source:UniProtKB/TrEMBL;Acc:H2MU29]	ENSORLG00000017810	2.63	9.81	1.89919
GPM6B	glycoprotein M6B [Source:HGNC Symbol;Acc:4461]	ENSORLG00000017819	4.62	11.25	1.28396
GLRA2	Uncharacterized protein [Source:UniProtKB/TrEMBL;Acc:H2MU50]	ENSORLG00000017830	1.43	2.86	1
PXDN	Uncharacterized protein [Source:UniProtKB/TrEMBL;Acc:H2MU79]	ENSORLG00000017847	3.13	8.79	1.4897
TBL1Y	Uncharacterized protein [Source:UniProtKB/TrEMBL;Acc:H2MU85]	ENSORLG00000017855	3.31	15.7	2.24586
RIN3	Uncharacterized protein [Source:UniProtKB/TrEMBL;Acc:H2MU94]	ENSORLG00000017864	1.66	3.97	1.25796
LPIN2 (2 of 2)	lipin 2 [Source:HGNC Symbol;Acc:14450]	ENSORLG00000017866	8.83	23.08	1.38616
IGSF3	Uncharacterized protein [Source:UniProtKB/TrEMBL;Acc:H2MU99]	ENSORLG00000017870	2.55	7.28	1.51344
KLC1	Uncharacterized protein [Source:UniProtKB/TrEMBL;Acc:H2MUE0]	ENSORLG00000017895	1.98	5.1	1.365
DOPEY2	Uncharacterized protein [Source:UniProtKB/TrEMBL;Acc:H2MUE9]	ENSORLG00000017902	4.13	8.95	1.11575
MDN1	Midasin [Source:UniProtKB/TrEMBL;Acc:H2MUG3]	ENSORLG00000017913	2.46	7.5	1.60823
FSTL1	Uncharacterized protein [Source:UniProtKB/TrEMBL;Acc:H2MUJ0]	ENSORLG00000017943	3.22	6.92	1.10371
		ENSORLG00000017981	2.49	6.1	1.29266
EIF2AK3	Uncharacterized protein [Source:UniProtKB/TrEMBL;Acc:H2MUR5]	ENSORLG00000017993	2.92	8.47	1.53639
MYO9B	Uncharacterized protein [Source:UniProtKB/TrEMBL;Acc:H2MUR6]	ENSORLG00000017994	2.2	4.47	1.02277
COL4A1	collagen type IV alpha1 precursor [Source:RefSeq peptide;Acc:NP_001170943]	ENSORLG00000018010	1.25	4.78	1.93508
EPS15L1 (2 of 2)	epidermal growth factor receptor pathway substrate 15-like 1 [Source:HGNC Symbol;Acc:24634]	ENSORLG00000018014	9.54	21.25	1.1554
KLF2	Uncharacterized protein [Source:UniProtKB/TrEMBL;Acc:H2MUU2]	ENSORLG00000018015	1.16	4.34	1.90357
OLA.16618	Uncharacterized protein [Source:UniProtKB/TrEMBL;Acc:H2MUU4]	ENSORLG00000018016	1.06	8.32	2.97252
INO80	Uncharacterized protein [Source:UniProtKB/TrEMBL;Acc:H2MUW1]	ENSORLG00000018028	2.17	4.91	1.17803
COL4A2	Uncharacterized protein [Source:UniProtKB/TrEMBL;Acc:H2MUX9]	ENSORLG00000018034	1.53	3.84	1.32757
SGPP1 (1 of 2)	sphingosine-1-phosphate phosphatase 1 [Source:HGNC Symbol;Acc:17720]	ENSORLG00000018045	1.14	3.81	1.74076
ARHGAP5	Uncharacterized protein [Source:UniProtKB/TrEMBL;Acc:H2MV03]	ENSORLG00000018062	3.45	10.02	1.53821
ATP10D	Uncharacterized protein [Source:UniProtKB/TrEMBL;Acc:H2MV20]	ENSORLG00000018077	2.26	5.58	1.30394
HDAC4	Uncharacterized protein [Source:UniProtKB/TrEMBL;Acc:H2MV37]	ENSORLG00000018092	1.01	2.24	1.14914
INF2	inverted formin, FH2 and WH2 domain containing [Source:HGNC Symbol;Acc:23791]	ENSORLG00000018100	1.81	5.09	1.49168
ADARB1 (1 of 2)	adenosine deaminase, RNA-specific, B1 [Source:HGNC Symbol;Acc:226]	ENSORLG00000018106	1.09	4.52	2.05199
MRAS	Uncharacterized protein [Source:UniProtKB/TrEMBL;Acc:H2MV62]	ENSORLG00000018119	5.86	12.36	1.07671
CPXM1 (2 of 2)	carboxypeptidase X (M14 family), member 1 [Source:HGNC Symbol;Acc:15771]	ENSORLG00000018155	1.12	2.73	1.2854
	Uncharacterized protein [Source:UniProtKB/TrEMBL;Acc:H2MVC9]	ENSORLG00000018174	73.31	185.57	1.33988
OLA.16147	Uncharacterized protein [Source:UniProtKB/TrEMBL;Acc:H2MVD4]	ENSORLG00000018179	6.53	16.15	1.30638
RAB11FIP5 (1 of 2)	RAB11 family interacting protein 5 (class I) [Source:HGNC Symbol;Acc:24845]	ENSORLG00000018192	2.62	8.99	1.77875
	Uncharacterized protein [Source:UniProtKB/TrEMBL;Acc:H2MVF9]	ENSORLG00000018196	7.14	17.28	1.27511
MYO1B	Uncharacterized protein [Source:UniProtKB/TrEMBL;Acc:H2MVL8]	ENSORLG00000018254	28.81	58.34	1.01792
ANKRD27	Uncharacterized protein [Source:UniProtKB/TrEMBL;Acc:H2MVR6]	ENSORLG00000018302	1.61	6.32	1.97286
	Uncharacterized protein [Source:UniProtKB/TrEMBL;Acc:H2MVW2]	ENSORLG00000018343	1.04	3.37	1.69617
	Uncharacterized protein [Source:UniProtKB/TrEMBL;Acc:H2MVW9]	ENSORLG00000018351	1.36	4.07	1.58142
GRIPAP1	Uncharacterized protein [Source:UniProtKB/TrEMBL;Acc:H2MVX7]	ENSORLG00000018356	1.28	2.97	1.21432
		ENSORLG00000018362	1.13	2.35	1.05634
STK3	Uncharacterized protein [Source:UniProtKB/TrEMBL;Acc:H2MVZ4]	ENSORLG00000018376	2.48	5.24	1.07923
TGFBR1	Uncharacterized protein [Source:UniProtKB/TrEMBL;Acc:H2MVZ9]	ENSORLG00000018380	8.95	22.3	1.31708
C20ORF20	Uncharacterized protein [Source:UniProtKB/TrEMBL;Acc:H2MW21]	ENSORLG00000018403	5.28	11.3	1.09771
APH1B	Uncharacterized protein [Source:UniProtKB/TrEMBL;Acc:H2MW25]	ENSORLG00000018404	17.36	37.85	1.12453
ATP2B4	Uncharacterized protein [Source:UniProtKB/TrEMBL;Acc:H2MW27]	ENSORLG00000018410	1.23	5.64	2.19704
OLA.14264	Uncharacterized protein [Source:UniProtKB/TrEMBL;Acc:H2MW52]	ENSORLG00000018433	2.42	6.02	1.31476
FAM49B	Uncharacterized protein [Source:UniProtKB/TrEMBL;Acc:H2MW56]	ENSORLG00000018439	1.11	5.4	2.2824
NT5C	Uncharacterized protein [Source:UniProtKB/TrEMBL;Acc:H2MW78]	ENSORLG00000018462	4.45	9.09	1.03047
	Uncharacterized protein [Source:UniProtKB/TrEMBL;Acc:H2MW85]	ENSORLG00000018467	1.19	2.81	1.23961
HM13	Uncharacterized protein [Source:UniProtKB/TrEMBL;Acc:H2MW91]	ENSORLG00000018474	14.93	29.91	1.00241
AHI1	Uncharacterized protein [Source:UniProtKB/TrEMBL;Acc:H2MW95]	ENSORLG00000018478	1.31	2.86	1.12645
OLA.20670	Uncharacterized protein [Source:UniProtKB/TrEMBL;Acc:H2MWA5]	ENSORLG00000018490	28.49	57.73	1.01887
	Uncharacterized protein [Source:UniProtKB/TrEMBL;Acc:H2MWC0]	ENSORLG00000018507	1.95	5.79	1.57009
SNX21	Uncharacterized protein [Source:UniProtKB/TrEMBL;Acc:H2MWC2]	ENSORLG00000018509	3.58	13.09	1.87043
	Uncharacterized protein [Source:UniProtKB/TrEMBL;Acc:H2MWC5]	ENSORLG00000018513	2.13	6.13	1.52503
KLHL15	Uncharacterized protein [Source:UniProtKB/TrEMBL;Acc:H2MWD5]	ENSORLG00000018526	3.26	11.2	1.78055
STT3A (1 of 2)	STT3A, subunit of the oligosaccharyltransferase complex (catalytic) [Source:HGNC Symbol;Acc:6172]	ENSORLG00000018527	23.56	48.22	1.03329
LRP5	Uncharacterized protein [Source:UniProtKB/TrEMBL;Acc:H2MWF7]	ENSORLG00000018545	1.8	7.82	2.11917
MKI67IP	Uncharacterized protein [Source:UniProtKB/TrEMBL;Acc:H2MWF8]	ENSORLG00000018551	30.45	63.59	1.06236
INSR (2 of 2)	insulin receptor [Source:HGNC Symbol;Acc:6091]	ENSORLG00000018568	2.15	5.03	1.22622
BCAR1	Uncharacterized protein [Source:UniProtKB/TrEMBL;Acc:H2MWI8]	ENSORLG00000018585	2.05	4.74	1.20926
UNK	Uncharacterized protein [Source:UniProtKB/TrEMBL;Acc:H2MWP0]	ENSORLG00000018637	1.09	2.99	1.45582
ERCC6L	Uncharacterized protein [Source:UniProtKB/TrEMBL;Acc:H2MWP1]	ENSORLG00000018639	26.75	70.4	1.39604
OLA.4199	vps11 protein [Source:RefSeq peptide;Acc:NP_001098289]	ENSORLG00000018645	18.19	38.61	1.08583
SLC35A2	Uncharacterized protein [Source:UniProtKB/TrEMBL;Acc:H2MWQ4]	ENSORLG00000018649	7.48	25.64	1.77729
MLH1	Uncharacterized protein [Source:UniProtKB/TrEMBL;Acc:H2MWU5]	ENSORLG00000018695	3.24	7.37	1.18567
		ENSORLG00000018701	5	18.12	1.85758
SMARCA5	SWI/SNF related, matrix associated, actin dependent regulator of chromatin, subfamily a, member 5 [Source:HGNC Symbol;Acc:11101]	ENSORLG00000018705	2.55	9.55	1.905
	Uncharacterized protein [Source:UniProtKB/TrEMBL;Acc:H2MWW1]	ENSORLG00000018717	4.04	19.51	2.27179
USP11	Ubiquitin carboxyl-terminal hydrolase [Source:UniProtKB/TrEMBL;Acc:H2MX15]	ENSORLG00000018769	5.63	11.38	1.01529
		ENSORLG00000018784	7.3	20.23	1.47053
STK35	Uncharacterized protein [Source:UniProtKB/TrEMBL;Acc:H2MX23]	ENSORLG00000018785	30.03	74.16	1.30424
PPP2R4	Uncharacterized protein [Source:UniProtKB/TrEMBL;Acc:H2MX30]	ENSORLG00000018790	2.31	5.29	1.19537
KIF16B	Uncharacterized protein [Source:UniProtKB/TrEMBL;Acc:H2MX38]	ENSORLG00000018797	4.98	14.09	1.50045
	Uncharacterized protein [Source:UniProtKB/TrEMBL;Acc:H2MX70]	ENSORLG00000018834	3.37	15.79	2.22819
LARP4 (2 of 2)	La ribonucleoprotein domain family, member 4 [Source:HGNC Symbol;Acc:24320]	ENSORLG00000018835	1.39	4.1	1.56054
PIGO	Uncharacterized protein [Source:UniProtKB/TrEMBL;Acc:H2MX79]	ENSORLG00000018842	3.91	12.71	1.70072
PLOD1	Uncharacterized protein [Source:UniProtKB/TrEMBL;Acc:H2MXD4]	ENSORLG00000018904	6.01	15.19	1.33768
	Uncharacterized protein [Source:UniProtKB/TrEMBL;Acc:H2MXM4]	ENSORLG00000018993	9.6	20.53	1.09663
ZSWIM8 (1 of 2)	zinc finger, SWIM-type containing 8 [Source:HGNC Symbol;Acc:23528]	ENSORLG00000019051	1.34	8.25	2.62216
SH3GL3	Uncharacterized protein [Source:UniProtKB/TrEMBL;Acc:H2MXT5]	ENSORLG00000019055	1.07	2.6	1.2809
	Uncharacterized protein [Source:UniProtKB/TrEMBL;Acc:H2MXT7]	ENSORLG00000019059	10.63	26.99	1.34428
ZSWIM8 (2 of 2)	zinc finger, SWIM-type containing 8 [Source:HGNC Symbol;Acc:23528]	ENSORLG00000019062	10.99	27.13	1.3037
	Uncharacterized protein [Source:UniProtKB/TrEMBL;Acc:H2MXZ0]	ENSORLG00000019114	73.59	171.01	1.2165
	Uncharacterized protein [Source:UniProtKB/TrEMBL;Acc:H2MXZ9]	ENSORLG00000019129	2.65	5.37	1.01893
		ENSORLG00000019180	3.21	6.95	1.11444
	Uncharacterized protein [Source:UniProtKB/TrEMBL;Acc:H2MY46]	ENSORLG00000019184	6.75	15.17	1.16826
OLA.20837	Uncharacterized protein [Source:UniProtKB/TrEMBL;Acc:H2MY81]	ENSORLG00000019222	3.14	7.63	1.28092
CYP17A1	Steroid 17-alpha-hydroxylase/17,20 lyase [Source:UniProtKB/Swiss-Prot;Acc:P70085]	ENSORLG00000019226	11.76	40.26	1.77546
VPRBP (2 of 2)	Vpr (HIV-1) binding protein [Source:HGNC Symbol;Acc:30911]	ENSORLG00000019258	2.53	14.56	2.5248
	Uncharacterized protein [Source:UniProtKB/TrEMBL;Acc:H2MYB6]	ENSORLG00000019261	1.79	5.03	1.4906
SLC12A2 (1 of 2)	solute carrier family 12 (sodium/potassium/chloride transporters), member 2 [Source:HGNC Symbol;Acc:10911]	ENSORLG00000019274	1.46	8.25	2.49843
TBC1D25	Uncharacterized protein [Source:UniProtKB/TrEMBL;Acc:H2MYD7]	ENSORLG00000019279	1.94	6.21	1.67854
PLEKHG5	Uncharacterized protein [Source:UniProtKB/TrEMBL;Acc:H2MYE3]	ENSORLG00000019281	5.84	16.46	1.49492
PLEKHM2	Uncharacterized protein [Source:UniProtKB/TrEMBL;Acc:H2MYE9]	ENSORLG00000019294	1.4	5.66	2.01538
	Uncharacterized protein [Source:UniProtKB/TrEMBL;Acc:H2MYF7]	ENSORLG00000019301	4.87	11.4	1.22704
FAR1	Uncharacterized protein [Source:UniProtKB/TrEMBL;Acc:H2MYG0]	ENSORLG00000019305	11.38	31.9	1.48706
NOL9 (2 of 2)	nucleolar protein 9 [Source:HGNC Symbol;Acc:26265]	ENSORLG00000019306	17.7	42.19	1.25315
	Uncharacterized protein [Source:UniProtKB/TrEMBL;Acc:H2MYG4]	ENSORLG00000019309	4.82	17.54	1.86354
HYOU1	Uncharacterized protein [Source:UniProtKB/TrEMBL;Acc:H2MYJ5]	ENSORLG00000019342	12.75	34.67	1.44319
ARNTL	Uncharacterized protein [Source:UniProtKB/TrEMBL;Acc:H2MYM5]	ENSORLG00000019370	6.23	15.83	1.34536
ICMT	Uncharacterized protein [Source:UniProtKB/TrEMBL;Acc:H2MYN0]	ENSORLG00000019374	5.01	20.91	2.06131
TSPAN5 (2 of 2)	tetraspanin 5 [Source:HGNC Symbol;Acc:17753]	ENSORLG00000019402	2.04	4.16	1.02801
ABL2	Uncharacterized protein [Source:UniProtKB/TrEMBL;Acc:H2MYS0]	ENSORLG00000019419	4.74	10.98	1.21192
PLAG1	Uncharacterized protein [Source:UniProtKB/TrEMBL;Acc:H2MYT2]	ENSORLG00000019433	3.15	7.81	1.30997
STAMBPL1	Uncharacterized protein [Source:UniProtKB/TrEMBL;Acc:H2MYU2]	ENSORLG00000019445	2.2	6.86	1.64071
	Uncharacterized protein [Source:UniProtKB/TrEMBL;Acc:H2MYW5]	ENSORLG00000019469	7.59	21.55	1.50552
MFSD8	Uncharacterized protein [Source:UniProtKB/TrEMBL;Acc:H2MYX1]	ENSORLG00000019474	7.97	17.85	1.16327
	Uncharacterized protein [Source:UniProtKB/TrEMBL;Acc:H2MYX6]	ENSORLG00000019482	3.75	13.12	1.80681
	Uncharacterized protein [Source:UniProtKB/TrEMBL;Acc:H2MYY1]	ENSORLG00000019488	9.83	21.74	1.14509
ARHGEF4	Uncharacterized protein [Source:UniProtKB/TrEMBL;Acc:H2MYZ4]	ENSORLG00000019497	2.07	8.81	2.08951
OLA.12532	Uncharacterized protein [Source:UniProtKB/TrEMBL;Acc:H2MZ20]	ENSORLG00000019529	1.33	4.32	1.69961
NVL	Uncharacterized protein [Source:UniProtKB/TrEMBL;Acc:H2MZ31]	ENSORLG00000019537	4.99	12.64	1.34088
HK3	hexokinase 3 (white cell) [Source:HGNC Symbol;Acc:4925]	ENSORLG00000019565	4.6	10.27	1.15873
SIAT1	alpha 2,6 sialyltransferase I [Source:RefSeq peptide;Acc:NP_001098241]	ENSORLG00000019596	5.49	11.3	1.04144
	Uncharacterized protein [Source:UniProtKB/TrEMBL;Acc:H2MZC7]	ENSORLG00000019631	2.44	7.84	1.68397
	Uncharacterized protein [Source:UniProtKB/TrEMBL;Acc:H2MZK3]	ENSORLG00000019723	1.98	11.48	2.53555
CAV1	Caveolin [Source:UniProtKB/TrEMBL;Acc:H2MZN1]	ENSORLG00000019746	2.61	10.67	2.03144
ABAT	Uncharacterized protein [Source:UniProtKB/TrEMBL;Acc:H2MZN9]	ENSORLG00000019754	1.15	4.39	1.93259
MYADM	Uncharacterized protein [Source:UniProtKB/TrEMBL;Acc:H2MZP5]	ENSORLG00000019761	1.1	2.38	1.11346
OLA.26041	Uncharacterized protein [Source:UniProtKB/TrEMBL;Acc:H2MZR6]	ENSORLG00000019781	1.41	4.42	1.64835
OLA.6064	alpha-2,3-sialyltransferase ST3Gal II [Source:RefSeq peptide;Acc:NP_001098569]	ENSORLG00000019809	3.68	8.21	1.15768
L3MBTL4	l(3)mbt-like 4 (Drosophila) [Source:HGNC Symbol;Acc:26677]	ENSORLG00000019825	2.85	9.56	1.74605
PIKFYVE	phosphoinositide kinase, FYVE finger containing [Source:HGNC Symbol;Acc:23785]	ENSORLG00000019828	7.35	15.67	1.09219
DUSP6	Dual specificity protein phosphatase [Source:UniProtKB/TrEMBL;Acc:H2MZX4]	ENSORLG00000019848	1.13	3.79	1.74588
ECM2	Uncharacterized protein [Source:UniProtKB/TrEMBL;Acc:H2MZY8]	ENSORLG00000019864	2.67	7.9	1.56501
PHACTR4 (1 of 2)	phosphatase and actin regulator 4 [Source:HGNC Symbol;Acc:25793]	ENSORLG00000019876	3.22	6.82	1.08271
	Uncharacterized protein [Source:UniProtKB/TrEMBL;Acc:H2N011]	ENSORLG00000019884	2.1	5.63	1.42275
SOS1	Uncharacterized protein [Source:UniProtKB/TrEMBL;Acc:H2N025]	ENSORLG00000019899	4.58	12.84	1.48723
OLA.13946	Uncharacterized protein [Source:UniProtKB/TrEMBL;Acc:H2N035]	ENSORLG00000019911	4.4	11.28	1.35819
CAMK2D (2 of 2)	calcium/calmodulin-dependent protein kinase II delta [Source:HGNC Symbol;Acc:1462]	ENSORLG00000019918	1.15	2.76	1.26303
	Uncharacterized protein [Source:UniProtKB/TrEMBL;Acc:H2N044]	ENSORLG00000019919	1.63	9.82	2.59085
	Uncharacterized protein [Source:UniProtKB/TrEMBL;Acc:H2N0B3]	ENSORLG00000019989	2.79	6.47	1.2135
AMY1C	Uncharacterized protein [Source:UniProtKB/TrEMBL;Acc:H2N0D4]	ENSORLG00000020006	1.66	19.36	3.54382
TRIM65	Uncharacterized protein [Source:UniProtKB/TrEMBL;Acc:H2N0E7]	ENSORLG00000020022	1.12	6.48	2.5325
CD68	Uncharacterized protein [Source:UniProtKB/TrEMBL;Acc:H2N0I0]	ENSORLG00000020057	1.13	4.35	1.94469
MAN2B1	Uncharacterized protein [Source:UniProtKB/TrEMBL;Acc:H2N0J2]	ENSORLG00000020068	2.46	5.68	1.20723
	Uncharacterized protein [Source:UniProtKB/TrEMBL;Acc:H2N0J4]	ENSORLG00000020071	6.93	18.8	1.43981
IER2 (2 of 2)	immediate early response 2 [Source:HGNC Symbol;Acc:28871]	ENSORLG00000020082	3.17	7.76	1.29157
	Transporter [Source:UniProtKB/TrEMBL;Acc:H2N0L7]	ENSORLG00000020091	1.89	3.89	1.04138
TBC1D13	Uncharacterized protein [Source:UniProtKB/TrEMBL;Acc:H2N0L8]	ENSORLG00000020094	1.56	6.65	2.09181
LDB2	Uncharacterized protein [Source:UniProtKB/TrEMBL;Acc:H2N0M8]	ENSORLG00000020101	1.72	7.33	2.0914
	Uncharacterized protein [Source:UniProtKB/TrEMBL;Acc:H2N0N8]	ENSORLG00000020109	7.17	22.73	1.66455
DLAT	Uncharacterized protein [Source:UniProtKB/TrEMBL;Acc:H2N0S7]	ENSORLG00000020146	3.58	25.12	2.8108
RAPGEF2	Uncharacterized protein [Source:UniProtKB/TrEMBL;Acc:H2N0W9]	ENSORLG00000020186	3.43	8.83	1.3642
AKAP11	Uncharacterized protein [Source:UniProtKB/TrEMBL;Acc:H2N0W8]	ENSORLG00000020191	5.15	16.59	1.68767
FOXL2	forkhead box L2 [Source:RefSeq peptide;Acc:NP_001098358]	ENSORLG00000020203	16.58	48.13	1.53749
WAPAL (1 of 3)	wings apart-like homolog (Drosophila) [Source:HGNC Symbol;Acc:23293]	ENSORLG00000020208	3.57	21.76	2.60768
PTPRG	Uncharacterized protein [Source:UniProtKB/TrEMBL;Acc:H2N0Z5]	ENSORLG00000020215	1.68	4.93	1.55313
SF3B1 (1 of 2)	splicing factor 3b, subunit 1, 155kDa [Source:HGNC Symbol;Acc:10768]	ENSORLG00000020216	2.69	9.26	1.78341
TBC1D9	Uncharacterized protein [Source:UniProtKB/TrEMBL;Acc:H2N115]	ENSORLG00000020239	1.64	4.3	1.39064
	Uncharacterized protein [Source:UniProtKB/TrEMBL;Acc:H2N130]	ENSORLG00000020254	1.29	3.25	1.33307
MTFMT (1 of 2)	mitochondrial methionyl-tRNA formyltransferase [Source:HGNC Symbol;Acc:29666]	ENSORLG00000020267	4.92	12.1	1.29828
IQGAP3 (2 of 2)	IQ motif containing GTPase activating protein 3 [Source:HGNC Symbol;Acc:20669]	ENSORLG00000020306	3.83	12.94	1.75642
UBTD1 (1 of 2)	ubiquitin domain containing 1 [Source:HGNC Symbol;Acc:25683]	ENSORLG00000020311	15.09	31.09	1.04286
BIRC6	Uncharacterized protein [Source:UniProtKB/TrEMBL;Acc:H2N1C9]	ENSORLG00000020352	6.68	14.21	1.08899
ALDH5A1	Uncharacterized protein [Source:UniProtKB/TrEMBL;Acc:H2N1D4]	ENSORLG00000020358	4.08	8.49	1.0572
ATP2C1	Uncharacterized protein [Source:UniProtKB/TrEMBL;Acc:H2N1D6]	ENSORLG00000020360	2.49	6.19	1.31379
EFTUD1	Uncharacterized protein [Source:UniProtKB/TrEMBL;Acc:H2N1G5]	ENSORLG00000020390	1.11	2.58	1.21681
	Uncharacterized protein [Source:UniProtKB/TrEMBL;Acc:H2N1H0]	ENSORLG00000020395	1.7	3.53	1.05413
OLA.14096	Uncharacterized protein [Source:UniProtKB/TrEMBL;Acc:H2N1J9]	ENSORLG00000020421	9.8	25.92	1.40321
RALB	Uncharacterized protein [Source:UniProtKB/TrEMBL;Acc:H2N1L4]	ENSORLG00000020435	3.89	7.92	1.02573
MLLT4	Uncharacterized protein [Source:UniProtKB/TrEMBL;Acc:H2N1L5]	ENSORLG00000020436	1.17	6.33	2.4357
OLA.2862	Uncharacterized protein [Source:UniProtKB/TrEMBL;Acc:H2N1R1]	ENSORLG00000020480	27.78	60.44	1.12146
ARAP3	Uncharacterized protein [Source:UniProtKB/TrEMBL;Acc:H2N1R3]	ENSORLG00000020481	2.1	5.42	1.3679
ATG16L1	Uncharacterized protein [Source:UniProtKB/TrEMBL;Acc:H2N1R2]	ENSORLG00000020482	5.63	16.08	1.51406
B4GALT1	Uncharacterized protein [Source:UniProtKB/TrEMBL;Acc:H2N1S4]	ENSORLG00000020492	30.58	85.11	1.47674
CHPF	chondroitin polymerizing factor [Source:HGNC Symbol;Acc:24291]	ENSORLG00000020522	1.3	3.62	1.47748
TBC1D2	Uncharacterized protein [Source:UniProtKB/TrEMBL;Acc:H2N1W9]	ENSORLG00000020525	6.94	14.09	1.02166
AGPAT3	Uncharacterized protein [Source:UniProtKB/TrEMBL;Acc:H2N1X8]	ENSORLG00000020534	19.33	38.98	1.01189
RNF130	Uncharacterized protein [Source:UniProtKB/TrEMBL;Acc:H2N1Z6]	ENSORLG00000020554	1.56	6.37	2.02975
ATRIP	Uncharacterized protein [Source:UniProtKB/TrEMBL;Acc:H2N200]	ENSORLG00000020556	2.57	17.75	2.78798
OLA.17241	Uncharacterized protein [Source:UniProtKB/TrEMBL;Acc:H2N231]	ENSORLG00000020588	1.18	11.66	3.30471
MTM1	Uncharacterized protein [Source:UniProtKB/TrEMBL;Acc:H2N261]	ENSORLG00000020613	3.28	7.35	1.16405
TMEM129	Uncharacterized protein [Source:UniProtKB/TrEMBL;Acc:H2N267]	ENSORLG00000020619	4.68	10.25	1.13104
STOX2 (2 of 2)	storkhead box 2 [Source:HGNC Symbol;Acc:25450]	ENSORLG00000020633	3.28	9.97	1.6039
	Uncharacterized protein [Source:UniProtKB/TrEMBL;Acc:H2N293]	ENSORLG00000020642	4.03	13	1.68966
PRKX	Uncharacterized protein [Source:UniProtKB/TrEMBL;Acc:H2N2A0]	ENSORLG00000020652	5.62	14.04	1.3209
UBE3A (1 of 2)	ubiquitin protein ligase E3A [Source:HGNC Symbol;Acc:12496]	ENSORLG00000020667	15.09	33.64	1.15658
LIPA	Uncharacterized protein [Source:UniProtKB/TrEMBL;Acc:H2N2G3]	ENSORLG00000020706	1.16	3.72	1.68118
	Uncharacterized protein [Source:UniProtKB/TrEMBL;Acc:H2N2G7]	ENSORLG00000020711	6.71	19.87	1.56621
DEPDC1B	Uncharacterized protein [Source:UniProtKB/TrEMBL;Acc:H2N2H5]	ENSORLG00000020724	1.79	6.94	1.95498
	Uncharacterized protein [Source:UniProtKB/TrEMBL;Acc:H2N2K9]	ENSORLG00000020749	28.23	58.18	1.04329
	Uncharacterized protein [Source:UniProtKB/TrEMBL;Acc:H2N2L1]	ENSORLG00000020750	4.82	10.91	1.17855
OLA.18172	Uncharacterized protein [Source:UniProtKB/TrEMBL;Acc:H2N2L4]	ENSORLG00000020754	5.07	21.65	2.09431
RFFL	Uncharacterized protein [Source:UniProtKB/TrEMBL;Acc:H2N2P6]	ENSORLG00000020779	5.63	11.8	1.06758
WDR62	Uncharacterized protein [Source:UniProtKB/TrEMBL;Acc:H2N2P7]	ENSORLG00000020780	6.54	24.49	1.90483
DAPK1	Uncharacterized protein [Source:UniProtKB/TrEMBL;Acc:H2N2S0]	ENSORLG00000020799	4.28	13.98	1.70768
	Uncharacterized protein [Source:UniProtKB/TrEMBL;Acc:H2N2S9]	ENSORLG00000020810	4.73	17.12	1.85577
PIK3R4 (1 of 2)	phosphoinositide-3-kinase, regulatory subunit 4 [Source:HGNC Symbol;Acc:8982]	ENSORLG00000020822	1.48	11.07	2.90299
CRTC2	Uncharacterized protein [Source:UniProtKB/TrEMBL;Acc:H2N2W3]	ENSORLG00000020835	6.51	17.27	1.40754
DENND4B	Uncharacterized protein [Source:UniProtKB/TrEMBL;Acc:H2N2W6]	ENSORLG00000020838	1.28	3.47	1.43879
	Uncharacterized protein [Source:UniProtKB/TrEMBL;Acc:H2N2X6]	ENSORLG00000020844	7.63	20.1	1.39744
PTPN4	Uncharacterized protein [Source:UniProtKB/TrEMBL;Acc:H2N2X7]	ENSORLG00000020845	1.96	4.31	1.13683
ITGB5	Integrin beta [Source:UniProtKB/TrEMBL;Acc:H2N2Z3]	ENSORLG00000020862	4	11.98	1.58256
AARS2	Uncharacterized protein [Source:UniProtKB/TrEMBL;Acc:H2N324]	ENSORLG00000020897	1.07	4.51	2.07552
	Uncharacterized protein [Source:UniProtKB/TrEMBL;Acc:H2N328]	ENSORLG00000020899	3.15	17.78	2.49683
ola-mir-21-2	ola-mir-21-2 [Source:miRBase;Acc:MI0019502]	ENSORLG00000020953	2.59	10.89	2.07198
ola-mir-143	ola-mir-143 [Source:miRBase;Acc:MI0019561]	ENSORLG00000021115	3.96	9.27	1.22707
		ENSORLG00000021419	11.88	30.79	1.37393
		ENSORLG00000021659	470.65	2098.09	2.15635
		ENSORLG00000021686	7.92	23.74	1.58375
