# Supplementary material for: Histological and Transcriptomic Analysis of Adult Japanese Medaka Sampled Onboard the International Space Station
Source: PLoS One. 2015 Oct 1;10(10):e0138799. doi: 10.1371/journal.pone.0138799 (PMC4591011; doi:10.1371/journal.pone.0138799)
Supplement: S10 Table — (XLSX) [file pone.0138799.s014.xlsx]

## Sheet: Sheet1
Genes down regulated in SF (Ovary)
Gene Symbol	Description	Ensembl GeneID	RPKM (GCs)	RPKM (SFs)	SR (Ovary)
	Uncharacterized protein [Source:UniProtKB/TrEMBL;Acc:H2L3G0]	ENSORLG00000000225	10.18	2.44	-2.06078
PPEF2 (1 of 2)	protein phosphatase, EF-hand calcium binding domain 2 [Source:HGNC Symbol;Acc:9244]	ENSORLG00000000353	4.64	1.9	-1.28813
		ENSORLG00000000409	3.27	1.16	-1.49517
EPS8L3 (1 of 2)	EPS8-like 3 [Source:HGNC Symbol;Acc:21297]	ENSORLG00000000487	7.3	3.37	-1.11515
	Uncharacterized protein [Source:UniProtKB/TrEMBL;Acc:H2L4D6]	ENSORLG00000000512	13.53	2.57	-2.39632
	Uncharacterized protein [Source:UniProtKB/TrEMBL;Acc:H2L4I6]	ENSORLG00000000552	8.37	2.27	-1.88254
	Uncharacterized protein [Source:UniProtKB/TrEMBL;Acc:H2L615]	ENSORLG00000001013	43.19	20.11	-1.10278
	Uncharacterized protein [Source:UniProtKB/TrEMBL;Acc:H2L6J5]	ENSORLG00000001177	3.25	1.61	-1.01338
HSPB8	Uncharacterized protein [Source:UniProtKB/TrEMBL;Acc:H2L6K7]	ENSORLG00000001186	4.74	1.82	-1.38095
	Uncharacterized protein [Source:UniProtKB/TrEMBL;Acc:H2L7I4]	ENSORLG00000001454	3.63	1.11	-1.70941
HSD17B14	Uncharacterized protein [Source:UniProtKB/TrEMBL;Acc:H2L7Z6]	ENSORLG00000001583	2.47	1.23	-1.00585
DNPEP	Uncharacterized protein [Source:UniProtKB/TrEMBL;Acc:H2L8D9]	ENSORLG00000001701	22.94	8.68	-1.4021
BLVRB	Uncharacterized protein [Source:UniProtKB/TrEMBL;Acc:H2L8G7]	ENSORLG00000001721	51.58	25.63	-1.00898
TNNC2 (2 of 2)	troponin C type 2 (fast) [Source:HGNC Symbol;Acc:11944]	ENSORLG00000001797	7.68	1.64	-2.22741
FRS3	Uncharacterized protein [Source:UniProtKB/TrEMBL;Acc:H2L8Q8]	ENSORLG00000001798	7.34	3.56	-1.0439
RANGRF	Uncharacterized protein [Source:UniProtKB/TrEMBL;Acc:H2L926]	ENSORLG00000001895	69.48	29.69	-1.22662
		ENSORLG00000002085	18.37	1.82	-3.33534
	Uncharacterized protein [Source:UniProtKB/TrEMBL;Acc:H2L9W5]	ENSORLG00000002145	7.18	1.57	-2.19322
FAXC (1 of 2)	failed axon connections homolog (Drosophila) [Source:HGNC Symbol;Acc:20742]	ENSORLG00000002208	9.2	4.39	-1.06741
CA4	carbonic anhydrase IV [Source:HGNC Symbol;Acc:1375]	ENSORLG00000002507	16.92	4.26	-1.9898
	Golgi SNAP receptor complex member 1 [Source:UniProtKB/TrEMBL;Acc:H2LBF6]	ENSORLG00000002592	17.29	7.37	-1.2302
LRRC34	Uncharacterized protein [Source:UniProtKB/TrEMBL;Acc:H2LBY5]	ENSORLG00000002741	38.91	3.88	-3.32601
OSR2	Uncharacterized protein [Source:UniProtKB/TrEMBL;Acc:H2LC54]	ENSORLG00000002797	5.25	1.88	-1.48158
THRSP	Uncharacterized protein [Source:UniProtKB/TrEMBL;Acc:H2LCE4]	ENSORLG00000002868	13.08	2.53	-2.37015
KLF10	Uncharacterized protein [Source:UniProtKB/TrEMBL;Acc:H2LCZ1]	ENSORLG00000003032	16.39	7.03	-1.22122
APOLD1 (3 of 4)	apolipoprotein L domain containing 1 [Source:HGNC Symbol;Acc:25268]	ENSORLG00000003100	11.91	3.6	-1.7261
	Uncharacterized protein [Source:UniProtKB/TrEMBL;Acc:H2LD83]	ENSORLG00000003117	5.73	1.35	-2.08558
	Uncharacterized protein [Source:UniProtKB/TrEMBL;Acc:H2LDI7]	ENSORLG00000003203	5.47	1.84	-1.57184
	Uncharacterized protein [Source:UniProtKB/TrEMBL;Acc:H2LDU0]	ENSORLG00000003300	6.88	2.45	-1.48963
OLA.18224	Uncharacterized protein [Source:UniProtKB/TrEMBL;Acc:H2LDV1]	ENSORLG00000003310	5.62	1.39	-2.01549
CDO1	Uncharacterized protein [Source:UniProtKB/TrEMBL;Acc:H2LE45]	ENSORLG00000003390	9.14	2.11	-2.11495
BHLHA15	Uncharacterized protein [Source:UniProtKB/TrEMBL;Acc:H2LE58]	ENSORLG00000003401	3.77	1.14	-1.72553
FAM212A (1 of 2)	family with sequence similarity 212, member A [Source:HGNC Symbol;Acc:32480]	ENSORLG00000003453	38.75	15.24	-1.34633
TMX2-CTNND1	Uncharacterized protein [Source:UniProtKB/TrEMBL;Acc:H2LEY2]	ENSORLG00000003620	9.18	2.49	-1.88235
	Uncharacterized protein [Source:UniProtKB/TrEMBL;Acc:H2LF25]	ENSORLG00000003656	4.64	2.19	-1.08319
SMAD9	Uncharacterized protein [Source:UniProtKB/TrEMBL;Acc:H2LG51]	ENSORLG00000003956	3.95	1.24	-1.67151
NTN4 (2 of 2)	netrin 4 [Source:HGNC Symbol;Acc:13658]	ENSORLG00000004087	6.03	2.64	-1.19162
	Uncharacterized protein [Source:UniProtKB/TrEMBL;Acc:H2LGV8]	ENSORLG00000004161	41.53	7.41	-2.48661
OLA.4567	Uncharacterized protein [Source:UniProtKB/TrEMBL;Acc:H2LGZ2]	ENSORLG00000004193	11.44	4.86	-1.23506
TMEM200C	Uncharacterized protein [Source:UniProtKB/TrEMBL;Acc:H2LH07]	ENSORLG00000004202	15.2	4.21	-1.85218
TGS1	Uncharacterized protein [Source:UniProtKB/TrEMBL;Acc:H2LHC7]	ENSORLG00000004299	17.32	8.04	-1.10717
ABI3	Uncharacterized protein [Source:UniProtKB/TrEMBL;Acc:H2LHE5]	ENSORLG00000004315	4.07	1.22	-1.73815
RAB38 (2 of 2)	RAB38, member RAS oncogene family [Source:HGNC Symbol;Acc:9776]	ENSORLG00000004499	2.47	1.18	-1.06572
PHACTR3 (1 of 2)	phosphatase and actin regulator 3 [Source:HGNC Symbol;Acc:15833]	ENSORLG00000004870	3.52	1.09	-1.69125
OLA.12830	Uncharacterized protein [Source:UniProtKB/TrEMBL;Acc:H2LJI7]	ENSORLG00000004906	29.15	14.08	-1.04985
PLIN2	Uncharacterized protein [Source:UniProtKB/TrEMBL;Acc:H2LJZ2]	ENSORLG00000005030	22.27	4.68	-2.25052
HOXA13A	HoxA13a; Uncharacterized protein [Source:UniProtKB/TrEMBL;Acc:Q3V628]	ENSORLG00000005043	3.96	1.65	-1.26303
JAZF1 (1 of 2)	JAZF zinc finger 1 [Source:HGNC Symbol;Acc:28917]	ENSORLG00000005107	2.4	1.09	-1.13871
	Uncharacterized protein [Source:UniProtKB/TrEMBL;Acc:H2LKH9]	ENSORLG00000005181	2.74	1.33	-1.04275
CPB2	Uncharacterized protein [Source:UniProtKB/TrEMBL;Acc:H2LKN2]	ENSORLG00000005225	19.67	8.96	-1.13443
RAP2A (2 of 2)	RAP2A, member of RAS oncogene family [Source:HGNC Symbol;Acc:9861]	ENSORLG00000005426	2.41	1.04	-1.21245
	Her9 [Source:RefSeq peptide;Acc:NP_001098285]	ENSORLG00000005453	9.74	2.38	-2.03296
	Uncharacterized protein [Source:UniProtKB/TrEMBL;Acc:H2LMJ9]	ENSORLG00000005785	3.9	1.32	-1.56294
GNB4	Uncharacterized protein [Source:UniProtKB/TrEMBL;Acc:H2LML7]	ENSORLG00000005797	8.49	3.42	-1.31177
OLA.148	progonadoliberin-3 [Source:RefSeq peptide;Acc:NP_001098142]	ENSORLG00000005824	18.32	8.15	-1.16855
	Uncharacterized protein [Source:UniProtKB/TrEMBL;Acc:H2LMZ4]	ENSORLG00000005900	75.24	34.73	-1.11532
DTX4 (2 of 2)	deltex homolog 4 (Drosophila) [Source:HGNC Symbol;Acc:29151]	ENSORLG00000006017	3.88	1.34	-1.53382
MCART6	Uncharacterized protein [Source:UniProtKB/TrEMBL;Acc:H2LP39]	ENSORLG00000006223	5.05	1.51	-1.74173
	Uncharacterized protein [Source:UniProtKB/TrEMBL;Acc:H2LP42]	ENSORLG00000006225	4.29	2.01	-1.09378
RXRB1	Uncharacterized protein [Source:UniProtKB/TrEMBL;Acc:H2LPZ5]	ENSORLG00000006476	2.08	1.03	-1.01394
LIPH	Uncharacterized protein [Source:UniProtKB/TrEMBL;Acc:H2LQ43]	ENSORLG00000006515	7.99	3.56	-1.16632
	Uncharacterized protein [Source:UniProtKB/TrEMBL;Acc:H2LS01]	ENSORLG00000007053	57.7	23.57	-1.29162
	Uncharacterized protein [Source:UniProtKB/TrEMBL;Acc:H2LS22]	ENSORLG00000007074	3.57	1.29	-1.46855
COMMD3	Uncharacterized protein [Source:UniProtKB/TrEMBL;Acc:H2LSJ1]	ENSORLG00000007220	7.3	3.57	-1.03197
CEP57	Uncharacterized protein [Source:UniProtKB/TrEMBL;Acc:H2LSQ1]	ENSORLG00000007270	5.74	2.65	-1.11506
PACSIN1 (1 of 2)	protein kinase C and casein kinase substrate in neurons 1 [Source:HGNC Symbol;Acc:8570]	ENSORLG00000007282	2.39	1.01	-1.24266
TBX3	Uncharacterized protein [Source:UniProtKB/TrEMBL;Acc:H2LSV8]	ENSORLG00000007316	5.79	1.13	-2.35724
MRPL52	Uncharacterized protein [Source:UniProtKB/TrEMBL;Acc:H2LSW6]	ENSORLG00000007322	23.73	10.98	-1.11183
LAYN (2 of 2)	layilin [Source:HGNC Symbol;Acc:29471]	ENSORLG00000007476	2.94	1.1	-1.41831
TAC3	Tachykinin 3; Uncharacterized protein [Source:UniProtKB/TrEMBL;Acc:H2LTH3]	ENSORLG00000007492	26.6	9.45	-1.49304
PTGR1 (2 of 2)	prostaglandin reductase 1 [Source:HGNC Symbol;Acc:18429]	ENSORLG00000007589	2.79	1.02	-1.4517
MF-HOXA11B	Uncharacterized protein [Source:UniProtKB/TrEMBL;Acc:H2LTW3]	ENSORLG00000007608	4.63	1.13	-2.03469
HOXA10B	HoxA10b; Uncharacterized protein [Source:UniProtKB/TrEMBL;Acc:Q3V625]	ENSORLG00000007617	4.47	1.56	-1.51873
SFRP5	Uncharacterized protein [Source:UniProtKB/TrEMBL;Acc:H2LTX7]	ENSORLG00000007621	4.77	1.93	-1.30539
C2CD4A	C2 calcium-dependent domain containing 4A [Source:HGNC Symbol;Acc:33627]	ENSORLG00000007653	5.71	1.2	-2.25046
CMBL	Uncharacterized protein [Source:UniProtKB/TrEMBL;Acc:H2LU50]	ENSORLG00000007680	6.9	3.1	-1.15433
		ENSORLG00000008039	13.19	4.78	-1.46436
CORO1C (2 of 2)	coronin, actin binding protein, 1C [Source:HGNC Symbol;Acc:2254]	ENSORLG00000008298	2.38	1.07	-1.15335
OLA.27582	Uncharacterized protein [Source:UniProtKB/TrEMBL;Acc:H2LWK5]	ENSORLG00000008360	8.79	1.92	-2.19476
DCAKD	Uncharacterized protein [Source:UniProtKB/TrEMBL;Acc:H2LWX1]	ENSORLG00000008454	24.92	9.19	-1.43917
MORN3	Uncharacterized protein [Source:UniProtKB/TrEMBL;Acc:H2LX05]	ENSORLG00000008483	3.73	1.68	-1.15071
GLIPR2	Uncharacterized protein [Source:UniProtKB/TrEMBL;Acc:H2LX19]	ENSORLG00000008495	39.77	14.32	-1.47365
	Uncharacterized protein [Source:UniProtKB/TrEMBL;Acc:H2LX97]	ENSORLG00000008570	2.5	1.04	-1.26534
OLA.17111	caspase 3A [Source:RefSeq peptide;Acc:NP_001098140]	ENSORLG00000008601	8.48	3.27	-1.37477
TMPRSS7	Uncharacterized protein [Source:UniProtKB/TrEMBL;Acc:H2LXS5]	ENSORLG00000008713	2.38	1.15	-1.04933
CHST12	Uncharacterized protein [Source:UniProtKB/TrEMBL;Acc:H2LYB7]	ENSORLG00000008873	3.21	1.07	-1.58496
SALL3 (2 of 2)	sal-like 3 (Drosophila) [Source:HGNC Symbol;Acc:10527]	ENSORLG00000008882	12.34	2.24	-2.46177
	Uncharacterized protein [Source:UniProtKB/TrEMBL;Acc:H2LYC5]	ENSORLG00000008883	2.87	1.22	-1.23417
GEM	Uncharacterized protein [Source:UniProtKB/TrEMBL;Acc:H2LYE5]	ENSORLG00000008896	17.75	2.61	-2.7657
LPCAT4	Uncharacterized protein [Source:UniProtKB/TrEMBL;Acc:H2LYK3]	ENSORLG00000008946	11.73	4.2	-1.48174
DMBX1	Uncharacterized protein [Source:UniProtKB/TrEMBL;Acc:H2LYM2]	ENSORLG00000008964	25.3	6.12	-2.04753
		ENSORLG00000008966	2.83	1.12	-1.3373
CBX8	Uncharacterized protein [Source:UniProtKB/TrEMBL;Acc:H2LYR7]	ENSORLG00000009002	12.36	4.52	-1.45128
OLA.5553	Uncharacterized protein [Source:UniProtKB/TrEMBL;Acc:H2LZF9]	ENSORLG00000009193	11.66	1.63	-2.83862
OLA.9852	tissue inhibitor of metalloproteinase-3 precursor [Source:RefSeq peptide;Acc:NP_001098327]	ENSORLG00000009218	9.91	4.66	-1.08856
UNC45B	Uncharacterized protein [Source:UniProtKB/TrEMBL;Acc:H2LZM7]	ENSORLG00000009250	6.6	1.73	-1.93169
EDN1	Uncharacterized protein [Source:UniProtKB/TrEMBL;Acc:H2LZR0]	ENSORLG00000009276	7.84	1.94	-2.0148
CYBA	Uncharacterized protein [Source:UniProtKB/TrEMBL;Acc:H2M015]	ENSORLG00000009360	3.81	1.56	-1.28824
OLA.19344	prostaglandin-endoperoxide synthase 2 precursor [Source:RefSeq peptide;Acc:NP_001165867]	ENSORLG00000009468	3.83	1.09	-1.81302
OLA.8601	synaptonemal complex protein 3 [Source:RefSeq peptide;Acc:NP_001098182]	ENSORLG00000009617	11.82	4.62	-1.35527
C1ORF216	Uncharacterized protein [Source:UniProtKB/TrEMBL;Acc:H2M1F5]	ENSORLG00000009755	22.63	6.98	-1.69694
C1orf216 (1 of 2)	chromosome 1 open reading frame 216 [Source:HGNC Symbol;Acc:26800]	ENSORLG00000009759	13.37	4.36	-1.6166
OLA.21582	Uncharacterized protein [Source:UniProtKB/TrEMBL;Acc:H2M1S6]	ENSORLG00000009851	6.1	2.86	-1.09279
OLA.14914	Uncharacterized protein [Source:UniProtKB/TrEMBL;Acc:H2M249]	ENSORLG00000009954	8.55	3.93	-1.1214
OLA.12249	Her1-11 [Source:RefSeq peptide;Acc:NP_001098267]	ENSORLG00000010016	32.17	2.62	-3.61808
ANXA9	Annexin [Source:UniProtKB/TrEMBL;Acc:H2M2M0]	ENSORLG00000010101	10.34	5.03	-1.03961
OLA.8666	L-SF precursor [Source:RefSeq peptide;Acc:NP_001098273]	ENSORLG00000010134	7.23	2.22	-1.70344
OLA.7538	Uncharacterized protein [Source:UniProtKB/TrEMBL;Acc:H2M2S8]	ENSORLG00000010150	3.62	1.22	-1.56911
PCOLCE2	Uncharacterized protein [Source:UniProtKB/TrEMBL;Acc:H2M2Y5]	ENSORLG00000010197	3.08	1.07	-1.52532
OLA.8839	Uncharacterized protein [Source:UniProtKB/TrEMBL;Acc:H2M340]	ENSORLG00000010242	36.73	17.63	-1.05893
ANXA3	Annexin [Source:UniProtKB/TrEMBL;Acc:H2M3T8]	ENSORLG00000010454	21.64	7.29	-1.56971
RNF32	Uncharacterized protein [Source:UniProtKB/TrEMBL;Acc:H2M3X0]	ENSORLG00000010475	11.12	2.47	-2.17057
ISM2 (2 of 2)	isthmin 2 homolog (zebrafish) [Source:HGNC Symbol;Acc:23176]	ENSORLG00000010540	10.16	3.58	-1.50487
		ENSORLG00000010575	3.8	1.03	-1.88336
LGALS1 (3 of 4)	lectin, galactoside-binding, soluble, 1 [Source:HGNC Symbol;Acc:6561]	ENSORLG00000010700	4.6	1.32	-1.8011
	choriogenin H precursor [Source:RefSeq peptide;Acc:NP_001098277]	ENSORLG00000010880	7.42	2.61	-1.50737
OLA.26602	actin, alpha skeletal muscle [Source:RefSeq peptide;Acc:NP_001098276]	ENSORLG00000010881	10.34	1.91	-2.43659
RGS16 (1 of 2)	regulator of G-protein signaling 16 [Source:HGNC Symbol;Acc:9997]	ENSORLG00000010887	18.39	1.45	-3.6648
	Uncharacterized protein [Source:UniProtKB/TrEMBL;Acc:H2M5G1]	ENSORLG00000010913	3.87	1.68	-1.20387
PTPLA	Uncharacterized protein [Source:UniProtKB/TrEMBL;Acc:H2M5S6]	ENSORLG00000011009	7.59	2.17	-1.8064
KLHL10	Uncharacterized protein [Source:UniProtKB/TrEMBL;Acc:H2M5X1]	ENSORLG00000011047	3.11	1.34	-1.21468
	Uncharacterized protein [Source:UniProtKB/TrEMBL;Acc:H2M5Y2]	ENSORLG00000011057	4.02	1.32	-1.60666
OLA.20127	Uncharacterized protein [Source:UniProtKB/TrEMBL;Acc:H2M6A3]	ENSORLG00000011153	5.34	1.98	-1.43134
OLA.12277	bHLH protein DEC2 [Source:RefSeq peptide;Acc:NP_001098203]	ENSORLG00000011401	4.46	1.76	-1.34147
SOX17	SRY-box containing gene 17 [Source:RefSeq peptide;Acc:NP_001158345]	ENSORLG00000011542	8.75	2.82	-1.63359
SLC1A1	Uncharacterized protein [Source:UniProtKB/TrEMBL;Acc:H2M9A7]	ENSORLG00000012050	9.48	2.91	-1.70387
NPB	Uncharacterized protein [Source:UniProtKB/TrEMBL;Acc:H2M9F7]	ENSORLG00000012098	45.05	13.34	-1.75577
	Uncharacterized protein [Source:UniProtKB/TrEMBL;Acc:H2M9J8]	ENSORLG00000012137	5.53	1.19	-2.21632
TAPBPL	Uncharacterized protein [Source:UniProtKB/TrEMBL;Acc:H2MA68]	ENSORLG00000012315	2.11	1.01	-1.06289
	Uncharacterized protein [Source:UniProtKB/TrEMBL;Acc:H2MAA1]	ENSORLG00000012343	178.7	82.48	-1.11542
HOXB1B	HoxB1b; Uncharacterized protein [Source:UniProtKB/TrEMBL;Acc:Q3V613]	ENSORLG00000012369	6.61	2.02	-1.71029
ADCY6 (1 of 2)	adenylate cyclase 6 [Source:HGNC Symbol;Acc:237]	ENSORLG00000012382	4.63	1.58	-1.55109
WNT11	Protein Wnt [Source:UniProtKB/TrEMBL;Acc:H2MBD9]	ENSORLG00000012660	14	4.24	-1.72329
PFDN1	Uncharacterized protein [Source:UniProtKB/TrEMBL;Acc:H2MBT3]	ENSORLG00000012784	20.73	9.18	-1.17515
		ENSORLG00000013007	9.37	2.24	-2.06455
NDUFA5	Uncharacterized protein [Source:UniProtKB/TrEMBL;Acc:H2MCL4]	ENSORLG00000013008	57.69	26.29	-1.13381
CRYL1	Uncharacterized protein [Source:UniProtKB/TrEMBL;Acc:H2MCS4]	ENSORLG00000013055	2.96	1.42	-1.05971
N6AMT2	Uncharacterized protein [Source:UniProtKB/TrEMBL;Acc:H2MCU8]	ENSORLG00000013078	68.33	25.07	-1.44656
KHK	Uncharacterized protein [Source:UniProtKB/TrEMBL;Acc:H2MCX0]	ENSORLG00000013091	2.56	1.27	-1.01132
C1ORF116	Uncharacterized protein [Source:UniProtKB/TrEMBL;Acc:H2MCX3]	ENSORLG00000013093	3.22	1.05	-1.61667
OLA.7958	Uncharacterized protein [Source:UniProtKB/TrEMBL;Acc:H2MD78]	ENSORLG00000013178	25.36	10.23	-1.30975
	Uncharacterized protein [Source:UniProtKB/TrEMBL;Acc:H2MDA3]	ENSORLG00000013198	7.63	2.86	-1.41567
DIRAS1 (2 of 2)	DIRAS family, GTP-binding RAS-like 1 [Source:HGNC Symbol;Acc:19127]	ENSORLG00000013224	4.81	1.24	-1.9557
PGLYRP1	Uncharacterized protein [Source:UniProtKB/TrEMBL;Acc:H2MDK3]	ENSORLG00000013289	21.03	2.62	-3.00481
NAPSA	Uncharacterized protein [Source:UniProtKB/TrEMBL;Acc:H2ME87]	ENSORLG00000013465	28.39	11.57	-1.29499
ASB6	Uncharacterized protein [Source:UniProtKB/TrEMBL;Acc:H2MEC1]	ENSORLG00000013498	40.1	4.35	-3.20451
PKD2L1	polycystic kidney disease 2-like 1 [Source:RefSeq peptide;Acc:NP_001239172]	ENSORLG00000013731	4.73	1.49	-1.66653
NAPEPLD	Uncharacterized protein [Source:UniProtKB/TrEMBL;Acc:H2MFJ8]	ENSORLG00000013859	3.55	1.7	-1.06228
	Uncharacterized protein [Source:UniProtKB/TrEMBL;Acc:H2MFU1]	ENSORLG00000013931	3.21	1.17	-1.45606
	Uncharacterized protein [Source:UniProtKB/TrEMBL;Acc:H2MG15]	ENSORLG00000013993	12.41	4.37	-1.5058
	Uncharacterized protein [Source:UniProtKB/TrEMBL;Acc:H2MG48]	ENSORLG00000014023	3.87	1.05	-1.88194
	Uncharacterized protein [Source:UniProtKB/TrEMBL;Acc:H2MGD6]	ENSORLG00000014093	13.39	6.02	-1.15332
FNDC5 (2 of 2)	fibronectin type III domain containing 5 [Source:HGNC Symbol;Acc:20240]	ENSORLG00000014178	4.61	2.15	-1.10043
CITED4 (1 of 2)	Cbp/p300-interacting transactivator, with Glu/Asp-rich carboxy-terminal domain, 4 [Source:HGNC Symbol;Acc:18696]	ENSORLG00000014202	7.85	3.61	-1.12069
	Uncharacterized protein [Source:UniProtKB/TrEMBL;Acc:H2MGT5]	ENSORLG00000014212	4.37	2.18	-1.00331
MRPL36	Ribosomal protein [Source:UniProtKB/TrEMBL;Acc:H2MH01]	ENSORLG00000014272	87.33	32.84	-1.41102
	Uncharacterized protein [Source:UniProtKB/TrEMBL;Acc:H2MH32]	ENSORLG00000014300	7.48	1.52	-2.29897
	cocaine- and amphetamine-regulated transcript ch6 precursor [Source:RefSeq peptide;Acc:NP_001191710]	ENSORLG00000014424	10.09	2.66	-1.92343
	Uncharacterized protein [Source:UniProtKB/TrEMBL;Acc:H2MHN5]	ENSORLG00000014481	7.38	2.81	-1.39305
JUNB (1 of 2)	jun B proto-oncogene [Source:HGNC Symbol;Acc:6205]	ENSORLG00000014533	14.09	2.83	-2.3158
B3GAT1	beta3-glucuronyltransferase [Source:RefSeq peptide;Acc:NP_001156555]	ENSORLG00000014545	3.25	1.43	-1.18442
LRRC52 (1 of 2)	leucine rich repeat containing 52 [Source:HGNC Symbol;Acc:32156]	ENSORLG00000014673	4.26	1.85	-1.20333
PPDPF (2 of 2)	pancreatic progenitor cell differentiation and proliferation factor homolog (zebrafish) [Source:HGNC Symbol;Acc:16142]	ENSORLG00000014723	6.12	1.52	-2.00946
KIAA1467	Uncharacterized protein [Source:UniProtKB/TrEMBL;Acc:H2MIL8]	ENSORLG00000014763	3.93	1.59	-1.3055
	Uncharacterized protein [Source:UniProtKB/TrEMBL;Acc:H2MJ29]	ENSORLG00000014888	14.03	5.49	-1.35364
GNB1L	Uncharacterized protein [Source:UniProtKB/TrEMBL;Acc:H2MK85]	ENSORLG00000015242	9.71	4.85	-1.00149
	Uncharacterized protein [Source:UniProtKB/TrEMBL;Acc:H2MKG6]	ENSORLG00000015317	6.52	2.14	-1.60726
BCL6 (1 of 2)	B-cell CLL/lymphoma 6 [Source:HGNC Symbol;Acc:1001]	ENSORLG00000015589	5.5	2.58	-1.09206
		ENSORLG00000015718	8.24	4.01	-1.03904
	Uncharacterized protein [Source:UniProtKB/TrEMBL;Acc:H2MLW2]	ENSORLG00000015732	71.13	34.1	-1.06069
DHRS7	Uncharacterized protein [Source:UniProtKB/TrEMBL;Acc:H2MM26]	ENSORLG00000015780	10.84	4.3	-1.33396
	Uncharacterized protein [Source:UniProtKB/TrEMBL;Acc:H2MMI5]	ENSORLG00000015920	2.95	1.21	-1.28571
FGD2	Uncharacterized protein [Source:UniProtKB/TrEMBL;Acc:H2MMQ0]	ENSORLG00000015975	5.21	1.04	-2.3247
	Uncharacterized protein [Source:UniProtKB/TrEMBL;Acc:H2MMR7]	ENSORLG00000015990	25.62	5.94	-2.10874
OLA.5038	Uncharacterized protein [Source:UniProtKB/TrEMBL;Acc:H2MN29]	ENSORLG00000016086	10.75	2.62	-2.0367
	Her7 [Source:RefSeq peptide;Acc:NP_001098280]	ENSORLG00000016162	15.5	7.71	-1.00747
GOLGA7 (2 of 2)	golgin A7 [Source:HGNC Symbol;Acc:24876]	ENSORLG00000016186	4.54	2.1	-1.1123
FAM167A	Uncharacterized protein [Source:UniProtKB/TrEMBL;Acc:H2MPA8]	ENSORLG00000016424	7.1	3.51	-1.01635
OLA.21526	Uncharacterized protein [Source:UniProtKB/TrEMBL;Acc:H2MPI2]	ENSORLG00000016489	2.33	1.05	-1.14994
PTGR1 (1 of 2)	prostaglandin reductase 1 [Source:HGNC Symbol;Acc:18429]	ENSORLG00000016528	8.17	1.87	-2.1273
	Uncharacterized protein [Source:UniProtKB/TrEMBL;Acc:H2MPQ7]	ENSORLG00000016551	4.51	2.06	-1.13048
IFT43	Uncharacterized protein [Source:UniProtKB/TrEMBL;Acc:H2MPT2]	ENSORLG00000016572	4.88	1.67	-1.54703
	Armadillo repeat-containing protein 1 [Source:UniProtKB/TrEMBL;Acc:H2MPW8]	ENSORLG00000016600	45.14	20.68	-1.12617
Q9I9A3	Visual system homeobox 2 [Source:UniProtKB/Swiss-Prot;Acc:Q9I9A3]	ENSORLG00000016694	3.95	1.46	-1.43588
	Uncharacterized protein [Source:UniProtKB/TrEMBL;Acc:H2MQG2]	ENSORLG00000016774	833.12	409.42	-1.02494
	Uncharacterized protein [Source:UniProtKB/TrEMBL;Acc:H2MQT6]	ENSORLG00000016874	10.14	2.33	-2.12166
ADAM15	Uncharacterized protein [Source:UniProtKB/TrEMBL;Acc:H2MQV6]	ENSORLG00000016890	14.06	1.96	-2.84267
GREM1 (1 of 2)	gremlin 1, DAN family BMP antagonist [Source:HGNC Symbol;Acc:2001]	ENSORLG00000016908	3.3	1.15	-1.52083
	Uncharacterized protein [Source:UniProtKB/TrEMBL;Acc:H2MR10]	ENSORLG00000016933	42.63	21.04	-1.01873
ADSSL1	Adenylosuccinate synthetase [Source:UniProtKB/TrEMBL;Acc:H2MR87]	ENSORLG00000016999	3.34	1.03	-1.6972
EVX1.5	Uncharacterized protein [Source:UniProtKB/TrEMBL;Acc:H2MRC1]	ENSORLG00000017026	10.44	3.78	-1.46566
ECHDC3	Uncharacterized protein [Source:UniProtKB/TrEMBL;Acc:H2MRL6]	ENSORLG00000017099	40.4	15.13	-1.41694
FOXF2 (2 of 2)	forkhead box F2 [Source:HGNC Symbol;Acc:3810]	ENSORLG00000017250	24.59	8.47	-1.53764
OLA.7011	Uncharacterized protein [Source:UniProtKB/TrEMBL;Acc:H2MS78]	ENSORLG00000017275	8.51	2.64	-1.68862
ARID3C	Uncharacterized protein [Source:UniProtKB/TrEMBL;Acc:H2MSG6]	ENSORLG00000017354	2.68	1.27	-1.0774
SNAI2	Uncharacterized protein [Source:UniProtKB/TrEMBL;Acc:H2MSV7]	ENSORLG00000017475	2.67	1.19	-1.16588
FNBP1 (2 of 2)	formin binding protein 1 [Source:HGNC Symbol;Acc:17069]	ENSORLG00000017647	3.14	1.18	-1.41198
OLA.10750	Uncharacterized protein [Source:UniProtKB/TrEMBL;Acc:H2MTQ9]	ENSORLG00000017712	38.36	17.76	-1.11097
DFNB31 (2 of 2)	deafness, autosomal recessive 31 [Source:HGNC Symbol;Acc:16361]	ENSORLG00000017723	3.22	1.57	-1.0363
C6ORF162	Uncharacterized protein [Source:UniProtKB/TrEMBL;Acc:H2MU30]	ENSORLG00000017811	31.9	10.7	-1.57595
PTH2	Uncharacterized protein [Source:UniProtKB/TrEMBL;Acc:H2MU95]	ENSORLG00000017865	136.3	62.44	-1.12624
GPR132	Uncharacterized protein [Source:UniProtKB/TrEMBL;Acc:H2MVB2]	ENSORLG00000018161	2.26	1.08	-1.06529
NOTO	Uncharacterized protein [Source:UniProtKB/TrEMBL;Acc:H2MVF7]	ENSORLG00000018195	5.49	2.3	-1.25517
FOSL2	Uncharacterized protein [Source:UniProtKB/TrEMBL;Acc:H2MVG7]	ENSORLG00000018204	3.61	1.36	-1.40839
PSMB10	Proteasome subunit beta type [Source:UniProtKB/TrEMBL;Acc:H2MVR2]	ENSORLG00000018295	6.14	2.37	-1.37335
TMEM82 (2 of 2)	transmembrane protein 82 [Source:HGNC Symbol;Acc:32350]	ENSORLG00000018387	8.18	1.08	-2.92107
OLA.8940	Uncharacterized protein [Source:UniProtKB/TrEMBL;Acc:H2MW99]	ENSORLG00000018483	58.23	12.18	-2.25725
	Uncharacterized protein [Source:UniProtKB/TrEMBL;Acc:H2MWE9]	ENSORLG00000018541	11.09	4.45	-1.31738
ATP1A1 (3 of 3)	ATPase, Na+/K+ transporting, alpha 1 polypeptide [Source:HGNC Symbol;Acc:799]	ENSORLG00000018557	5.46	1.76	-1.63333
LECT2	Uncharacterized protein [Source:UniProtKB/TrEMBL;Acc:H2MWL3]	ENSORLG00000018610	73.4	25.67	-1.5157
	Uncharacterized protein [Source:UniProtKB/TrEMBL;Acc:H2MWM4]	ENSORLG00000018618	85.31	29.95	-1.51016
CEBPA	Uncharacterized protein [Source:UniProtKB/TrEMBL;Acc:H2MWR6]	ENSORLG00000018660	7.67	2.36	-1.70044
OLA.11262	Uncharacterized protein [Source:UniProtKB/TrEMBL;Acc:H2MWS9]	ENSORLG00000018678	9.28	3.21	-1.53155
SYCE2	Uncharacterized protein [Source:UniProtKB/TrEMBL;Acc:H2MWW5]	ENSORLG00000018723	10.33	4.33	-1.2544
OLA.26643	Uncharacterized protein [Source:UniProtKB/TrEMBL;Acc:H2MWY5]	ENSORLG00000018742	8.96	1.34	-2.74127
	Uncharacterized protein [Source:UniProtKB/TrEMBL;Acc:H2MWZ3]	ENSORLG00000018750	63.47	4.28	-3.89039
PDYN	Uncharacterized protein [Source:UniProtKB/TrEMBL;Acc:H2MX41]	ENSORLG00000018801	146.17	18.6	-2.97427
	Uncharacterized protein [Source:UniProtKB/TrEMBL;Acc:H2MX96]	ENSORLG00000018864	8.19	2.2	-1.89636
	Uncharacterized protein [Source:UniProtKB/TrEMBL;Acc:H2MXQ2]	ENSORLG00000019019	3.85	1.76	-1.12928
DKK3 (1 of 2)	dickkopf 3 homolog (Xenopus laevis) [Source:HGNC Symbol;Acc:2893]	ENSORLG00000019295	15.8	2.46	-2.68319
	Uncharacterized protein [Source:UniProtKB/TrEMBL;Acc:H2MYI3]	ENSORLG00000019328	6.14	2.61	-1.23419
NPPC3	C-type natriuretic peptide 3 [Source:UniProtKB/Swiss-Prot;Acc:Q800I8]	ENSORLG00000019414	10.37	1.62	-2.67835
	Uncharacterized protein [Source:UniProtKB/TrEMBL;Acc:H2MYU4]	ENSORLG00000019447	2.17	1.05	-1.04731
FOXA1	Uncharacterized protein [Source:UniProtKB/TrEMBL;Acc:H2MYZ8]	ENSORLG00000019506	2.06	1.03	-1
PRR14L	Uncharacterized protein [Source:UniProtKB/TrEMBL;Acc:H2MZA6]	ENSORLG00000019612	25.42	12.34	-1.04262
	Uncharacterized protein [Source:UniProtKB/TrEMBL;Acc:H2MZL1]	ENSORLG00000019730	22.35	10.4	-1.10369
	Uncharacterized protein [Source:UniProtKB/TrEMBL;Acc:H2N076]	ENSORLG00000019945	499.66	219.95	-1.18377
	Uncharacterized protein [Source:UniProtKB/TrEMBL;Acc:H2N0F2]	ENSORLG00000020029	4.71	1.03	-2.19308
CKB	creatine kinase, brain [Source:HGNC Symbol;Acc:1991]	ENSORLG00000020364	16.95	1.81	-3.22722
HNMT	histamine N-methyltransferase [Source:HGNC Symbol;Acc:5028]	ENSORLG00000020490	3.9	1.34	-1.54124
NIPSNAP3A	Uncharacterized protein [Source:UniProtKB/TrEMBL;Acc:H2N1T0]	ENSORLG00000020498	18.05	8.03	-1.16853
	Uncharacterized protein [Source:UniProtKB/TrEMBL;Acc:H2N2P3]	ENSORLG00000020776	13.25	5.55	-1.25543
BBS12	Uncharacterized protein [Source:UniProtKB/TrEMBL;Acc:H2N2Z0]	ENSORLG00000020859	2.86	1.42	-1.01012
5S_rRNA	5S ribosomal RNA [Source:RFAM;Acc:RF00001]	ENSORLG00000021159	21.39	5.61	-1.93086
		ENSORLG00000021694	13.53	6.37	-1.0868
	tRNA-His	ENSORLG00000021776	7.35	2.23	-1.7207
	tRNA-Ser	ENSORLG00000021777	6.22	2.97	-1.06645
MT-ND5	mitochondrially encoded NADH dehydrogenase 5 [Source:HGNC Symbol;Acc:7461]	ENSORLG00000021779	63.06	21.99	-1.51988
MT-ND6	mitochondrially encoded NADH dehydrogenase 6 [Source:HGNC Symbol;Acc:7462]	ENSORLG00000021780	78.03	20.25	-1.94611
MT-CYB	mitochondrially encoded cytochrome b [Source:HGNC Symbol;Acc:7427]	ENSORLG00000021782	1630.89	765.99	-1.09026
