# Supplementary material for: Histological and Transcriptomic Analysis of Adult Japanese Medaka Sampled Onboard the International Space Station
Source: PLoS One. 2015 Oct 1;10(10):e0138799. doi: 10.1371/journal.pone.0138799 (PMC4591011; doi:10.1371/journal.pone.0138799)
Supplement: S11 Table — (XLSX) [file pone.0138799.s015.xlsx]

## Sheet: Sheet1
Genes up regulated in SFs (testis)
Gene Symbol	Description	Ensembl GeneID	RPKM (GCs)	RPKM (SFs)	SR (testis)
ECT2	Uncharacterized protein [Source:UniProtKB/TrEMBL;Acc:H2L2V2]	ENSORLG00000000041	8.95	19.5	1.12351
TAOK2 (1 of 2)	TAO kinase 2 [Source:HGNC Symbol;Acc:16835]	ENSORLG00000000228	8.47	20.97	1.30789
FRYL	Uncharacterized protein [Source:UniProtKB/TrEMBL;Acc:H2L3H9]	ENSORLG00000000234	4.94	10.71	1.11638
	Uncharacterized protein [Source:UniProtKB/TrEMBL;Acc:H2L3Q5]	ENSORLG00000000313	6.16	23.09	1.90627
HSD11B2	Uncharacterized protein [Source:UniProtKB/TrEMBL;Acc:H2L3R6]	ENSORLG00000000323	3.11	13.86	2.15594
	Uncharacterized protein [Source:UniProtKB/TrEMBL;Acc:H2L3X8]	ENSORLG00000000372	3.46	6.94	1.00416
	Uncharacterized protein [Source:UniProtKB/TrEMBL;Acc:H2L3Y6]	ENSORLG00000000380	1.05	2.73	1.37851
CLIP3	Uncharacterized protein [Source:UniProtKB/TrEMBL;Acc:H2L467]	ENSORLG00000000447	1.21	8.22	2.76413
	Uncharacterized protein [Source:UniProtKB/TrEMBL;Acc:H2L497]	ENSORLG00000000477	2.97	7.45	1.32678
STAG3L3	Uncharacterized protein [Source:UniProtKB/TrEMBL;Acc:H2L4B2]	ENSORLG00000000491	26.21	56.6	1.11068
	Uncharacterized protein [Source:UniProtKB/TrEMBL;Acc:H2L4F1]	ENSORLG00000000522	2.46	5.25	1.09366
	Uncharacterized protein [Source:UniProtKB/TrEMBL;Acc:H2L4Q3]	ENSORLG00000000609	3.31	9.97	1.59076
	Uncharacterized protein [Source:UniProtKB/TrEMBL;Acc:H2L4Z6]	ENSORLG00000000689	7.32	15.06	1.04081
	Uncharacterized protein [Source:UniProtKB/TrEMBL;Acc:H2L584]	ENSORLG00000000773	3.73	7.72	1.04943
HAPLN4	Uncharacterized protein [Source:UniProtKB/TrEMBL;Acc:H2L5G4]	ENSORLG00000000846	2.95	6.02	1.02905
GLRA4 (1 of 2)	glycine receptor, alpha 4 [Source:HGNC Symbol;Acc:31715]	ENSORLG00000000871	2.4	4.83	1.00899
ZHX2 (2 of 2)	zinc fingers and homeoboxes 2 [Source:HGNC Symbol;Acc:18513]	ENSORLG00000001019	6.26	13.78	1.13834
LAMP2	Uncharacterized protein [Source:UniProtKB/TrEMBL;Acc:H2L680]	ENSORLG00000001072	10.59	27.92	1.3986
	Uncharacterized protein [Source:UniProtKB/TrEMBL;Acc:H2L686]	ENSORLG00000001077	1.46	4.12	1.49668
AXL	Uncharacterized protein [Source:UniProtKB/TrEMBL;Acc:H2L6D2]	ENSORLG00000001116	1.39	2.97	1.09538
IRF1	Uncharacterized protein [Source:UniProtKB/TrEMBL;Acc:H2L6E8]	ENSORLG00000001131	4.45	11.92	1.42151
KCNH1 (2 of 2)	potassium voltage-gated channel, subfamily H (eag-related), member 1 [Source:HGNC Symbol;Acc:6250]	ENSORLG00000001160	1.18	4.55	1.94708
HSPB8	Uncharacterized protein [Source:UniProtKB/TrEMBL;Acc:H2L6K7]	ENSORLG00000001186	1.28	2.65	1.04985
OLA.10476	Uncharacterized protein [Source:UniProtKB/TrEMBL;Acc:H2L6U3]	ENSORLG00000001258	17.04	36.11	1.08347
MADD	Uncharacterized protein [Source:UniProtKB/TrEMBL;Acc:H2L6V1]	ENSORLG00000001259	6.52	14.15	1.11786
RFX5	Uncharacterized protein [Source:UniProtKB/TrEMBL;Acc:H2L6V0]	ENSORLG00000001269	2.34	5.37	1.19841
NID1 (2 of 2)	nidogen 1 [Source:HGNC Symbol;Acc:7821]	ENSORLG00000001273	1.8	7.3	2.0199
NR1H3	Uncharacterized protein [Source:UniProtKB/TrEMBL;Acc:H2L6X4]	ENSORLG00000001286	1.17	2.83	1.27429
TSPAN6	Uncharacterized protein [Source:UniProtKB/TrEMBL;Acc:H2L751]	ENSORLG00000001343	8.13	19.86	1.28854
	Uncharacterized protein [Source:UniProtKB/TrEMBL;Acc:H2L7C2]	ENSORLG00000001397	1.99	4.65	1.22446
RHOQ	Uncharacterized protein [Source:UniProtKB/TrEMBL;Acc:H2L7E7]	ENSORLG00000001422	4.55	11.8	1.37485
C15ORF42	Uncharacterized protein [Source:UniProtKB/TrEMBL;Acc:H2L7G9]	ENSORLG00000001442	5.92	18.01	1.60513
RBPMS2	Uncharacterized protein [Source:UniProtKB/TrEMBL;Acc:H2L7M9]	ENSORLG00000001493	5.89	15.16	1.36393
CSNK1G1	Uncharacterized protein [Source:UniProtKB/TrEMBL;Acc:H2L7T9]	ENSORLG00000001536	4.96	11.17	1.17122
	Uncharacterized protein [Source:UniProtKB/TrEMBL;Acc:H2L7U5]	ENSORLG00000001543	1.07	3.17	1.56687
GLDC	Uncharacterized protein [Source:UniProtKB/TrEMBL;Acc:H2L7W3]	ENSORLG00000001556	9.74	21.37	1.13359
	Uncharacterized protein [Source:UniProtKB/TrEMBL;Acc:H2L7W9]	ENSORLG00000001564	1.97	10.6	2.4278
CKM (1 of 2)	creatine kinase, muscle [Source:HGNC Symbol;Acc:1994]	ENSORLG00000001591	1.24	2.56	1.0458
ATP11C	Uncharacterized protein [Source:UniProtKB/TrEMBL;Acc:H2L811]	ENSORLG00000001595	1.09	3.19	1.54923
OLA.19080	Uncharacterized protein [Source:UniProtKB/TrEMBL;Acc:H2L839]	ENSORLG00000001617	1.7	13.88	3.0294
STAT2	Uncharacterized protein [Source:UniProtKB/TrEMBL;Acc:H2L880]	ENSORLG00000001651	5.92	14.55	1.29735
TDP2 (2 of 2)	tyrosyl-DNA phosphodiesterase 2 [Source:HGNC Symbol;Acc:17768]	ENSORLG00000001661	4.97	15.72	1.66128
MYO9A (1 of 2)	myosin IXA [Source:HGNC Symbol;Acc:7608]	ENSORLG00000001677	1.86	4	1.1047
ZNF609 (1 of 2)	zinc finger protein 609 [Source:HGNC Symbol;Acc:29003]	ENSORLG00000001700	7.97	23.59	1.56552
PPAP2B (2 of 2)	phosphatidic acid phosphatase type 2B [Source:HGNC Symbol;Acc:9229]	ENSORLG00000001717	1.7	3.86	1.18307
SNX22	Uncharacterized protein [Source:UniProtKB/TrEMBL;Acc:H2L8H4]	ENSORLG00000001725	1.17	2.92	1.31946
	Uncharacterized protein [Source:UniProtKB/TrEMBL;Acc:H2L8M7]	ENSORLG00000001771	1.83	9.11	2.31561
UTP23	Uncharacterized protein [Source:UniProtKB/TrEMBL;Acc:H2L8N8]	ENSORLG00000001784	56.14	142.91	1.34801
	Uncharacterized protein [Source:UniProtKB/TrEMBL;Acc:H2L8Q6]	ENSORLG00000001796	1.51	3.09	1.03306
EDARADD	Uncharacterized protein [Source:UniProtKB/TrEMBL;Acc:H2L8R5]	ENSORLG00000001807	2.15	4.34	1.01336
CORO2B	Coronin [Source:UniProtKB/TrEMBL;Acc:H2L8W9]	ENSORLG00000001847	1.66	3.79	1.19101
SUCO (1 of 2)	SUN domain containing ossification factor [Source:HGNC Symbol;Acc:1240]	ENSORLG00000001852	1.41	3.27	1.2136
PRRC2C (1 of 2)	proline-rich coiled-coil 2C [Source:HGNC Symbol;Acc:24903]	ENSORLG00000001929	24.88	58.81	1.24108
FLOT2 (2 of 2)	flotillin 2 [Source:HGNC Symbol;Acc:3758]	ENSORLG00000001952	5.88	14.35	1.28716
COL8A1 (2 of 2)	collagen, type VIII, alpha 1 [Source:HGNC Symbol;Acc:2215]	ENSORLG00000001968	1.01	9.74	3.26957
UACA	Uncharacterized protein [Source:UniProtKB/TrEMBL;Acc:H2L9E2]	ENSORLG00000001992	21.41	42.89	1.00236
OLA.22451	Uncharacterized protein [Source:UniProtKB/TrEMBL;Acc:H2L9D4]	ENSORLG00000001994	6.09	15.04	1.30429
HIF3A	Uncharacterized protein [Source:UniProtKB/TrEMBL;Acc:H2L9F8]	ENSORLG00000002004	4.66	12.43	1.41542
SPTBN1 (2 of 2)	spectrin, beta, non-erythrocytic 1 [Source:HGNC Symbol;Acc:11275]	ENSORLG00000002006	2.35	7.27	1.62929
ZNF365	Uncharacterized protein [Source:UniProtKB/TrEMBL;Acc:H2L9H5]	ENSORLG00000002018	1.01	2.07	1.03528
YKT6	Uncharacterized protein [Source:UniProtKB/TrEMBL;Acc:H2L9I7]	ENSORLG00000002028	4.9	9.97	1.02481
OMP (2 of 2)	olfactory marker protein [Source:HGNC Symbol;Acc:8136]	ENSORLG00000002094	3.75	7.92	1.07861
	Uncharacterized protein [Source:UniProtKB/TrEMBL;Acc:H2L9V3]	ENSORLG00000002133	3.76	8.52	1.18012
CTDSP1 (1 of 2)	CTD (carboxy-terminal domain, RNA polymerase II, polypeptide A) small phosphatase 1 [Source:HGNC Symbol;Acc:21614]	ENSORLG00000002151	1.05	3.18	1.59864
PPT2	Uncharacterized protein [Source:UniProtKB/TrEMBL;Acc:H2LA09]	ENSORLG00000002182	4.05	9.24	1.18997
SETD1A	Uncharacterized protein [Source:UniProtKB/TrEMBL;Acc:H2LA50]	ENSORLG00000002213	4.72	9.62	1.02725
	Uncharacterized protein [Source:UniProtKB/TrEMBL;Acc:H2LAA8]	ENSORLG00000002270	1.38	3.53	1.355
RNF145	Uncharacterized protein [Source:UniProtKB/TrEMBL;Acc:H2LAC4]	ENSORLG00000002282	2.98	7.03	1.23821
SLC25A1	Uncharacterized protein [Source:UniProtKB/TrEMBL;Acc:H2LAD4]	ENSORLG00000002292	5.12	10.44	1.02791
APLP2	Uncharacterized protein [Source:UniProtKB/TrEMBL;Acc:H2LAR6]	ENSORLG00000002393	2.55	17.09	2.74458
KCNQ5 (1 of 2)	potassium voltage-gated channel, KQT-like subfamily, member 5 [Source:HGNC Symbol;Acc:6299]	ENSORLG00000002481	1.68	3.67	1.12732
DDX6	Uncharacterized protein [Source:UniProtKB/TrEMBL;Acc:H2LB45]	ENSORLG00000002506	11.08	24.35	1.13596
NFIC	Nuclear factor 1 [Source:UniProtKB/TrEMBL;Acc:H2LB56]	ENSORLG00000002516	1.28	3.04	1.24793
PVRL1 (1 of 2)	poliovirus receptor-related 1 (herpesvirus entry mediator C) [Source:HGNC Symbol;Acc:9706]	ENSORLG00000002527	1.61	3.44	1.09535
		ENSORLG00000002568	5.15	10.46	1.02224
DNAJC16 (1 of 2)	DnaJ (Hsp40) homolog, subfamily C, member 16 [Source:HGNC Symbol;Acc:29157]	ENSORLG00000002590	2.74	5.59	1.02867
	Uncharacterized protein [Source:UniProtKB/TrEMBL;Acc:H2LBG7]	ENSORLG00000002599	2.8	6.04	1.10912
DHX37	Uncharacterized protein [Source:UniProtKB/TrEMBL;Acc:H2LBL0]	ENSORLG00000002635	2.06	4.19	1.02431
RAD54L2 (1 of 2)	RAD54-like 2 (S. cerevisiae) [Source:HGNC Symbol;Acc:29123]	ENSORLG00000002714	1.12	2.5	1.15843
		ENSORLG00000002775	1.85	6.93	1.90533
		ENSORLG00000002791	1.29	4.46	1.78967
SLC4A10 (1 of 2)	solute carrier family 4, sodium bicarbonate transporter, member 10 [Source:HGNC Symbol;Acc:13811]	ENSORLG00000002809	2.34	4.77	1.02748
TUBGCP6 (2 of 2)	tubulin, gamma complex associated protein 6 [Source:HGNC Symbol;Acc:18127]	ENSORLG00000002828	2.29	8.6	1.90899
SLC23A2	Uncharacterized protein [Source:UniProtKB/TrEMBL;Acc:H2LCH3]	ENSORLG00000002889	1.38	2.9	1.07138
		ENSORLG00000002939	5.62	11.87	1.07868
F8	Uncharacterized protein [Source:UniProtKB/TrEMBL;Acc:H2LCR8]	ENSORLG00000002966	2.2	5.69	1.37093
DNAH10	Uncharacterized protein [Source:UniProtKB/TrEMBL;Acc:H2LCR7]	ENSORLG00000002968	4.06	23.01	2.50271
OLA.26364	Uncharacterized protein [Source:UniProtKB/TrEMBL;Acc:H2LCS2]	ENSORLG00000002971	2.7	17.76	2.7176
LHFPL1	Uncharacterized protein [Source:UniProtKB/TrEMBL;Acc:H2LCX8]	ENSORLG00000003019	1.33	3.1	1.22084
FAM117B	Uncharacterized protein [Source:UniProtKB/TrEMBL;Acc:H2LD10]	ENSORLG00000003049	1.38	8.75	2.66461
	Uncharacterized protein [Source:UniProtKB/TrEMBL;Acc:H2LD14]	ENSORLG00000003052	5.71	13.13	1.2013
SLC4A4 (2 of 2)	solute carrier family 4, sodium bicarbonate cotransporter, member 4 [Source:HGNC Symbol;Acc:11030]	ENSORLG00000003072	3.5	14.7	2.07039
SZT2	Uncharacterized protein [Source:UniProtKB/TrEMBL;Acc:H2LD42]	ENSORLG00000003078	1.09	3.13	1.52183
AHNAK	Uncharacterized protein [Source:UniProtKB/TrEMBL;Acc:H2LD51]	ENSORLG00000003088	4.59	34.89	2.92625
VAT1 (1 of 2)	vesicle amine transport protein 1 homolog (T. californica) [Source:HGNC Symbol;Acc:16919]	ENSORLG00000003177	2	7.41	1.88947
	Uncharacterized protein [Source:UniProtKB/TrEMBL;Acc:H2LDP9]	ENSORLG00000003266	2.32	5.44	1.22948
	Uncharacterized protein [Source:UniProtKB/TrEMBL;Acc:H2LDR3]	ENSORLG00000003278	7.54	15.9	1.07639
MRC2	Uncharacterized protein [Source:UniProtKB/TrEMBL;Acc:H2LDS4]	ENSORLG00000003284	1.03	5.22	2.34141
	Uncharacterized protein [Source:UniProtKB/TrEMBL;Acc:H2LDS0]	ENSORLG00000003285	3.48	13.63	1.96963
ENC1	Uncharacterized protein [Source:UniProtKB/TrEMBL;Acc:H2LDS3]	ENSORLG00000003288	2.13	6.41	1.58947
MAP1S (1 of 2)	microtubule-associated protein 1S [Source:HGNC Symbol;Acc:15715]	ENSORLG00000003304	4.22	9.38	1.15234
TNRC6C (1 of 2)	trinucleotide repeat containing 6C [Source:HGNC Symbol;Acc:29318]	ENSORLG00000003327	1.7	3.44	1.01687
RTN4RL1 (2 of 2)	reticulon 4 receptor-like 1 [Source:HGNC Symbol;Acc:21329]	ENSORLG00000003331	1.28	2.78	1.11894
	Uncharacterized protein [Source:UniProtKB/TrEMBL;Acc:H2LE07]	ENSORLG00000003358	4.93	12.48	1.33996
	Uncharacterized protein [Source:UniProtKB/TrEMBL;Acc:H2LE63]	ENSORLG00000003404	1.32	4.05	1.61738
PPP1R1B	Uncharacterized protein [Source:UniProtKB/TrEMBL;Acc:H2LEA2]	ENSORLG00000003438	5.05	21.25	2.07311
SLC6A20	Transporter [Source:UniProtKB/TrEMBL;Acc:H2LEH9]	ENSORLG00000003493	17.19	50.79	1.56297
DNAH5	Uncharacterized protein [Source:UniProtKB/TrEMBL;Acc:H2LEP5]	ENSORLG00000003542	33.6	78.26	1.21981
KLHL41 (1 of 2)	kelch-like family member 41 [Source:HGNC Symbol;Acc:16905]	ENSORLG00000003547	2.34	6	1.35845
POSTN	Uncharacterized protein [Source:UniProtKB/TrEMBL;Acc:H2LET9]	ENSORLG00000003583	2.6	7.6	1.54749
	Uncharacterized protein [Source:UniProtKB/TrEMBL;Acc:H2LET5]	ENSORLG00000003585	7.88	16.31	1.04949
PPP1R26	Uncharacterized protein [Source:UniProtKB/TrEMBL;Acc:H2LF00]	ENSORLG00000003635	14.6	36.4	1.31797
CALD1 (2 of 2)	caldesmon 1 [Source:HGNC Symbol;Acc:1441]	ENSORLG00000003654	4.41	10.03	1.18547
		ENSORLG00000003711	1.53	4.61	1.59124
HYAL2 (1 of 2)	hyaluronoglucosaminidase 2 [Source:HGNC Symbol;Acc:5321]	ENSORLG00000003712	1.24	2.77	1.15955
TMEM39A	Uncharacterized protein [Source:UniProtKB/TrEMBL;Acc:H2LFA2]	ENSORLG00000003717	4.79	10.58	1.14324
DHX58	Uncharacterized protein [Source:UniProtKB/TrEMBL;Acc:H2LFL8]	ENSORLG00000003825	2.33	14.54	2.64163
NBEA (1 of 2)	neurobeachin [Source:HGNC Symbol;Acc:7648]	ENSORLG00000003854	1.12	3.18	1.50553
NID2	Uncharacterized protein [Source:UniProtKB/TrEMBL;Acc:H2LFW9]	ENSORLG00000003890	3.01	6.13	1.02612
OLA.8876	Uncharacterized protein [Source:UniProtKB/TrEMBL;Acc:H2LG01]	ENSORLG00000003922	1.04	2.32	1.15754
USP20	Ubiquitin carboxyl-terminal hydrolase [Source:UniProtKB/TrEMBL;Acc:H2LG29]	ENSORLG00000003940	1.54	3.16	1.03699
	Uncharacterized protein [Source:UniProtKB/TrEMBL;Acc:H2LG57]	ENSORLG00000003961	2.28	5.41	1.24659
ITGB8	Integrin beta [Source:UniProtKB/TrEMBL;Acc:H2LG92]	ENSORLG00000003989	2.95	6.38	1.11284
UBR4	Uncharacterized protein [Source:UniProtKB/TrEMBL;Acc:H2LGQ9]	ENSORLG00000004109	9.3	20.34	1.12902
KIAA1009 (2 of 2)	KIAA1009 [Source:HGNC Symbol;Acc:21107]	ENSORLG00000004120	13.56	31.14	1.19941
CCDC132	Uncharacterized protein [Source:UniProtKB/TrEMBL;Acc:H2LGU1]	ENSORLG00000004143	2.92	6.87	1.23434
NBEAL1	Uncharacterized protein [Source:UniProtKB/TrEMBL;Acc:H2LGY7]	ENSORLG00000004184	3.41	7.05	1.04785
PVRL3 (2 of 2)	poliovirus receptor-related 3 [Source:HGNC Symbol;Acc:17664]	ENSORLG00000004186	12.4	26.99	1.12208
CD302	Uncharacterized protein [Source:UniProtKB/TrEMBL;Acc:H2LH02]	ENSORLG00000004197	3.71	11.29	1.60555
EXOC3	Uncharacterized protein [Source:UniProtKB/TrEMBL;Acc:H2LH20]	ENSORLG00000004211	12.15	25.52	1.07067
	Uncharacterized protein [Source:UniProtKB/TrEMBL;Acc:H2LH21]	ENSORLG00000004212	34.24	71.55	1.06327
ERRFI1 (1 of 2)	ERBB receptor feedback inhibitor 1 [Source:HGNC Symbol;Acc:18185]	ENSORLG00000004239	1.33	3.15	1.24393
IPO11	Uncharacterized protein [Source:UniProtKB/TrEMBL;Acc:H2LH87]	ENSORLG00000004267	1.28	2.58	1.01123
CCDC88A (1 of 2)	coiled-coil domain containing 88A [Source:HGNC Symbol;Acc:25523]	ENSORLG00000004272	6.62	13.53	1.03126
SYNJ1	Uncharacterized protein [Source:UniProtKB/TrEMBL;Acc:H2LHE8]	ENSORLG00000004320	10.6	27.2	1.35954
MC2R	Uncharacterized protein [Source:UniProtKB/TrEMBL;Acc:H2LHE9]	ENSORLG00000004321	1.17	5.04	2.10692
PLD5 (1 of 2)	phospholipase D family, member 5 [Source:HGNC Symbol;Acc:26879]	ENSORLG00000004404	1.11	6.05	2.44638
OLA.26552	Uncharacterized protein [Source:UniProtKB/TrEMBL;Acc:H2LHT6]	ENSORLG00000004424	2.56	5.64	1.13955
OLA.10966	Uncharacterized protein [Source:UniProtKB/TrEMBL;Acc:H2LHY7]	ENSORLG00000004461	2.81	6.33	1.17164
CLOCK	Uncharacterized protein [Source:UniProtKB/TrEMBL;Acc:H2LI28]	ENSORLG00000004495	5.21	12.59	1.27292
	Uncharacterized protein [Source:UniProtKB/TrEMBL;Acc:H2LI98]	ENSORLG00000004552	1.24	2.6	1.06817
GPATCH8 (2 of 2)	G patch domain containing 8 [Source:HGNC Symbol;Acc:29066]	ENSORLG00000004557	3.44	7.87	1.19396
SLITRK6	Uncharacterized protein [Source:UniProtKB/TrEMBL;Acc:H2LIH5]	ENSORLG00000004618	3.43	7.12	1.05367
TTYH3 (1 of 2)	tweety homolog 3 (Drosophila) [Source:HGNC Symbol;Acc:22222]	ENSORLG00000004621	14.78	30.94	1.06583
KIAA0100	Uncharacterized protein [Source:UniProtKB/TrEMBL;Acc:H2LIN0]	ENSORLG00000004656	5.24	11.59	1.14524
ITGB1 (1 of 2)	integrin, beta 1 (fibronectin receptor, beta polypeptide, antigen CD29 includes MDF2, MSK12) [Source:HGNC Symbol;Acc:6153]	ENSORLG00000004663	2.54	5.62	1.14574
LMO2	Uncharacterized protein [Source:UniProtKB/TrEMBL;Acc:H2LIX4]	ENSORLG00000004735	3.35	7.72	1.20444
PTK2	Uncharacterized protein [Source:UniProtKB/TrEMBL;Acc:H2LIZ5]	ENSORLG00000004751	1.51	3.28	1.11915
CASP7	Uncharacterized protein [Source:UniProtKB/TrEMBL;Acc:H2LJ09]	ENSORLG00000004764	5.1	11.49	1.17181
	Uncharacterized protein [Source:UniProtKB/TrEMBL;Acc:H2LJ61]	ENSORLG00000004806	11.82	28.24	1.25651
ME2	Malic enzyme [Source:UniProtKB/TrEMBL;Acc:H2LJ68]	ENSORLG00000004810	8.1	16.34	1.01241
PLA2G10	Uncharacterized protein [Source:UniProtKB/TrEMBL;Acc:H2LJ82]	ENSORLG00000004820	4.08	11.92	1.54674
PRF1 (5 of 7)	perforin 1 (pore forming protein) [Source:HGNC Symbol;Acc:9360]	ENSORLG00000004857	9.78	32.62	1.73785
SLC29A1 (1 of 2)	solute carrier family 29 (nucleoside transporters), member 1 [Source:HGNC Symbol;Acc:11003]	ENSORLG00000004888	5.44	13.41	1.30163
		ENSORLG00000004897	6.26	13.93	1.15396
OLA.20256	Uncharacterized protein [Source:UniProtKB/TrEMBL;Acc:H2LJJ1]	ENSORLG00000004910	6.62	15.94	1.26775
NDST1	Uncharacterized protein [Source:UniProtKB/TrEMBL;Acc:H2LJN5]	ENSORLG00000004942	1.75	3.76	1.10338
SCAMP5 (1 of 2)	secretory carrier membrane protein 5 [Source:HGNC Symbol;Acc:30386]	ENSORLG00000004977	1.37	2.91	1.08684
ATRNL1 (1 of 2)	attractin-like 1 [Source:HGNC Symbol;Acc:29063]	ENSORLG00000004995	7.7	17.23	1.16199
BAIAP3	Uncharacterized protein [Source:UniProtKB/TrEMBL;Acc:H2LJX1]	ENSORLG00000005008	1.1	4.28	1.96011
		ENSORLG00000005019	2.9	5.91	1.02711
APP (1 of 2)	amyloid beta (A4) precursor protein [Source:HGNC Symbol;Acc:620]	ENSORLG00000005026	4.96	11.21	1.17637
SQRDL	Uncharacterized protein [Source:UniProtKB/TrEMBL;Acc:H2LK25]	ENSORLG00000005056	4.32	9.88	1.19348
	Uncharacterized protein [Source:UniProtKB/TrEMBL;Acc:H2LK94]	ENSORLG00000005110	1.21	6.88	2.5074
NCAM1 (2 of 2)	neural cell adhesion molecule 1 [Source:HGNC Symbol;Acc:7656]	ENSORLG00000005127	4.07	14.33	1.81594
JAM3 (2 of 2)	junctional adhesion molecule 3 [Source:HGNC Symbol;Acc:15532]	ENSORLG00000005192	3.95	10.4	1.39666
	Uncharacterized protein [Source:UniProtKB/TrEMBL;Acc:H2LKS4]	ENSORLG00000005257	7.81	23.15	1.56762
KIAA0172	Uncharacterized protein [Source:UniProtKB/TrEMBL;Acc:H2LL12]	ENSORLG00000005329	2.56	6.54	1.35315
SLC16A9	Uncharacterized protein [Source:UniProtKB/TrEMBL;Acc:H2LL26]	ENSORLG00000005345	2.13	6.65	1.6425
ENTPD3	Uncharacterized protein [Source:UniProtKB/TrEMBL;Acc:H2LL32]	ENSORLG00000005352	4.05	15.17	1.90523
SLC1A3 (1 of 2)	solute carrier family 1 (glial high affinity glutamate transporter), member 3 [Source:HGNC Symbol;Acc:10941]	ENSORLG00000005396	2.04	4.47	1.13171
ANKIB1	Uncharacterized protein [Source:UniProtKB/TrEMBL;Acc:H2LL99]	ENSORLG00000005406	2.03	5	1.30045
KDM3B	Uncharacterized protein [Source:UniProtKB/TrEMBL;Acc:H2LLD0]	ENSORLG00000005430	20.81	45.77	1.13713
	Uncharacterized protein [Source:UniProtKB/TrEMBL;Acc:H2LLD5]	ENSORLG00000005438	3.74	17.05	2.18866
RAVER1	Uncharacterized protein [Source:UniProtKB/TrEMBL;Acc:H2LLF8]	ENSORLG00000005458	15.78	35.12	1.1542
CMTM4	Uncharacterized protein [Source:UniProtKB/TrEMBL;Acc:H2LLH0]	ENSORLG00000005466	2.67	7.51	1.49197
CMTM3	Uncharacterized protein [Source:UniProtKB/TrEMBL;Acc:H2LLI8]	ENSORLG00000005483	1.13	2.92	1.36965
CSGALNACT1 (1 of 2)	chondroitin sulfate N-acetylgalactosaminyltransferase 1 [Source:HGNC Symbol;Acc:24290]	ENSORLG00000005488	8.74	18.94	1.11573
NGFR (2 of 2)	nerve growth factor receptor [Source:HGNC Symbol;Acc:7809]	ENSORLG00000005509	1.43	5.43	1.92494
PEF1	Uncharacterized protein [Source:UniProtKB/TrEMBL;Acc:H2LLM4]	ENSORLG00000005514	2.31	8.62	1.8998
PLCH1	Uncharacterized protein [Source:UniProtKB/TrEMBL;Acc:H2LLR0]	ENSORLG00000005538	1.42	2.96	1.05971
S1PR2	Uncharacterized protein [Source:UniProtKB/TrEMBL;Acc:H2LLT1]	ENSORLG00000005560	3.64	8.85	1.28174
ZNF462	Uncharacterized protein [Source:UniProtKB/TrEMBL;Acc:H2LLU2]	ENSORLG00000005567	1.85	4.89	1.40231
CLPX	Uncharacterized protein [Source:UniProtKB/TrEMBL;Acc:H2LM06]	ENSORLG00000005632	8.23	16.77	1.02692
LRRC15	Uncharacterized protein [Source:UniProtKB/TrEMBL;Acc:H2LM43]	ENSORLG00000005657	3.08	8.29	1.42844
ANKRD11	ankyrin repeat domain 11 [Source:HGNC Symbol;Acc:21316]	ENSORLG00000005698	4.65	11.43	1.29752
SLMO1	Uncharacterized protein [Source:UniProtKB/TrEMBL;Acc:H2LMA0]	ENSORLG00000005707	1.99	4.05	1.02515
PFKP (1 of 2)	phosphofructokinase, platelet [Source:HGNC Symbol;Acc:8878]	ENSORLG00000005745	1.79	5.42	1.59833
SLIT2	Uncharacterized protein [Source:UniProtKB/TrEMBL;Acc:H2LMF8]	ENSORLG00000005750	1.73	4.36	1.33356
RBM47	Uncharacterized protein [Source:UniProtKB/TrEMBL;Acc:H2LMT3]	ENSORLG00000005847	3.18	18.86	2.56823
C12orf55	chromosome 12 open reading frame 55 [Source:HGNC Symbol;Acc:26456]	ENSORLG00000005899	2.78	11.23	2.0142
PCNXL3	Uncharacterized protein [Source:UniProtKB/TrEMBL;Acc:H2LN14]	ENSORLG00000005917	5.97	13.26	1.15128
	Uncharacterized protein [Source:UniProtKB/TrEMBL;Acc:H2LN87]	ENSORLG00000005971	6.2	13.94	1.16889
NOTCH3	Uncharacterized protein [Source:UniProtKB/TrEMBL;Acc:H2LN98]	ENSORLG00000005980	1.72	3.88	1.17365
OLA.1121	Uncharacterized protein [Source:UniProtKB/TrEMBL;Acc:H2LNB2]	ENSORLG00000005995	1.14	3.81	1.74076
CREB3L1	Uncharacterized protein [Source:UniProtKB/TrEMBL;Acc:H2LND6]	ENSORLG00000006015	4.49	9.79	1.12459
OLA.7664	Uncharacterized protein [Source:UniProtKB/TrEMBL;Acc:H2LNG6]	ENSORLG00000006044	68.2	140.36	1.04129
ATRX	Uncharacterized protein [Source:UniProtKB/TrEMBL;Acc:H2LNL2]	ENSORLG00000006075	10.87	27.69	1.34901
LARP4B	Uncharacterized protein [Source:UniProtKB/TrEMBL;Acc:H2LNL5]	ENSORLG00000006080	1.96	4.53	1.20866
ZNFX1	Uncharacterized protein [Source:UniProtKB/TrEMBL;Acc:H2LNN4]	ENSORLG00000006096	17.97	58.85	1.71145
BDH2	Uncharacterized protein [Source:UniProtKB/TrEMBL;Acc:H2LNS8]	ENSORLG00000006131	2.24	4.56	1.02554
	Uncharacterized protein [Source:UniProtKB/TrEMBL;Acc:H2LNV8]	ENSORLG00000006149	1.95	4.71	1.27225
WDR96 (2 of 2)	WD repeat domain 96 [Source:HGNC Symbol;Acc:26684]	ENSORLG00000006175	8.24	20.22	1.29507
ANO5 (2 of 2)	anoctamin 5 [Source:HGNC Symbol;Acc:27337]	ENSORLG00000006218	1.8	4.42	1.29605
EIF5AL1	Uncharacterized protein [Source:UniProtKB/TrEMBL;Acc:H2LP72]	ENSORLG00000006247	8.22	16.59	1.0131
PPM1L (1 of 2)	protein phosphatase, Mg2+/Mn2+ dependent, 1L [Source:HGNC Symbol;Acc:16381]	ENSORLG00000006249	1.52	3.34	1.13578
SMTN	Uncharacterized protein [Source:UniProtKB/TrEMBL;Acc:H2LP88]	ENSORLG00000006263	3.48	9.06	1.38042
MAT2A (1 of 2)	methionine adenosyltransferase II, alpha [Source:HGNC Symbol;Acc:6904]	ENSORLG00000006298	12.03	28.81	1.25993
PRKACB (2 of 2)	protein kinase, cAMP-dependent, catalytic, beta [Source:HGNC Symbol;Acc:9381]	ENSORLG00000006323	2.5	5.71	1.19156
	Uncharacterized protein [Source:UniProtKB/TrEMBL;Acc:H2LPH7]	ENSORLG00000006336	21.13	47.16	1.15827
RNF24	Uncharacterized protein [Source:UniProtKB/TrEMBL;Acc:H2LPI7]	ENSORLG00000006343	1.72	4.11	1.25673
CXORF22	Uncharacterized protein [Source:UniProtKB/TrEMBL;Acc:H2LPR2]	ENSORLG00000006407	11.83	25.64	1.11595
APBA2	Uncharacterized protein [Source:UniProtKB/TrEMBL;Acc:H2LPU1]	ENSORLG00000006433	1.78	4.01	1.17172
AFF1 (1 of 2)	AF4/FMR2 family, member 1 [Source:HGNC Symbol;Acc:7135]	ENSORLG00000006434	1.55	3.88	1.32379
OLA.16053	Uncharacterized protein [Source:UniProtKB/TrEMBL;Acc:H2LPU9]	ENSORLG00000006442	4.12	23.94	2.53871
	Uncharacterized protein [Source:UniProtKB/TrEMBL;Acc:H2LPX9]	ENSORLG00000006465	2.49	5.66	1.18466
BRD4 (1 of 2)	bromodomain containing 4 [Source:HGNC Symbol;Acc:13575]	ENSORLG00000006490	3.83	7.72	1.01126
	Uncharacterized protein [Source:UniProtKB/TrEMBL;Acc:H2LQ15]	ENSORLG00000006491	2.32	11.23	2.27516
OLA.11867	synaptonemal complex protein 1 [Source:RefSeq peptide;Acc:NP_001098196]	ENSORLG00000006520	28.07	64.58	1.20206
OLA.125	Uncharacterized protein [Source:UniProtKB/TrEMBL;Acc:H2LQG7]	ENSORLG00000006618	3.64	7.32	1.00791
PLEKHA7 (1 of 2)	pleckstrin homology domain containing, family A member 7 [Source:HGNC Symbol;Acc:27049]	ENSORLG00000006696	2.57	5.74	1.15928
SRC (2 of 2)	v-src sarcoma (Schmidt-Ruppin A-2) viral oncogene homolog (avian) [Source:HGNC Symbol;Acc:11283]	ENSORLG00000006714	6.5	14.94	1.20067
SIPA1L3	Uncharacterized protein [Source:UniProtKB/TrEMBL;Acc:H2LQU3]	ENSORLG00000006721	1.83	3.75	1.03505
PDE3B	Uncharacterized protein [Source:UniProtKB/TrEMBL;Acc:H2LQW8]	ENSORLG00000006744	3.05	8.41	1.4633
RAB22A	Uncharacterized protein [Source:UniProtKB/TrEMBL;Acc:H2LQY2]	ENSORLG00000006755	1.23	2.71	1.13963
PIK3IP1	Uncharacterized protein [Source:UniProtKB/TrEMBL;Acc:H2LR32]	ENSORLG00000006788	3.12	8.67	1.47449
CCNY (2 of 2)	cyclin Y [Source:HGNC Symbol;Acc:23354]	ENSORLG00000006808	1.37	3.26	1.2507
PPP1R37	Uncharacterized protein [Source:UniProtKB/TrEMBL;Acc:H2LR66]	ENSORLG00000006817	9.12	24.88	1.44788
RGS3	Uncharacterized protein [Source:UniProtKB/TrEMBL;Acc:H2LR74]	ENSORLG00000006823	2.62	10.73	2.03401
WSCD2	Uncharacterized protein [Source:UniProtKB/TrEMBL;Acc:H2LRB9]	ENSORLG00000006858	1.13	3.89	1.78345
CMKLR1 (1 of 2)	chemokine-like receptor 1 [Source:HGNC Symbol;Acc:2121]	ENSORLG00000006867	1.98	3.97	1.00364
	Uncharacterized protein [Source:UniProtKB/TrEMBL;Acc:H2LRE9]	ENSORLG00000006884	5.27	22.73	2.10872
RGR	Uncharacterized protein [Source:UniProtKB/TrEMBL;Acc:H2LRK0]	ENSORLG00000006925	1.39	2.81	1.01549
ARHGAP35 (2 of 2)	Rho GTPase activating protein 35 [Source:HGNC Symbol;Acc:4591]	ENSORLG00000006927	3.36	7.54	1.1661
KIAA1239	Uncharacterized protein [Source:UniProtKB/TrEMBL;Acc:H2LRM8]	ENSORLG00000006947	1.34	3.1	1.21004
TUBB	Uncharacterized protein [Source:UniProtKB/TrEMBL;Acc:H2LRN0]	ENSORLG00000006948	2.05	6.57	1.68027
PIGN	Uncharacterized protein [Source:UniProtKB/TrEMBL;Acc:H2LRV6]	ENSORLG00000007013	1.25	2.88	1.20414
ERF (1 of 2)	Ets2 repressor factor [Source:HGNC Symbol;Acc:3444]	ENSORLG00000007065	4.22	8.73	1.04874
DCTN4	Uncharacterized protein [Source:UniProtKB/TrEMBL;Acc:H2LS69]	ENSORLG00000007117	4.72	9.64	1.03025
OLA.12168	Uncharacterized protein [Source:UniProtKB/TrEMBL;Acc:H2LS87]	ENSORLG00000007133	1.03	2.96	1.52295
WNK3	Uncharacterized protein [Source:UniProtKB/TrEMBL;Acc:H2LS95]	ENSORLG00000007137	1.67	5.23	1.64696
PTGDS (2 of 2)	prostaglandin D2 synthase 21kDa (brain) [Source:HGNC Symbol;Acc:9592]	ENSORLG00000007143	19.3	50.71	1.39367
ISG15	Uncharacterized protein [Source:UniProtKB/TrEMBL;Acc:H2LSA2]	ENSORLG00000007145	66.69	157.44	1.23926
WDR44	Uncharacterized protein [Source:UniProtKB/TrEMBL;Acc:H2LSF1]	ENSORLG00000007184	21.54	48	1.15602
LTBP3	Uncharacterized protein [Source:UniProtKB/TrEMBL;Acc:H2LSL6]	ENSORLG00000007239	1.74	4.81	1.46695
HUWE1	Uncharacterized protein [Source:UniProtKB/TrEMBL;Acc:H2LSR2]	ENSORLG00000007276	3.62	22.28	2.62169
	Uncharacterized protein [Source:UniProtKB/TrEMBL;Acc:H2LSR7]	ENSORLG00000007286	4.15	12.37	1.57566
	Uncharacterized protein [Source:UniProtKB/TrEMBL;Acc:H2LSS4]	ENSORLG00000007290	9.36	37.38	1.99769
SPTBN2	Uncharacterized protein [Source:UniProtKB/TrEMBL;Acc:H2LT16]	ENSORLG00000007357	18.32	37.74	1.04267
	Uncharacterized protein [Source:UniProtKB/TrEMBL;Acc:H2LT47]	ENSORLG00000007393	3.09	7.96	1.36516
TTYH2 (2 of 2)	tweety homolog 2 (Drosophila) [Source:HGNC Symbol;Acc:13877]	ENSORLG00000007416	3.18	7.45	1.22821
OLA.14343	laminin gamma-1 precursor [Source:RefSeq peptide;Acc:NP_001188452]	ENSORLG00000007419	2.44	7.35	1.59086
TMEM204	Uncharacterized protein [Source:UniProtKB/TrEMBL;Acc:H2LT92]	ENSORLG00000007430	1.01	3.09	1.61325
MICAL2	Uncharacterized protein [Source:UniProtKB/TrEMBL;Acc:H2LTD6]	ENSORLG00000007462	4.57	10.03	1.13406
UBE3B	Uncharacterized protein [Source:UniProtKB/TrEMBL;Acc:H2LTE0]	ENSORLG00000007463	2.48	4.97	1.00291
SLC2A1 (2 of 2)	solute carrier family 2 (facilitated glucose transporter), member 1 [Source:HGNC Symbol;Acc:11005]	ENSORLG00000007473	5.17	14.17	1.4546
SLC7A8	Uncharacterized protein [Source:UniProtKB/TrEMBL;Acc:H2LTI3]	ENSORLG00000007494	2.97	18.25	2.61936
KLF13	Uncharacterized protein [Source:UniProtKB/TrEMBL;Acc:H2LTN7]	ENSORLG00000007542	1.5	3.82	1.34861
UHRF2	Uncharacterized protein [Source:UniProtKB/TrEMBL;Acc:H2LTP2]	ENSORLG00000007546	2.44	5.31	1.12183
ACVRL1	Uncharacterized protein [Source:UniProtKB/TrEMBL;Acc:H2LTP1]	ENSORLG00000007548	2.56	5.28	1.04439
KIAA2026	Uncharacterized protein [Source:UniProtKB/TrEMBL;Acc:H2LTP5]	ENSORLG00000007550	1.95	4.56	1.22556
MAP2K6 (2 of 2)	mitogen-activated protein kinase kinase 6 [Source:HGNC Symbol;Acc:6846]	ENSORLG00000007554	3.27	7.68	1.23182
ARHGEF12	Uncharacterized protein [Source:UniProtKB/TrEMBL;Acc:H2LTT0]	ENSORLG00000007580	1.07	2.9	1.43844
MLL2	Uncharacterized protein [Source:UniProtKB/TrEMBL;Acc:H2LTT4]	ENSORLG00000007583	2.32	5.25	1.17819
HOXA10B	HoxA10b; Uncharacterized protein [Source:UniProtKB/TrEMBL;Acc:Q3V625]	ENSORLG00000007617	1.66	3.97	1.25796
HID1 (1 of 2)	HID1 domain containing [Source:HGNC Symbol;Acc:15736]	ENSORLG00000007623	1.89	3.86	1.03021
MLL	Uncharacterized protein [Source:UniProtKB/TrEMBL;Acc:H2LU33]	ENSORLG00000007666	1.16	2.78	1.26096
	Uncharacterized protein [Source:UniProtKB/TrEMBL;Acc:H2LU67]	ENSORLG00000007697	2.86	5.84	1.02995
ACACB	Uncharacterized protein [Source:UniProtKB/TrEMBL;Acc:H2LUD9]	ENSORLG00000007751	5.87	12.45	1.08471
LGALS3BP	Uncharacterized protein [Source:UniProtKB/TrEMBL;Acc:H2LUF0]	ENSORLG00000007768	19.92	65.17	1.70999
SOCS6	suppressor of cytokine signaling 6 [Source:RefSeq peptide;Acc:NP_001116397]	ENSORLG00000007782	8.02	16.78	1.06507
LCOR (2 of 2)	ligand dependent nuclear receptor corepressor [Source:HGNC Symbol;Acc:29503]	ENSORLG00000007805	1.19	4.23	1.8297
	Uncharacterized protein [Source:UniProtKB/TrEMBL;Acc:H2LUZ9]	ENSORLG00000007915	2.53	9.35	1.88583
USP10	Ubiquitin carboxyl-terminal hydrolase [Source:UniProtKB/TrEMBL;Acc:H2LV06]	ENSORLG00000007919	7.2	15.09	1.06752
PKHD1L1	Uncharacterized protein [Source:UniProtKB/TrEMBL;Acc:H2LV15]	ENSORLG00000007925	2.7	6.09	1.17348
RNF213	ring finger protein 213 [Source:HGNC Symbol;Acc:14539]	ENSORLG00000007947	2.74	9.4	1.77848
OLA.9851	Sry-box containing protein 9b [Source:RefSeq peptide;Acc:NP_001098556]	ENSORLG00000007960	6.46	13.23	1.03421
RASD1 (2 of 2)	RAS, dexamethasone-induced 1 [Source:HGNC Symbol;Acc:15828]	ENSORLG00000007984	1.85	7.19	1.95847
	Uncharacterized protein [Source:UniProtKB/TrEMBL;Acc:H2LVA0]	ENSORLG00000007995	1.17	4.82	2.04252
EPPK1	Uncharacterized protein [Source:UniProtKB/TrEMBL;Acc:H2LVA8]	ENSORLG00000008003	1.31	2.91	1.15145
	Uncharacterized protein [Source:UniProtKB/TrEMBL;Acc:H2LVI0]	ENSORLG00000008064	3.39	16.1	2.2477
		ENSORLG00000008098	2.8	5.64	1.01027
SULF1	Uncharacterized protein [Source:UniProtKB/TrEMBL;Acc:H2LVX2]	ENSORLG00000008167	6.52	16.65	1.35258
CPD	Uncharacterized protein [Source:UniProtKB/TrEMBL;Acc:H2LVX3]	ENSORLG00000008170	2.37	8.44	1.83236
CITED4 (2 of 2)	Cbp/p300-interacting transactivator, with Glu/Asp-rich carboxy-terminal domain, 4 [Source:HGNC Symbol;Acc:18696]	ENSORLG00000008214	1.52	6.05	1.99286
OLA.28616	androgen receptor beta [Source:RefSeq peptide;Acc:NP_001116383]	ENSORLG00000008220	2.7	6.11	1.17821
	Uncharacterized protein [Source:UniProtKB/TrEMBL;Acc:H2LW51]	ENSORLG00000008233	20.72	83.87	2.01713
ABHD15	Uncharacterized protein [Source:UniProtKB/TrEMBL;Acc:H2LW53]	ENSORLG00000008236	1.53	4.66	1.6068
ITM2B	Uncharacterized protein [Source:UniProtKB/TrEMBL;Acc:H2LW69]	ENSORLG00000008253	62.29	150.06	1.26847
VASN (1 of 2)	vasorin [Source:HGNC Symbol;Acc:18517]	ENSORLG00000008256	1.42	3.88	1.45017
CSRP1 (2 of 2)	cysteine and glycine-rich protein 1 [Source:HGNC Symbol;Acc:2469]	ENSORLG00000008293	2.03	4.89	1.26835
ADCY9 (2 of 2)	adenylate cyclase 9 [Source:HGNC Symbol;Acc:240]	ENSORLG00000008296	1.05	3.91	1.89678
	Uncharacterized protein [Source:UniProtKB/TrEMBL;Acc:H2LWE2]	ENSORLG00000008314	1.98	9.95	2.3292
KANK3	Uncharacterized protein [Source:UniProtKB/TrEMBL;Acc:H2LWG1]	ENSORLG00000008326	4.18	8.71	1.05917
SFRP2	Uncharacterized protein [Source:UniProtKB/TrEMBL;Acc:H2LWH3]	ENSORLG00000008332	1.49	3.21	1.10726
ARFGEF1	Uncharacterized protein [Source:UniProtKB/TrEMBL;Acc:H2LWJ4]	ENSORLG00000008348	5.43	10.98	1.01585
CGNL1 (1 of 2)	cingulin-like 1 [Source:HGNC Symbol;Acc:25931]	ENSORLG00000008414	2.65	5.56	1.06909
PTPA	protein tyrosine phosphatase a precursor [Source:RefSeq peptide;Acc:NP_001098554]	ENSORLG00000008471	2.49	5.02	1.01154
MEF2A	Uncharacterized protein [Source:UniProtKB/TrEMBL;Acc:H2LX13]	ENSORLG00000008489	1.1	2.39	1.11951
SUN1 (1 of 2)	Sad1 and UNC84 domain containing 1 [Source:HGNC Symbol;Acc:18587]	ENSORLG00000008524	34.49	73.47	1.09098
CAST (1 of 2)	calpastatin [Source:HGNC Symbol;Acc:1515]	ENSORLG00000008537	1.79	3.79	1.08224
IFI44L	interferon-induced protein 44-like [Source:HGNC Symbol;Acc:17817]	ENSORLG00000008582	1.58	11.11	2.81386
	Uncharacterized protein [Source:UniProtKB/TrEMBL;Acc:H2LXC5]	ENSORLG00000008593	2.32	5.2	1.16439
	Uncharacterized protein [Source:UniProtKB/TrEMBL;Acc:H2LXE6]	ENSORLG00000008613	1.16	6.75	2.54076
SLC45A4 (2 of 2)	solute carrier family 45, member 4 [Source:HGNC Symbol;Acc:29196]	ENSORLG00000008614	4.89	9.94	1.02341
POPDC2	Uncharacterized protein [Source:UniProtKB/TrEMBL;Acc:H2LXG3]	ENSORLG00000008627	2.63	5.74	1.12599
RGMB	Uncharacterized protein [Source:UniProtKB/TrEMBL;Acc:H2LXM6]	ENSORLG00000008678	2.53	5.08	1.00569
RABGAP1L	Uncharacterized protein [Source:UniProtKB/TrEMBL;Acc:H2LXN3]	ENSORLG00000008679	7.82	21.39	1.4517
PRKCB	Protein kinase C [Source:UniProtKB/TrEMBL;Acc:H2LXR8]	ENSORLG00000008705	1.44	3.39	1.23522
SOCS1 (2 of 2)	suppressor of cytokine signaling 1 [Source:HGNC Symbol;Acc:19383]	ENSORLG00000008715	3.19	12.38	1.95638
CD9 (2 of 2)	CD9 molecule [Source:HGNC Symbol;Acc:1709]	ENSORLG00000008738	1.6	3.26	1.0268
STAG2 (2 of 2)	stromal antigen 2 [Source:HGNC Symbol;Acc:11355]	ENSORLG00000008799	1.11	2.56	1.20558
SLC5A8	solute carrier family 5 (iodide transporter), member 8 [Source:HGNC Symbol;Acc:19119]	ENSORLG00000008860	1.22	2.61	1.09717
ARHGAP35 (1 of 2)	Rho GTPase activating protein 35 [Source:HGNC Symbol;Acc:4591]	ENSORLG00000008904	3.13	8.64	1.46487
SERINC5	Uncharacterized protein [Source:UniProtKB/TrEMBL;Acc:H2LYF6]	ENSORLG00000008905	3.5	10.03	1.51889
	Uncharacterized protein [Source:UniProtKB/TrEMBL;Acc:H2LYJ1]	ENSORLG00000008937	3.07	11.66	1.92526
NRK	Uncharacterized protein [Source:UniProtKB/TrEMBL;Acc:H2LYN0]	ENSORLG00000008968	1.13	2.5	1.14561
CBX4 (2 of 2)	chromobox homolog 4 [Source:HGNC Symbol;Acc:1554]	ENSORLG00000008992	1.77	5.24	1.56582
MFSDF1	stromal cell-derived factor 1a precursor [Source:RefSeq peptide;Acc:NP_001123863]	ENSORLG00000009051	2.81	9.09	1.69371
SHISA2	Uncharacterized protein [Source:UniProtKB/TrEMBL;Acc:H2LYZ5]	ENSORLG00000009065	4	9.63	1.26754
		ENSORLG00000009167	5.26	15.59	1.56749
SLC26A6 (2 of 3)	solute carrier family 26, member 6 [Source:HGNC Symbol;Acc:14472]	ENSORLG00000009169	3.27	7.1	1.11853
	Uncharacterized protein [Source:UniProtKB/TrEMBL;Acc:H2LZE5]	ENSORLG00000009178	8.51	28.54	1.74575
OLA.9852	tissue inhibitor of metalloproteinase-3 precursor [Source:RefSeq peptide;Acc:NP_001098327]	ENSORLG00000009218	1.57	3.89	1.30901
RFX2	Uncharacterized protein [Source:UniProtKB/TrEMBL;Acc:H2LZN5]	ENSORLG00000009257	7.71	20.72	1.42622
ADAM8 (1 of 2)	ADAM metallopeptidase domain 8 [Source:HGNC Symbol;Acc:215]	ENSORLG00000009290	5.12	11.23	1.13314
		ENSORLG00000009331	8.44	19.91	1.23818
MYO1G	Uncharacterized protein [Source:UniProtKB/TrEMBL;Acc:H2M014]	ENSORLG00000009357	1.63	6.3	1.95048
PLCG1	Uncharacterized protein [Source:UniProtKB/TrEMBL;Acc:H2M039]	ENSORLG00000009380	1.06	2.8	1.40136
VCL (2 of 2)	vinculin [Source:HGNC Symbol;Acc:12665]	ENSORLG00000009418	2.8	5.64	1.01027
	Uncharacterized protein [Source:UniProtKB/TrEMBL;Acc:H2M0H1]	ENSORLG00000009491	3.99	9.27	1.21618
SEMA3E	Uncharacterized protein [Source:UniProtKB/TrEMBL;Acc:H2M0K0]	ENSORLG00000009509	1.24	3.36	1.43812
ATMIN	Uncharacterized protein [Source:UniProtKB/TrEMBL;Acc:H2M0P8]	ENSORLG00000009553	9.75	20.28	1.05658
SLC6A6 (1 of 2)	solute carrier family 6 (neurotransmitter transporter, taurine), member 6 [Source:HGNC Symbol;Acc:11052]	ENSORLG00000009579	1.13	4.66	2.04401
GAB3	Uncharacterized protein [Source:UniProtKB/TrEMBL;Acc:H2M0U2]	ENSORLG00000009585	3.46	8.84	1.35327
	Uncharacterized protein [Source:UniProtKB/TrEMBL;Acc:H2M0U6]	ENSORLG00000009591	14.14	31.75	1.16697
		ENSORLG00000009687	2.2	5.41	1.29813
	Uncharacterized protein [Source:UniProtKB/TrEMBL;Acc:H2M1C3]	ENSORLG00000009730	11.54	23.13	1.00312
	Uncharacterized protein [Source:UniProtKB/TrEMBL;Acc:H2M1D0]	ENSORLG00000009736	1.91	63.44	5.05375
ADCY5	Uncharacterized protein [Source:UniProtKB/TrEMBL;Acc:H2M1E9]	ENSORLG00000009753	1.4	5.04	1.848
NNT (3 of 3)	nicotinamide nucleotide transhydrogenase [Source:HGNC Symbol;Acc:7863]	ENSORLG00000009793	2.24	7.33	1.71031
	Uncharacterized protein [Source:UniProtKB/TrEMBL;Acc:H2M1M2]	ENSORLG00000009806	1.69	20.47	3.59842
MYO18A	Uncharacterized protein [Source:UniProtKB/TrEMBL;Acc:H2M1S3]	ENSORLG00000009845	1.19	2.95	1.30975
EIF2C4	Uncharacterized protein [Source:UniProtKB/TrEMBL;Acc:H2M1U6]	ENSORLG00000009865	1.72	3.64	1.08153
	Uncharacterized protein [Source:UniProtKB/TrEMBL;Acc:H2M1V6]	ENSORLG00000009880	7.34	17.03	1.21423
CSRNP1 (1 of 2)	cysteine-serine-rich nuclear protein 1 [Source:HGNC Symbol;Acc:14300]	ENSORLG00000009885	1.1	3.24	1.55849
ADAR	Uncharacterized protein [Source:UniProtKB/TrEMBL;Acc:H2M250]	ENSORLG00000009955	5.07	11.27	1.15243
AK4	Adenylate kinase [Source:UniProtKB/TrEMBL;Acc:H2M292]	ENSORLG00000009987	1.16	2.88	1.31194
RNASET2	Uncharacterized protein [Source:UniProtKB/TrEMBL;Acc:H2M294]	ENSORLG00000009990	3.62	7.5	1.0509
PPM1D	Uncharacterized protein [Source:UniProtKB/TrEMBL;Acc:H2M2C6]	ENSORLG00000010017	3.38	6.94	1.03791
ATAD2B	Uncharacterized protein [Source:UniProtKB/TrEMBL;Acc:H2M2E7]	ENSORLG00000010036	4.36	8.91	1.0311
OLA.11244	Uncharacterized protein [Source:UniProtKB/TrEMBL;Acc:H2M2F1]	ENSORLG00000010040	1.1	6.31	2.52014
TMEM161B	Uncharacterized protein [Source:UniProtKB/TrEMBL;Acc:H2M2F6]	ENSORLG00000010044	3.43	6.91	1.01048
MGA	Uncharacterized protein [Source:UniProtKB/TrEMBL;Acc:H2M2I4]	ENSORLG00000010072	5.08	12.83	1.33662
BFAR	Uncharacterized protein [Source:UniProtKB/TrEMBL;Acc:H2M2M8]	ENSORLG00000010108	10.06	20.78	1.04657
	Uncharacterized protein [Source:UniProtKB/TrEMBL;Acc:H2M2T2]	ENSORLG00000010152	2.11	7.73	1.87323
SPOCD1	Uncharacterized protein [Source:UniProtKB/TrEMBL;Acc:H2M2V8]	ENSORLG00000010175	7.43	18.34	1.30356
OLA.19379	follicle-stimulating hormone receptor precursor [Source:RefSeq peptide;Acc:NP_001188443]	ENSORLG00000010178	22.05	44.17	1.00229
NR2F1	Uncharacterized protein [Source:UniProtKB/TrEMBL;Acc:H2M2X6]	ENSORLG00000010191	4.46	10.32	1.21033
PCOLCE2	Uncharacterized protein [Source:UniProtKB/TrEMBL;Acc:H2M2Y5]	ENSORLG00000010197	1.91	5.26	1.46149
SDC2	Syndecan [Source:UniProtKB/TrEMBL;Acc:H2M2Z2]	ENSORLG00000010202	6.23	14.64	1.23261
FAM172A	Uncharacterized protein [Source:UniProtKB/TrEMBL;Acc:H2M303]	ENSORLG00000010210	4.63	11.81	1.35092
GPR108	Uncharacterized protein [Source:UniProtKB/TrEMBL;Acc:H2M329]	ENSORLG00000010230	5.21	11.92	1.19403
ANKRD31 (2 of 2)	ankyrin repeat domain 31 [Source:HGNC Symbol;Acc:26853]	ENSORLG00000010237	4.25	22.56	2.40823
	Uncharacterized protein [Source:UniProtKB/TrEMBL;Acc:H2M346]	ENSORLG00000010250	2.04	6.33	1.63364
	Uncharacterized protein [Source:UniProtKB/TrEMBL;Acc:H2M389]	ENSORLG00000010287	3.49	7.64	1.13035
NRARP	Uncharacterized protein [Source:UniProtKB/TrEMBL;Acc:H2M3H6]	ENSORLG00000010362	1.39	3.82	1.45849
TNPO2 (1 of 2)	transportin 2 [Source:HGNC Symbol;Acc:19998]	ENSORLG00000010363	2.81	5.79	1.04299
FZD5	Uncharacterized protein [Source:UniProtKB/TrEMBL;Acc:H2M3J6]	ENSORLG00000010376	1.64	4.79	1.54633
ARRDC3	Uncharacterized protein [Source:UniProtKB/TrEMBL;Acc:H2M3K3]	ENSORLG00000010381	13.06	26.81	1.03762
	Uncharacterized protein [Source:UniProtKB/TrEMBL;Acc:H2M3L5]	ENSORLG00000010392	4.22	15.96	1.91915
AK3	Adenylate kinase [Source:UniProtKB/TrEMBL;Acc:H2M3P6]	ENSORLG00000010417	5.27	12.4	1.23447
INSIG1	Uncharacterized protein [Source:UniProtKB/TrEMBL;Acc:H2M3Q1]	ENSORLG00000010423	1.15	3.8	1.72437
SSTR5	Uncharacterized protein [Source:UniProtKB/TrEMBL;Acc:H2M3T6]	ENSORLG00000010452	1.79	3.75	1.06693
TSPAN15	Uncharacterized protein [Source:UniProtKB/TrEMBL;Acc:H2M3T7]	ENSORLG00000010453	3.93	8.8	1.16297
USP54 (2 of 2)	ubiquitin specific peptidase 54 [Source:HGNC Symbol;Acc:23513]	ENSORLG00000010490	1.01	2.53	1.32478
SSFA2	Uncharacterized protein [Source:UniProtKB/TrEMBL;Acc:H2M477]	ENSORLG00000010558	1.49	4.22	1.50193
HELZ2	helicase with zinc finger 2, transcriptional coactivator [Source:HGNC Symbol;Acc:30021]	ENSORLG00000010672	23.89	60.05	1.32976
RHOU	ras homolog family member U [Source:HGNC Symbol;Acc:17794]	ENSORLG00000010688	7.54	16.3	1.11224
LGALS1 (4 of 4)	lectin, galactoside-binding, soluble, 1 [Source:HGNC Symbol;Acc:6561]	ENSORLG00000010697	2.64	5.71	1.11295
C1QTNF6	Uncharacterized protein [Source:UniProtKB/TrEMBL;Acc:H2M4Q0]	ENSORLG00000010706	1.26	2.89	1.19765
	Uncharacterized protein [Source:UniProtKB/TrEMBL;Acc:H2M4R5]	ENSORLG00000010718	1.06	3.96	1.90144
KIAA0232	Uncharacterized protein [Source:UniProtKB/TrEMBL;Acc:H2M4T4]	ENSORLG00000010733	41.65	84.06	1.0131
FZD4	Uncharacterized protein [Source:UniProtKB/TrEMBL;Acc:H2M4Z4]	ENSORLG00000010775	1.65	4.65	1.49476
	Uncharacterized protein [Source:UniProtKB/TrEMBL;Acc:H2M520]	ENSORLG00000010797	53.43	174.74	1.70949
		ENSORLG00000010802	1.25	5.23	2.06488
OLA.26602	actin, alpha skeletal muscle [Source:RefSeq peptide;Acc:NP_001098276]	ENSORLG00000010881	2.48	6.31	1.3473
SIPA1L1 (1 of 2)	signal-induced proliferation-associated 1 like 1 [Source:HGNC Symbol;Acc:20284]	ENSORLG00000010920	10.72	27.77	1.37322
DAG1 (1 of 2)	dystroglycan 1 (dystrophin-associated glycoprotein 1) [Source:HGNC Symbol;Acc:2666]	ENSORLG00000010935	6.14	17.07	1.47515
OPHN1	Uncharacterized protein [Source:UniProtKB/TrEMBL;Acc:H2M5J9]	ENSORLG00000010945	1.53	3.26	1.09134
EIF4E3	Uncharacterized protein [Source:UniProtKB/TrEMBL;Acc:H2M5M5]	ENSORLG00000010970	6.24	14.43	1.20945
COLEC12 (1 of 2)	collectin sub-family member 12 [Source:HGNC Symbol;Acc:16016]	ENSORLG00000011026	5.94	12.35	1.05598
VPS37C	Uncharacterized protein [Source:UniProtKB/TrEMBL;Acc:H2M664]	ENSORLG00000011125	5.53	12.41	1.16615
	Uncharacterized protein [Source:UniProtKB/TrEMBL;Acc:H2M6C9]	ENSORLG00000011176	1.18	2.59	1.13417
BICD2 (1 of 2)	bicaudal D homolog 2 (Drosophila) [Source:HGNC Symbol;Acc:17208]	ENSORLG00000011196	1.93	4.81	1.31744
OLA.18523	Uncharacterized protein [Source:UniProtKB/TrEMBL;Acc:H2M6I3]	ENSORLG00000011229	1.17	3.92	1.74435
LENG8	Uncharacterized protein [Source:UniProtKB/TrEMBL;Acc:H2M6P3]	ENSORLG00000011284	11.51	23.19	1.01061
AHCTF1	Uncharacterized protein [Source:UniProtKB/TrEMBL;Acc:H2M6U9]	ENSORLG00000011334	2.55	6.52	1.35437
TANC2 (1 of 2)	tetratricopeptide repeat, ankyrin repeat and coiled-coil containing 2 [Source:HGNC Symbol;Acc:30212]	ENSORLG00000011361	1.47	3.09	1.07179
DBP	Uncharacterized protein [Source:UniProtKB/TrEMBL;Acc:H2M739]	ENSORLG00000011412	1.9	4.84	1.34901
RASSF8 (2 of 2)	Ras association (RalGDS/AF-6) domain family (N-terminal) member 8 [Source:HGNC Symbol;Acc:13232]	ENSORLG00000011414	3.73	7.65	1.03628
		ENSORLG00000011433	2.01	5.68	1.4987
GYS1	Uncharacterized protein [Source:UniProtKB/TrEMBL;Acc:H2M772]	ENSORLG00000011434	1.16	2.42	1.06088
LBP	Uncharacterized protein [Source:UniProtKB/TrEMBL;Acc:H2M797]	ENSORLG00000011457	1.72	6.15	1.83818
SLC25A48	Uncharacterized protein [Source:UniProtKB/TrEMBL;Acc:H2M7C4]	ENSORLG00000011483	2.65	6.23	1.23324
MYCBP2	Uncharacterized protein [Source:UniProtKB/TrEMBL;Acc:H2M7E2]	ENSORLG00000011491	2.71	7.39	1.44728
U2AF2	Uncharacterized protein [Source:UniProtKB/TrEMBL;Acc:H2M7K7]	ENSORLG00000011545	19.97	40.33	1.01402
AKAP12	A kinase (PRKA) anchor protein 12 [Source:HGNC Symbol;Acc:370]	ENSORLG00000011556	1.97	9.37	2.24985
SNX18 (2 of 2)	sorting nexin 18 [Source:HGNC Symbol;Acc:19245]	ENSORLG00000011567	1.48	3.75	1.34129
ZZEF1	Uncharacterized protein [Source:UniProtKB/TrEMBL;Acc:H2M814]	ENSORLG00000011663	1.04	2.17	1.06111
	Uncharacterized protein [Source:UniProtKB/TrEMBL;Acc:H2M823]	ENSORLG00000011672	12.24	42.78	1.80533
	Uncharacterized protein [Source:UniProtKB/TrEMBL;Acc:H2M859]	ENSORLG00000011703	1.97	4.4	1.15931
	Uncharacterized protein [Source:UniProtKB/TrEMBL;Acc:H2M861]	ENSORLG00000011704	1.13	3.47	1.61861
		ENSORLG00000011785	2.91	7.23	1.31298
	Uncharacterized protein [Source:UniProtKB/TrEMBL;Acc:H2M8L0]	ENSORLG00000011834	5.12	11.76	1.19967
	Uncharacterized protein [Source:UniProtKB/TrEMBL;Acc:H2M8L9]	ENSORLG00000011838	7.88	18.8	1.25447
	Uncharacterized protein [Source:UniProtKB/TrEMBL;Acc:H2M8T8]	ENSORLG00000011898	5.98	16.44	1.45899
ALDH1L2	Uncharacterized protein [Source:UniProtKB/TrEMBL;Acc:H2M8V8]	ENSORLG00000011913	2.57	6.11	1.2494
TSPAN5 (1 of 2)	tetraspanin 5 [Source:HGNC Symbol;Acc:17753]	ENSORLG00000011921	1.39	6.61	2.24957
		ENSORLG00000011940	2.08	4.52	1.11974
PLA2G3 (1 of 2)	phospholipase A2, group III [Source:HGNC Symbol;Acc:17934]	ENSORLG00000011981	2.22	6.35	1.5162
NCOR1	Uncharacterized protein [Source:UniProtKB/TrEMBL;Acc:H2M939]	ENSORLG00000011992	4.72	9.58	1.02124
OLA.22415	Uncharacterized protein [Source:UniProtKB/TrEMBL;Acc:H2M987]	ENSORLG00000012034	3.75	10.14	1.4351
KCNQ4	Uncharacterized protein [Source:UniProtKB/TrEMBL;Acc:H2M991]	ENSORLG00000012041	1.16	3.94	1.76407
ETNK2	Uncharacterized protein [Source:UniProtKB/TrEMBL;Acc:H2M9E0]	ENSORLG00000012080	4.1	9.98	1.28342
	Uncharacterized protein [Source:UniProtKB/TrEMBL;Acc:H2M9F9]	ENSORLG00000012100	3.86	8.18	1.0835
SPTLC3	Uncharacterized protein [Source:UniProtKB/TrEMBL;Acc:H2M9G7]	ENSORLG00000012104	1.08	3.08	1.5119
EZR (2 of 2)	ezrin [Source:HGNC Symbol;Acc:12691]	ENSORLG00000012128	1.63	3.66	1.16697
BNIP3L (1 of 2)	BCL2/adenovirus E1B 19kDa interacting protein 3-like [Source:HGNC Symbol;Acc:1085]	ENSORLG00000012129	4.49	9.81	1.12754
DPYSL2 (2 of 2)	dihydropyrimidinase-like 2 [Source:HGNC Symbol;Acc:3014]	ENSORLG00000012162	3.81	8.38	1.13716
SLC4A2 (1 of 2)	solute carrier family 4, anion exchanger, member 2 (erythrocyte membrane protein band 3-like 1) [Source:HGNC Symbol;Acc:11028]	ENSORLG00000012164	1.93	4.94	1.35591
	Uncharacterized protein [Source:UniProtKB/TrEMBL;Acc:H2M9Q8]	ENSORLG00000012186	12.37	38.01	1.61953
DHRS1	Uncharacterized protein [Source:UniProtKB/TrEMBL;Acc:H2M9U2]	ENSORLG00000012212	9.95	26.44	1.40995
	Uncharacterized protein [Source:UniProtKB/TrEMBL;Acc:H2M9V4]	ENSORLG00000012219	3.01	13.06	2.11732
NFE2L1 (1 of 2)	nuclear factor (erythroid-derived 2)-like 1 [Source:HGNC Symbol;Acc:7781]	ENSORLG00000012340	14.13	37.05	1.39071
NRBP1 (1 of 2)	nuclear receptor binding protein 1 [Source:HGNC Symbol;Acc:7993]	ENSORLG00000012341	2.2	5.05	1.19878
RGS5	Uncharacterized protein [Source:UniProtKB/TrEMBL;Acc:H2MAC1]	ENSORLG00000012358	2.77	6.19	1.16005
Q8JIR9	Wilms' tumor suppressor 1 [Source:RefSeq peptide;Acc:NP_001098171]	ENSORLG00000012424	4.06	8.46	1.05918
CXADR	Uncharacterized protein [Source:UniProtKB/TrEMBL;Acc:H2MAN9]	ENSORLG00000012457	13.35	28.08	1.0727
TGM1 (1 of 4)	transglutaminase 1 (K polypeptide epidermal type I, protein-glutamine-gamma-glutamyltransferase) [Source:HGNC Symbol;Acc:11777]	ENSORLG00000012464	1.78	4.85	1.44611
ZNF319 (2 of 2)	zinc finger protein 319 [Source:HGNC Symbol;Acc:13644]	ENSORLG00000012472	4.13	8.35	1.01563
	Uncharacterized protein [Source:UniProtKB/TrEMBL;Acc:H2MAS5]	ENSORLG00000012489	4.58	11.65	1.34691
SRCAP	Uncharacterized protein [Source:UniProtKB/TrEMBL;Acc:H2MAS8]	ENSORLG00000012491	2.5	6.03	1.27023
ARID4B	Uncharacterized protein [Source:UniProtKB/TrEMBL;Acc:H2MAV6]	ENSORLG00000012510	1.34	2.94	1.13358
	Uncharacterized protein [Source:UniProtKB/TrEMBL;Acc:H2MAV5]	ENSORLG00000012512	16.09	42.42	1.39858
OLA.23920	Uncharacterized protein [Source:UniProtKB/TrEMBL;Acc:H2MAX2]	ENSORLG00000012530	9.25	32.8	1.82617
	Uncharacterized protein [Source:UniProtKB/TrEMBL;Acc:H2MAX9]	ENSORLG00000012534	2.71	5.82	1.10273
LCAT	Uncharacterized protein [Source:UniProtKB/TrEMBL;Acc:H2MAY7]	ENSORLG00000012541	1.26	3.54	1.49033
ST6GAL2	Beta-galactoside alpha-2,6-sialyltransferase 2 [Source:UniProtKB/Swiss-Prot;Acc:Q5K027]	ENSORLG00000012556	1.35	3.52	1.38262
EPN2	Uncharacterized protein [Source:UniProtKB/TrEMBL;Acc:H2MB49]	ENSORLG00000012588	7.37	15.02	1.02715
SLC16A5	Uncharacterized protein [Source:UniProtKB/TrEMBL;Acc:H2MB83]	ENSORLG00000012620	1.24	4.74	1.93455
GRINA	glutamate receptor, ionotropic, N-methyl D-aspartate-associated protein 1 (glutamate binding) [Source:HGNC Symbol;Acc:4589]	ENSORLG00000012640	28.49	63.3	1.15175
ZSWIM5	Uncharacterized protein [Source:UniProtKB/TrEMBL;Acc:H2MBD3]	ENSORLG00000012651	2.81	6.01	1.09679
	Uncharacterized protein [Source:UniProtKB/TrEMBL;Acc:H2MBE3]	ENSORLG00000012663	8.55	19.86	1.21587
STAR	steroidogenic acute regulatory protein [Source:RefSeq peptide;Acc:NP_001098380]	ENSORLG00000012688	4.08	11.73	1.52356
NPAT	Uncharacterized protein [Source:UniProtKB/TrEMBL;Acc:H2MBL8]	ENSORLG00000012728	2.04	5.42	1.40972
	Uncharacterized protein [Source:UniProtKB/TrEMBL;Acc:H2MBN7]	ENSORLG00000012745	3.11	10.9	1.80934
CTNND2 (1 of 2)	catenin (cadherin-associated protein), delta 2 [Source:HGNC Symbol;Acc:2516]	ENSORLG00000012747	1.18	3.6	1.60921
TNRC6A	Uncharacterized protein [Source:UniProtKB/TrEMBL;Acc:H2MBU8]	ENSORLG00000012798	1.82	4.3	1.2404
TMEM64	Uncharacterized protein [Source:UniProtKB/TrEMBL;Acc:H2MBU7]	ENSORLG00000012799	4.8	9.88	1.04148
	Uncharacterized protein [Source:UniProtKB/TrEMBL;Acc:H2MC45]	ENSORLG00000012871	6.97	17.07	1.29223
	Uncharacterized protein [Source:UniProtKB/TrEMBL;Acc:H2MCD4]	ENSORLG00000012941	3.47	18.77	2.43542
	Gap junction protein [Source:UniProtKB/TrEMBL;Acc:H2MCE0]	ENSORLG00000012947	2.68	19.65	2.87422
ORAI1 (2 of 2)	ORAI calcium release-activated calcium modulator 1 [Source:HGNC Symbol;Acc:25896]	ENSORLG00000012949	1.75	5.83	1.73614
PTPDC1 (1 of 2)	protein tyrosine phosphatase domain containing 1 [Source:HGNC Symbol;Acc:30184]	ENSORLG00000012951	4.8	42.24	3.1375
	Uncharacterized protein [Source:UniProtKB/TrEMBL;Acc:H2MCF9]	ENSORLG00000012964	5.82	16.86	1.53451
MYCN	Uncharacterized protein [Source:UniProtKB/TrEMBL;Acc:H2MCP3]	ENSORLG00000013034	1.49	3.18	1.09371
SACS	Uncharacterized protein [Source:UniProtKB/TrEMBL;Acc:H2MCP6]	ENSORLG00000013037	3.87	8.4	1.11806
	Uncharacterized protein [Source:UniProtKB/TrEMBL;Acc:H2MCV2]	ENSORLG00000013080	21.46	51.14	1.2528
UBE2Q2 (1 of 2)	ubiquitin-conjugating enzyme E2Q family member 2 [Source:HGNC Symbol;Acc:19248]	ENSORLG00000013097	6.63	15.16	1.19319
LRRC17	Uncharacterized protein [Source:UniProtKB/TrEMBL;Acc:H2MD40]	ENSORLG00000013146	1.13	2.96	1.38927
	Uncharacterized protein [Source:UniProtKB/TrEMBL;Acc:H2MDA3]	ENSORLG00000013198	13.94	29.21	1.06723
SYPL1	Uncharacterized protein [Source:UniProtKB/TrEMBL;Acc:H2MDB0]	ENSORLG00000013204	1.86	5	1.42663
TNK2	tyrosine kinase, non-receptor, 2 [Source:HGNC Symbol;Acc:19297]	ENSORLG00000013216	2.62	10.64	2.02186
WDR65	Uncharacterized protein [Source:UniProtKB/TrEMBL;Acc:H2MDD1]	ENSORLG00000013222	10.37	22.16	1.09554
OLA.20814	Uncharacterized protein [Source:UniProtKB/TrEMBL;Acc:H2MDD8]	ENSORLG00000013227	8.23	16.79	1.02864
TFRC (2 of 2)	transferrin receptor (p90, CD71) [Source:HGNC Symbol;Acc:11763]	ENSORLG00000013241	10.57	23.13	1.12979
CIC (1 of 2)	capicua transcriptional repressor [Source:HGNC Symbol;Acc:14214]	ENSORLG00000013259	18.17	42.28	1.21842
	Uncharacterized protein [Source:UniProtKB/TrEMBL;Acc:H2MDJ9]	ENSORLG00000013283	1.17	2.95	1.33421
BMP4	Uncharacterized protein [Source:UniProtKB/TrEMBL;Acc:H2MDM6]	ENSORLG00000013304	1.25	2.92	1.22404
	Uncharacterized protein [Source:UniProtKB/TrEMBL;Acc:H2MDP0]	ENSORLG00000013316	2.34	6.89	1.558
WDR11	Uncharacterized protein [Source:UniProtKB/TrEMBL;Acc:H2MDP5]	ENSORLG00000013317	3.32	7.24	1.12481
IRF9	Uncharacterized protein [Source:UniProtKB/TrEMBL;Acc:H2MDR2]	ENSORLG00000013335	2.84	6.77	1.25326
	Uncharacterized protein [Source:UniProtKB/TrEMBL;Acc:H2ME10]	ENSORLG00000013409	1.33	3.04	1.19265
CHD7	chromodomain helicase DNA binding protein 7 [Source:HGNC Symbol;Acc:20626]	ENSORLG00000013442	1.15	2.98	1.37368
C10ORF54	Uncharacterized protein [Source:UniProtKB/TrEMBL;Acc:H2ME57]	ENSORLG00000013443	6.45	17.44	1.43503
OLA.27121	forkhead box O5 [Source:RefSeq peptide;Acc:NP_001153937]	ENSORLG00000013450	1.42	8.39	2.56278
SESN1	Uncharacterized protein [Source:UniProtKB/TrEMBL;Acc:H2MEA6]	ENSORLG00000013484	2.64	7.8	1.56294
RASSF8 (1 of 2)	Ras association (RalGDS/AF-6) domain family (N-terminal) member 8 [Source:HGNC Symbol;Acc:13232]	ENSORLG00000013549	1.35	2.92	1.11301
DDX3Y	Uncharacterized protein [Source:UniProtKB/TrEMBL;Acc:H2MES5]	ENSORLG00000013621	34.7	82.03	1.24122
	Uncharacterized protein [Source:UniProtKB/TrEMBL;Acc:H2MES4]	ENSORLG00000013624	57	164.16	1.52607
	Uncharacterized protein [Source:UniProtKB/TrEMBL;Acc:H2MET0]	ENSORLG00000013627	35.2	106.95	1.60329
	Uncharacterized protein [Source:UniProtKB/TrEMBL;Acc:H2MEW0]	ENSORLG00000013650	1.97	8.55	2.11773
PCNT	Uncharacterized protein [Source:UniProtKB/TrEMBL;Acc:H2MEX7]	ENSORLG00000013666	3.38	12.22	1.85415
	Uncharacterized protein [Source:UniProtKB/TrEMBL;Acc:H2MEZ8]	ENSORLG00000013682	10.63	26.59	1.32274
GEL-A	gelatinase A precursor [Source:RefSeq peptide;Acc:NP_001098349]	ENSORLG00000013688	2.95	10.23	1.79402
SENP2	Uncharacterized protein [Source:UniProtKB/TrEMBL;Acc:H2MF04]	ENSORLG00000013689	17.76	36.73	1.04833
OLA.18299	Uncharacterized protein [Source:UniProtKB/TrEMBL;Acc:H2MF55]	ENSORLG00000013732	2.95	6.49	1.1375
	Uncharacterized protein [Source:UniProtKB/TrEMBL;Acc:H2MF81]	ENSORLG00000013758	1.05	3.8	1.85561
ERC1 (2 of 3)	ELKS/RAB6-interacting/CAST family member 1 [Source:HGNC Symbol;Acc:17072]	ENSORLG00000013771	1.34	2.93	1.12867
OLA1 (1 of 2)	Obg-like ATPase 1 [Source:HGNC Symbol;Acc:28833]	ENSORLG00000013788	7.83	16.69	1.0919
C8ORF42	Uncharacterized protein [Source:UniProtKB/TrEMBL;Acc:H2MFF7]	ENSORLG00000013822	3.3	9.14	1.46973
	Uncharacterized protein [Source:UniProtKB/TrEMBL;Acc:H2MFK3]	ENSORLG00000013863	1.95	4.25	1.12399
ZHX3 (2 of 2)	zinc fingers and homeoboxes 3 [Source:HGNC Symbol;Acc:15935]	ENSORLG00000013922	1.33	2.71	1.02687
AKD1	Uncharacterized protein [Source:UniProtKB/TrEMBL;Acc:H2MFT6]	ENSORLG00000013926	3.4	12.1	1.8314
OLA.7847	Uncharacterized protein [Source:UniProtKB/TrEMBL;Acc:H2MFV0]	ENSORLG00000013940	17.84	39.24	1.13721
MXRA8 (2 of 2)	matrix-remodelling associated 8 [Source:HGNC Symbol;Acc:7542]	ENSORLG00000013955	1.42	4.2	1.5645
		ENSORLG00000013981	1.23	3.5	1.5087
ZFPM1	Uncharacterized protein [Source:UniProtKB/TrEMBL;Acc:H2MG13]	ENSORLG00000013995	3.54	7.78	1.13602
NT5DC2	Uncharacterized protein [Source:UniProtKB/TrEMBL;Acc:H2MG38]	ENSORLG00000014013	3.69	12.66	1.77858
BCAM	Uncharacterized protein [Source:UniProtKB/TrEMBL;Acc:H2MG86]	ENSORLG00000014054	5.5	12.82	1.22089
UST	Uncharacterized protein [Source:UniProtKB/TrEMBL;Acc:H2MGA3]	ENSORLG00000014066	13.35	28.77	1.10773
ABCA1 (2 of 2)	ATP-binding cassette, sub-family A (ABC1), member 1 [Source:HGNC Symbol;Acc:29]	ENSORLG00000014109	5	11.51	1.20289
ITGAV	Uncharacterized protein [Source:UniProtKB/TrEMBL;Acc:H2MGH3]	ENSORLG00000014126	2.51	6.15	1.2929
RAB11FIP2	Uncharacterized protein [Source:UniProtKB/TrEMBL;Acc:H2MGJ5]	ENSORLG00000014141	4.92	9.9	1.00877
TEF (1 of 2)	thyrotrophic embryonic factor [Source:HGNC Symbol;Acc:11722]	ENSORLG00000014144	2.37	6.39	1.43093
CCDC120	Uncharacterized protein [Source:UniProtKB/TrEMBL;Acc:H2MGQ2]	ENSORLG00000014183	1.42	3.13	1.14027
PPAP2C (2 of 2)	phosphatidic acid phosphatase type 2C [Source:HGNC Symbol;Acc:9230]	ENSORLG00000014235	3.15	6.46	1.03618
TRIM37	Uncharacterized protein [Source:UniProtKB/TrEMBL;Acc:H2MGX5]	ENSORLG00000014249	1.65	3.43	1.05574
SLC37A2	Uncharacterized protein [Source:UniProtKB/TrEMBL;Acc:H2MH26]	ENSORLG00000014295	11.3	24.08	1.09151
SERPINH1	Uncharacterized protein [Source:UniProtKB/TrEMBL;Acc:H2MH48]	ENSORLG00000014312	10.03	29.73	1.5676
GADD45B (2 of 2)	growth arrest and DNA-damage-inducible, beta [Source:HGNC Symbol;Acc:4096]	ENSORLG00000014316	3.8	10.95	1.52686
PTRF (1 of 2)	polymerase I and transcript release factor [Source:HGNC Symbol;Acc:9688]	ENSORLG00000014348	5.89	12.29	1.06115
		ENSORLG00000014352	1.4	3.65	1.38247
EXOC6 (1 of 2)	exocyst complex component 6 [Source:HGNC Symbol;Acc:23196]	ENSORLG00000014488	1.36	2.81	1.04696
MCAM (1 of 2)	melanoma cell adhesion molecule [Source:HGNC Symbol;Acc:6934]	ENSORLG00000014510	1.25	3.29	1.39616
ESR1	Uncharacterized protein [Source:UniProtKB/TrEMBL;Acc:H2MHS4]	ENSORLG00000014514	4.11	8.61	1.06687
EXOC4	Uncharacterized protein [Source:UniProtKB/TrEMBL;Acc:H2MHU3]	ENSORLG00000014529	1.94	4.19	1.11089
		ENSORLG00000014554	5.08	10.63	1.06524
BCR (1 of 4)	breakpoint cluster region [Source:HGNC Symbol;Acc:1014]	ENSORLG00000014569	1.47	3.71	1.3356
PPP2R5C	Uncharacterized protein [Source:UniProtKB/TrEMBL;Acc:H2MI03]	ENSORLG00000014576	8.86	19.46	1.13513
ORAI2	Uncharacterized protein [Source:UniProtKB/TrEMBL;Acc:H2MI12]	ENSORLG00000014583	2.81	9.79	1.80074
ESYT1 (2 of 2)	extended synaptotagmin-like protein 1 [Source:HGNC Symbol;Acc:29534]	ENSORLG00000014612	3.46	7.18	1.05321
AKAP13	Uncharacterized protein [Source:UniProtKB/TrEMBL;Acc:H2MI49]	ENSORLG00000014616	2.03	4.48	1.14202
	Uncharacterized protein [Source:UniProtKB/TrEMBL;Acc:H2MI65]	ENSORLG00000014632	5.2	12.48	1.26303
	Uncharacterized protein [Source:UniProtKB/TrEMBL;Acc:H2MIC4]	ENSORLG00000014680	2.2	5.62	1.35307
CADM1 (1 of 2)	cell adhesion molecule 1 [Source:HGNC Symbol;Acc:5951]	ENSORLG00000014698	2.34	4.97	1.08674
AP3S2	Uncharacterized protein [Source:UniProtKB/TrEMBL;Acc:H2MIE4]	ENSORLG00000014699	9.6	21.13	1.13819
	Uncharacterized protein [Source:UniProtKB/TrEMBL;Acc:H2MIH1]	ENSORLG00000014719	48.52	156.95	1.69365
	Uncharacterized protein [Source:UniProtKB/TrEMBL;Acc:H2MIH6]	ENSORLG00000014725	24.98	121.04	2.27664
IGF1R (2 of 2)	insulin-like growth factor 1 receptor [Source:HGNC Symbol;Acc:5465]	ENSORLG00000014732	2.41	4.9	1.02375
KDM5B (2 of 2)	lysine (K)-specific demethylase 5B [Source:HGNC Symbol;Acc:18039]	ENSORLG00000014767	7.24	15.51	1.09914
PNRC2	Uncharacterized protein [Source:UniProtKB/TrEMBL;Acc:H2MIQ0]	ENSORLG00000014784	49.08	111.13	1.17904
OLA.26139	Uncharacterized protein [Source:UniProtKB/TrEMBL;Acc:H2MIQ9]	ENSORLG00000014793	10.44	29.17	1.48236
GHR (2 of 2)	growth hormone receptor [Source:HGNC Symbol;Acc:4263]	ENSORLG00000014800	2.28	5.37	1.23589
GPR25	Uncharacterized protein [Source:UniProtKB/TrEMBL;Acc:H2MIU0]	ENSORLG00000014816	2.64	7.18	1.44345
OLA.313	Uncharacterized protein [Source:UniProtKB/TrEMBL;Acc:H2MIX0]	ENSORLG00000014839	4.96	10.22	1.04298
	Uncharacterized protein [Source:UniProtKB/TrEMBL;Acc:H2MJ38]	ENSORLG00000014895	1.2	3.06	1.3505
NT5E (1 of 2)	5'-nucleotidase, ecto (CD73) [Source:HGNC Symbol;Acc:8021]	ENSORLG00000014932	1.01	2.6	1.36416
CYP2J2 (3 of 6)	cytochrome P450, family 2, subfamily J, polypeptide 2 [Source:HGNC Symbol;Acc:2634]	ENSORLG00000014936	1.06	3.37	1.66868
	Uncharacterized protein [Source:UniProtKB/TrEMBL;Acc:H2MJB5]	ENSORLG00000014964	20.18	68.72	1.7678
	Uncharacterized protein [Source:UniProtKB/TrEMBL;Acc:H2MJG4]	ENSORLG00000015009	1.21	2.44	1.01187
GOLGA3	Uncharacterized protein [Source:UniProtKB/TrEMBL;Acc:H2MJG5]	ENSORLG00000015012	5.33	10.92	1.03477
	Uncharacterized protein [Source:UniProtKB/TrEMBL;Acc:H2MJI3]	ENSORLG00000015025	2.67	5.6	1.06859
C2ORF88	Uncharacterized protein [Source:UniProtKB/TrEMBL;Acc:H2MJK6]	ENSORLG00000015048	4.32	10.42	1.27025
CREBBP (1 of 2)	CREB binding protein [Source:HGNC Symbol;Acc:2348]	ENSORLG00000015088	4.25	9.32	1.13287
ITFG1	Uncharacterized protein [Source:UniProtKB/TrEMBL;Acc:H2MJS1]	ENSORLG00000015096	1.72	3.66	1.08944
OLA.20351	Uncharacterized protein [Source:UniProtKB/TrEMBL;Acc:H2MK82]	ENSORLG00000015238	6.56	13.27	1.0164
TBX1	Uncharacterized protein [Source:UniProtKB/TrEMBL;Acc:H2MKA0]	ENSORLG00000015256	1.08	2.26	1.06529
BTG1	Uncharacterized protein [Source:UniProtKB/TrEMBL;Acc:H2MKB3]	ENSORLG00000015267	4.08	15.39	1.91535
GLI2 (2 of 2)	GLI family zinc finger 2 [Source:HGNC Symbol;Acc:4318]	ENSORLG00000015277	1.88	4.11	1.12841
MAG	Uncharacterized protein [Source:UniProtKB/TrEMBL;Acc:H2MKD5]	ENSORLG00000015286	1.72	4.44	1.36815
ABCG4 (2 of 2)	ATP-binding cassette, sub-family G (WHITE), member 4 [Source:HGNC Symbol;Acc:13884]	ENSORLG00000015371	3.34	8.44	1.33739
	Uncharacterized protein [Source:UniProtKB/TrEMBL;Acc:H2MKQ4]	ENSORLG00000015399	1.01	3.24	1.68164
NT5C3	Uncharacterized protein [Source:UniProtKB/TrEMBL;Acc:H2MKR9]	ENSORLG00000015414	1.9	5.36	1.49623
ANKRD52 (1 of 2)	ankyrin repeat domain 52 [Source:HGNC Symbol;Acc:26614]	ENSORLG00000015438	1.22	2.67	1.12996
COTL1	Uncharacterized protein [Source:UniProtKB/TrEMBL;Acc:H2MKX7]	ENSORLG00000015454	9.61	20.37	1.08384
	Uncharacterized protein [Source:UniProtKB/TrEMBL;Acc:H2ML09]	ENSORLG00000015481	6.59	22.69	1.78371
GJA1	Gap junction protein [Source:UniProtKB/TrEMBL;Acc:H2ML15]	ENSORLG00000015485	1.38	3.23	1.22687
EAF1	Uncharacterized protein [Source:UniProtKB/TrEMBL;Acc:H2ML42]	ENSORLG00000015502	2.54	5.2	1.03368
OLA.14682	Uncharacterized protein [Source:UniProtKB/TrEMBL;Acc:H2ML72]	ENSORLG00000015528	5.7	16.35	1.52026
PRKAB2	Uncharacterized protein [Source:UniProtKB/TrEMBL;Acc:H2ML96]	ENSORLG00000015550	5.42	10.95	1.01457
DAZAP2	Uncharacterized protein [Source:UniProtKB/TrEMBL;Acc:H2MLA0]	ENSORLG00000015553	29.58	59.98	1.01986
		ENSORLG00000015576	2.13	5.05	1.24543
LPP	Uncharacterized protein [Source:UniProtKB/TrEMBL;Acc:H2MLF5]	ENSORLG00000015602	2.77	5.54	1
BCAN	Uncharacterized protein [Source:UniProtKB/TrEMBL;Acc:H2MLJ4]	ENSORLG00000015637	36.56	77.16	1.07759
TPP1	Uncharacterized protein [Source:UniProtKB/TrEMBL;Acc:H2MLP4]	ENSORLG00000015670	1.24	3.21	1.37223
ZBTB26	Uncharacterized protein [Source:UniProtKB/TrEMBL;Acc:H2MLS0]	ENSORLG00000015695	3.53	21.23	2.58836
HIF1A	Uncharacterized protein [Source:UniProtKB/TrEMBL;Acc:H2MLS4]	ENSORLG00000015698	8.74	20.11	1.20221
	Uncharacterized protein [Source:UniProtKB/TrEMBL;Acc:H2MLS3]	ENSORLG00000015699	4.38	11.5	1.39263
CTSS (1 of 2)	cathepsin S [Source:HGNC Symbol;Acc:2545]	ENSORLG00000015733	12.07	34.43	1.51224
MAPKAPK2	Uncharacterized protein [Source:UniProtKB/TrEMBL;Acc:H2MLY3]	ENSORLG00000015745	8.54	17.65	1.04736
BCR (2 of 4)	breakpoint cluster region [Source:HGNC Symbol;Acc:1014]	ENSORLG00000015799	3.91	14.37	1.87782
ATP10A	Uncharacterized protein [Source:UniProtKB/TrEMBL;Acc:H2MM48]	ENSORLG00000015800	2.54	5.23	1.04198
MPZL2 (1 of 2)	myelin protein zero-like 2 [Source:HGNC Symbol;Acc:3496]	ENSORLG00000015826	1.31	2.93	1.16133
SCAP (2 of 2)	SREBF chaperone [Source:HGNC Symbol;Acc:30634]	ENSORLG00000015864	1.56	3.71	1.24987
HERC2 (2 of 2)	HECT and RLD domain containing E3 ubiquitin protein ligase 2 [Source:HGNC Symbol;Acc:4868]	ENSORLG00000015913	1.39	5.78	2.05598
TDRD6	Uncharacterized protein [Source:UniProtKB/TrEMBL;Acc:H2MMM0]	ENSORLG00000015951	48.77	258.4	2.40554
RC3H1	Uncharacterized protein [Source:UniProtKB/TrEMBL;Acc:H2MMY1]	ENSORLG00000016041	3.04	6.16	1.01886
OGFOD2	Uncharacterized protein [Source:UniProtKB/TrEMBL;Acc:H2MN09]	ENSORLG00000016067	10.95	29.74	1.44147
MICAL3	Uncharacterized protein [Source:UniProtKB/TrEMBL;Acc:H2MN19]	ENSORLG00000016075	3.1	7.66	1.30508
		ENSORLG00000016116	1.32	3.95	1.58131
	Uncharacterized protein [Source:UniProtKB/TrEMBL;Acc:H2MNJ8]	ENSORLG00000016223	1.51	5.97	1.98318
	Uncharacterized protein [Source:UniProtKB/TrEMBL;Acc:H2MNN1]	ENSORLG00000016245	4.11	20.06	2.28711
	Uncharacterized protein [Source:UniProtKB/TrEMBL;Acc:H2MNP2]	ENSORLG00000016252	3.88	12.05	1.6349
TMEM63C	Uncharacterized protein [Source:UniProtKB/TrEMBL;Acc:H2MNP7]	ENSORLG00000016255	1.3	3.73	1.52066
OTUD7B	Uncharacterized protein [Source:UniProtKB/TrEMBL;Acc:H2MNR5]	ENSORLG00000016275	3.68	7.76	1.07635
TTF1	Uncharacterized protein [Source:UniProtKB/TrEMBL;Acc:H2MNV0]	ENSORLG00000016303	6.1	12.41	1.02462
OLA.11252	Uncharacterized protein [Source:UniProtKB/TrEMBL;Acc:H2MNV1]	ENSORLG00000016304	5.72	15.17	1.40713
	Uncharacterized protein [Source:UniProtKB/TrEMBL;Acc:H2MNY9]	ENSORLG00000016332	13.73	44.56	1.69842
SYT1	Uncharacterized protein [Source:UniProtKB/TrEMBL;Acc:H2MP01]	ENSORLG00000016339	1.4	4.79	1.7746
	Uncharacterized protein [Source:UniProtKB/TrEMBL;Acc:H2MP24]	ENSORLG00000016361	1.33	5.4	2.02153
SOX7	SRY-box containing gene 7 [Source:RefSeq peptide;Acc:NP_001158341]	ENSORLG00000016365	1.18	2.38	1.01217
PTGER1 (1 of 2)	prostaglandin E receptor 1 (subtype EP1), 42kDa [Source:HGNC Symbol;Acc:9593]	ENSORLG00000016366	1.55	3.62	1.22372
DNAH9	Uncharacterized protein [Source:UniProtKB/TrEMBL;Acc:H2MP82]	ENSORLG00000016407	24.47	54.92	1.16632
TENC1 (2 of 2)	tensin like C1 domain containing phosphatase (tensin 2) [Source:HGNC Symbol;Acc:19737]	ENSORLG00000016468	1.32	2.98	1.17477
MDFTZ-F1	FTZ-F1 [Source:RefSeq peptide;Acc:NP_001098166]	ENSORLG00000016486	1.04	4.99	2.26246
	Uncharacterized protein [Source:UniProtKB/TrEMBL;Acc:H2MPH7]	ENSORLG00000016487	1.22	2.51	1.04081
PLCL2 (1 of 2)	phospholipase C-like 2 [Source:HGNC Symbol;Acc:9064]	ENSORLG00000016501	7.35	18.06	1.29698
	Uncharacterized protein [Source:UniProtKB/TrEMBL;Acc:H2MPK1]	ENSORLG00000016506	2.55	6.04	1.24405
SGK1	Uncharacterized protein [Source:UniProtKB/TrEMBL;Acc:H2MPM1]	ENSORLG00000016520	7.91	16.83	1.08929
TGM2	Uncharacterized protein [Source:UniProtKB/TrEMBL;Acc:H2MPT1]	ENSORLG00000016570	3.71	9.27	1.32115
KIAA1755 (2 of 2)	KIAA1755 [Source:HGNC Symbol;Acc:29372]	ENSORLG00000016585	2.02	4.58	1.18099
GLUL	Glutamine synthetase [Source:UniProtKB/TrEMBL;Acc:H2MQ60]	ENSORLG00000016687	12.37	29.38	1.24799
LTBP2	Uncharacterized protein [Source:UniProtKB/TrEMBL;Acc:H2MQ67]	ENSORLG00000016691	1.05	2.11	1.00685
PBX1 (1 of 2)	pre-B-cell leukemia homeobox 1 [Source:HGNC Symbol;Acc:8632]	ENSORLG00000016702	1.51	4.01	1.40905
ARAF	Uncharacterized protein [Source:UniProtKB/TrEMBL;Acc:H2MQB2]	ENSORLG00000016733	7.02	14.66	1.06234
KDSR	Uncharacterized protein [Source:UniProtKB/TrEMBL;Acc:H2MQK7]	ENSORLG00000016803	3.76	10.39	1.46639
FEZ2 (1 of 2)	fasciculation and elongation protein zeta 2 (zygin II) [Source:HGNC Symbol;Acc:3660]	ENSORLG00000016834	1.68	3.91	1.21871
	Uncharacterized protein [Source:UniProtKB/TrEMBL;Acc:H2MQQ7]	ENSORLG00000016851	6.36	26.26	2.04577
IFIH1	Uncharacterized protein [Source:UniProtKB/TrEMBL;Acc:H2MQX3]	ENSORLG00000016902	2.49	6.39	1.35967
	Uncharacterized protein [Source:UniProtKB/TrEMBL;Acc:H2MR15]	ENSORLG00000016937	10.41	29.93	1.52362
INF2	Uncharacterized protein [Source:UniProtKB/TrEMBL;Acc:H2MR56]	ENSORLG00000016975	1.3	3.04	1.22556
FAM46A (2 of 2)	family with sequence similarity 46, member A [Source:HGNC Symbol;Acc:18345]	ENSORLG00000017009	1.27	3.15	1.31052
CMTM7	Uncharacterized protein [Source:UniProtKB/TrEMBL;Acc:H2MRC7]	ENSORLG00000017030	1.67	3.82	1.19372
CEP170B (2 of 2)	centrosomal protein 170B [Source:HGNC Symbol;Acc:20362]	ENSORLG00000017042	6.03	12.77	1.08253
RNF217	Uncharacterized protein [Source:UniProtKB/TrEMBL;Acc:H2MRG5]	ENSORLG00000017059	6.91	17.05	1.30301
	Uncharacterized protein [Source:UniProtKB/TrEMBL;Acc:H2MRK5]	ENSORLG00000017093	1.03	3.52	1.77293
DHRS3	Uncharacterized protein [Source:UniProtKB/TrEMBL;Acc:H2MRP2]	ENSORLG00000017121	2.27	4.9	1.11009
DSP (1 of 2)	desmoplakin [Source:HGNC Symbol;Acc:3052]	ENSORLG00000017125	5.31	11.44	1.1073
LRP2	low density lipoprotein receptor-related protein 2 [Source:HGNC Symbol;Acc:6694]	ENSORLG00000017126	1.41	3.59	1.34829
KLHL28	Uncharacterized protein [Source:UniProtKB/TrEMBL;Acc:H2MRP7]	ENSORLG00000017127	2.09	4.23	1.01715
EPB41L2	Uncharacterized protein [Source:UniProtKB/TrEMBL;Acc:H2MRT9]	ENSORLG00000017159	5.36	14.4	1.42576
OLA.7087	Uncharacterized protein [Source:UniProtKB/TrEMBL;Acc:H2MS06]	ENSORLG00000017214	72.63	209.11	1.52562
	Uncharacterized protein [Source:UniProtKB/TrEMBL;Acc:H2MS12]	ENSORLG00000017221	23.63	78.36	1.7295
UBR3 (2 of 2)	ubiquitin protein ligase E3 component n-recognin 3 (putative) [Source:HGNC Symbol;Acc:30467]	ENSORLG00000017222	1.3	3.65	1.48938
ARID1B	Uncharacterized protein [Source:UniProtKB/TrEMBL;Acc:H2MS26]	ENSORLG00000017229	1.29	2.58	1
PTPRB (2 of 2)	protein tyrosine phosphatase, receptor type, B [Source:HGNC Symbol;Acc:9665]	ENSORLG00000017385	2.36	5.36	1.18345
	Uncharacterized protein [Source:UniProtKB/TrEMBL;Acc:H2MSQ2]	ENSORLG00000017429	4.38	11.09	1.34026
FAM208A (2 of 2)	family with sequence similarity 208, member A [Source:HGNC Symbol;Acc:30314]	ENSORLG00000017431	3.79	10.21	1.42971
ADAM9	Uncharacterized protein [Source:UniProtKB/TrEMBL;Acc:H2MSV1]	ENSORLG00000017470	1.54	3.34	1.11692
	Uncharacterized protein [Source:UniProtKB/TrEMBL;Acc:H2MSW1]	ENSORLG00000017480	1.92	7.44	1.9542
AOC2	Uncharacterized protein [Source:UniProtKB/TrEMBL;Acc:H2MSX1]	ENSORLG00000017488	3.28	8.8	1.42381
CHN1	chimerin 1 [Source:HGNC Symbol;Acc:1943]	ENSORLG00000017518	1.03	2.56	1.3135
TMEM57 (1 of 2)	transmembrane protein 57 [Source:HGNC Symbol;Acc:25572]	ENSORLG00000017545	26.01	58.43	1.16764
	Uncharacterized protein [Source:UniProtKB/TrEMBL;Acc:H2MTB5]	ENSORLG00000017596	8.35	17.48	1.06586
CCDC13	Uncharacterized protein [Source:UniProtKB/TrEMBL;Acc:H2MTD8]	ENSORLG00000017613	5.09	11.87	1.22158
AQP1	aquaporin 1 (Colton blood group) [Source:HGNC Symbol;Acc:633]	ENSORLG00000017624	3.17	9.75	1.62092
KIAA1109	Uncharacterized protein [Source:UniProtKB/TrEMBL;Acc:H2MTF8]	ENSORLG00000017627	6.5	13.1	1.01106
DOCK9 (2 of 2)	dedicator of cytokinesis 9 [Source:HGNC Symbol;Acc:14132]	ENSORLG00000017651	1.62	3.79	1.2262
RALGAPA1	Ral GTPase activating protein, alpha subunit 1 (catalytic) [Source:HGNC Symbol;Acc:17770]	ENSORLG00000017681	4.71	11.63	1.30405
MAN1A1	Uncharacterized protein [Source:UniProtKB/TrEMBL;Acc:H2MTM7]	ENSORLG00000017683	1.98	5.13	1.37346
PIWIL2 (2 of 2)	piwi-like RNA-mediated gene silencing 2 [Source:HGNC Symbol;Acc:17644]	ENSORLG00000017696	11.59	24.83	1.0992
	Uncharacterized protein [Source:UniProtKB/TrEMBL;Acc:H2MTP1]	ENSORLG00000017698	23.13	56.62	1.29155
OLA.113	estrogen receptor beta [Source:RefSeq peptide;Acc:NP_001098172]	ENSORLG00000017721	1.02	4.22	2.04867
ODC1	Uncharacterized protein [Source:UniProtKB/TrEMBL;Acc:H2MTX0]	ENSORLG00000017758	3.41	7.01	1.03964
KCNK5 (1 of 2)	potassium channel, subfamily K, member 5 [Source:HGNC Symbol;Acc:6280]	ENSORLG00000017788	1.22	3.63	1.57309
CENPE	Uncharacterized protein [Source:UniProtKB/TrEMBL;Acc:H2MU34]	ENSORLG00000017816	6.56	17.19	1.3898
GPM6B	glycoprotein M6B [Source:HGNC Symbol;Acc:4461]	ENSORLG00000017819	1.19	3.82	1.68261
CHRM5 (1 of 2)	cholinergic receptor, muscarinic 5 [Source:HGNC Symbol;Acc:1954]	ENSORLG00000017845	2.02	8.23	2.02654
ATRN	Uncharacterized protein [Source:UniProtKB/TrEMBL;Acc:H2MUS0]	ENSORLG00000017996	1.72	4.02	1.22479
LAMA4	Uncharacterized protein [Source:UniProtKB/TrEMBL;Acc:H2MUS2]	ENSORLG00000017997	2.14	5	1.22432
	Uncharacterized protein [Source:UniProtKB/TrEMBL;Acc:H2MV97]	ENSORLG00000018147	60.87	126.99	1.06091
MAVS	Uncharacterized protein [Source:UniProtKB/TrEMBL;Acc:H2MVF0]	ENSORLG00000018188	1.51	3.71	1.29687
CCDC108	Uncharacterized protein [Source:UniProtKB/TrEMBL;Acc:H2MVL2]	ENSORLG00000018250	11.02	22.71	1.0432
ATP2B4	Uncharacterized protein [Source:UniProtKB/TrEMBL;Acc:H2MW27]	ENSORLG00000018410	5.18	13.2	1.34951
OLA.14264	Uncharacterized protein [Source:UniProtKB/TrEMBL;Acc:H2MW52]	ENSORLG00000018433	6.93	16.84	1.28096
STT3A (1 of 2)	STT3A, subunit of the oligosaccharyltransferase complex (catalytic) [Source:HGNC Symbol;Acc:6172]	ENSORLG00000018527	10.21	24.96	1.28964
INSR (2 of 2)	insulin receptor [Source:HGNC Symbol;Acc:6091]	ENSORLG00000018568	1.08	2.77	1.35885
GCN1L1 (1 of 2)	GCN1 general control of amino-acid synthesis 1-like 1 (yeast) [Source:HGNC Symbol;Acc:4199]	ENSORLG00000018616	1.8	7.64	2.08558
	Uncharacterized protein [Source:UniProtKB/TrEMBL;Acc:H2MWU1]	ENSORLG00000018690	2.12	6.15	1.53652
SMARCA5	SWI/SNF related, matrix associated, actin dependent regulator of chromatin, subfamily a, member 5 [Source:HGNC Symbol;Acc:11101]	ENSORLG00000018705	16.66	37.31	1.16317
	Uncharacterized protein [Source:UniProtKB/TrEMBL;Acc:H2MXD5]	ENSORLG00000018908	10.93	28.92	1.40377
	Uncharacterized protein [Source:UniProtKB/TrEMBL;Acc:H2MXI4]	ENSORLG00000018954	5.64	14.76	1.38793
ZSWIM8 (1 of 2)	zinc finger, SWIM-type containing 8 [Source:HGNC Symbol;Acc:23528]	ENSORLG00000019051	5.61	20.67	1.88147
	Uncharacterized protein [Source:UniProtKB/TrEMBL;Acc:H2MXZ0]	ENSORLG00000019114	42.51	96.77	1.18676
	Uncharacterized protein [Source:UniProtKB/TrEMBL;Acc:H2MXZ9]	ENSORLG00000019129	2.31	4.65	1.00934
	Uncharacterized protein [Source:UniProtKB/TrEMBL;Acc:H2MY43]	ENSORLG00000019181	1.44	2.93	1.02483
	Uncharacterized protein [Source:UniProtKB/TrEMBL;Acc:H2MY73]	ENSORLG00000019215	1.53	4.24	1.47053
OLA.20837	Uncharacterized protein [Source:UniProtKB/TrEMBL;Acc:H2MY81]	ENSORLG00000019222	3.82	10.57	1.46833
PLEKHM2	Uncharacterized protein [Source:UniProtKB/TrEMBL;Acc:H2MYE9]	ENSORLG00000019294	1.89	4	1.08161
	Uncharacterized protein [Source:UniProtKB/TrEMBL;Acc:H2MYF4]	ENSORLG00000019299	5.08	10.16	1
	Uncharacterized protein [Source:UniProtKB/TrEMBL;Acc:H2MYF9]	ENSORLG00000019304	1.02	2.95	1.53215
CYB5R2	Uncharacterized protein [Source:UniProtKB/TrEMBL;Acc:H2MYH1]	ENSORLG00000019316	2.5	5.92	1.24367
HYOU1	Uncharacterized protein [Source:UniProtKB/TrEMBL;Acc:H2MYJ5]	ENSORLG00000019342	9	18.77	1.06043
	Uncharacterized protein [Source:UniProtKB/TrEMBL;Acc:H2MYM0]	ENSORLG00000019366	1.26	2.74	1.12075
TSPAN5 (2 of 2)	tetraspanin 5 [Source:HGNC Symbol;Acc:17753]	ENSORLG00000019402	1.69	5.61	1.73098
ARHGEF2	Uncharacterized protein [Source:UniProtKB/TrEMBL;Acc:H2MYQ6]	ENSORLG00000019404	1.14	2.34	1.03747
SYP (2 of 2)	synaptophysin [Source:HGNC Symbol;Acc:11506]	ENSORLG00000019455	1.14	5.3	2.21696
	Uncharacterized protein [Source:UniProtKB/TrEMBL;Acc:H2MYY5]	ENSORLG00000019495	6.58	13.6	1.04745
		ENSORLG00000019524	3.51	7.26	1.0485
	Uncharacterized protein [Source:UniProtKB/TrEMBL;Acc:H2MZ28]	ENSORLG00000019534	5.23	12.3	1.23378
ABHD6 (2 of 2)	abhydrolase domain containing 6 [Source:HGNC Symbol;Acc:21398]	ENSORLG00000019551	1.02	3.06	1.58496
	Uncharacterized protein [Source:UniProtKB/TrEMBL;Acc:H2MZC8]	ENSORLG00000019635	2.19	4.51	1.0422
	Uncharacterized protein [Source:UniProtKB/TrEMBL;Acc:H2MZD5]	ENSORLG00000019642	1.61	11.45	2.83022
OLA.3485	Uncharacterized protein [Source:UniProtKB/TrEMBL;Acc:H2MZD7]	ENSORLG00000019644	6.19	50.12	3.01738
	Uncharacterized protein [Source:UniProtKB/TrEMBL;Acc:H2MZG5]	ENSORLG00000019686	1.89	4.84	1.35662
PBRM1 (4 of 8)	polybromo 1 [Source:HGNC Symbol;Acc:30064]	ENSORLG00000019713	5.34	14.4	1.43116
	Uncharacterized protein [Source:UniProtKB/TrEMBL;Acc:H2MZK3]	ENSORLG00000019723	8.49	20.37	1.26261
CAV1	Caveolin [Source:UniProtKB/TrEMBL;Acc:H2MZN1]	ENSORLG00000019746	15.48	31.57	1.02815
MYADM	Uncharacterized protein [Source:UniProtKB/TrEMBL;Acc:H2MZP5]	ENSORLG00000019761	3.02	14.33	2.24642
		ENSORLG00000019982	2.61	5.98	1.1961
PRF1 (6 of 7)	perforin 1 (pore forming protein) [Source:HGNC Symbol;Acc:9360]	ENSORLG00000020020	1.28	22.12	4.11114
	Uncharacterized protein [Source:UniProtKB/TrEMBL;Acc:H2N0F8]	ENSORLG00000020037	8.74	17.71	1.01886
CD68	Uncharacterized protein [Source:UniProtKB/TrEMBL;Acc:H2N0I0]	ENSORLG00000020057	2.46	27.62	3.48898
MAN2B1	Uncharacterized protein [Source:UniProtKB/TrEMBL;Acc:H2N0J2]	ENSORLG00000020068	1.17	3	1.35845
FKBP5	Uncharacterized protein [Source:UniProtKB/TrEMBL;Acc:H2N0J7]	ENSORLG00000020069	2.11	11.79	2.48225
EPHA2 (1 of 2)	EPH receptor A2 [Source:HGNC Symbol;Acc:3386]	ENSORLG00000020136	1.1	2.31	1.07039
MIP (2 of 2)	major intrinsic protein of lens fiber [Source:HGNC Symbol;Acc:7103]	ENSORLG00000020190	2.2	5.78	1.39357
SF3B1 (1 of 2)	splicing factor 3b, subunit 1, 155kDa [Source:HGNC Symbol;Acc:10768]	ENSORLG00000020216	10.13	20.28	1.00142
	Uncharacterized protein [Source:UniProtKB/TrEMBL;Acc:H2N1A2]	ENSORLG00000020329	1.32	4.77	1.85345
RSAD2	Uncharacterized protein [Source:UniProtKB/TrEMBL;Acc:H2N1G6]	ENSORLG00000020391	5.65	46.81	3.05049
CMPK2	Uncharacterized protein [Source:UniProtKB/TrEMBL;Acc:H2N1G7]	ENSORLG00000020392	8.93	20.11	1.17118
	Uncharacterized protein [Source:UniProtKB/TrEMBL;Acc:H2N1L7]	ENSORLG00000020438	8.5	32.11	1.91749
	Uncharacterized protein [Source:UniProtKB/TrEMBL;Acc:H2N1L8]	ENSORLG00000020439	1.1	5.03	2.19305
	Uncharacterized protein [Source:UniProtKB/TrEMBL;Acc:H2N1Q6]	ENSORLG00000020476	1.76	4.44	1.33498
RNF130	Uncharacterized protein [Source:UniProtKB/TrEMBL;Acc:H2N1Z6]	ENSORLG00000020554	1.75	3.75	1.09954
ZNF516	Uncharacterized protein [Source:UniProtKB/TrEMBL;Acc:H2N2I8]	ENSORLG00000020731	1.75	4.83	1.46467
TSHZ1 (1 of 2)	teashirt zinc finger homeobox 1 [Source:HGNC Symbol;Acc:10669]	ENSORLG00000020732	1.71	3.47	1.02094
	Uncharacterized protein [Source:UniProtKB/TrEMBL;Acc:H2N2L0]	ENSORLG00000020751	2.7	5.52	1.03171
DCBLD1	discoidin, CUB and LCCL domain containing 1 [Source:HGNC Symbol;Acc:21479]	ENSORLG00000020756	1.59	3.71	1.22239
	Uncharacterized protein [Source:UniProtKB/TrEMBL;Acc:H2N2S9]	ENSORLG00000020810	1.05	2.21	1.07366
PIK3R4 (1 of 2)	phosphoinositide-3-kinase, regulatory subunit 4 [Source:HGNC Symbol;Acc:8982]	ENSORLG00000020822	3.82	8.73	1.19241
ITGB5	Integrin beta [Source:UniProtKB/TrEMBL;Acc:H2N2Z3]	ENSORLG00000020862	2.86	8.29	1.53536
ola-mir-21-2	ola-mir-21-2 [Source:miRBase;Acc:MI0019502]	ENSORLG00000020953	10.62	23.4	1.13972
		ENSORLG00000021266	2.89	7.29	1.33485
SNORD47	Small nucleolar RNA SNORD47 [Source:RFAM;Acc:RF00281]	ENSORLG00000021274	5.43	13.77	1.3425
SNORD24	Small nucleolar RNA SNORD24 [Source:RFAM;Acc:RF00069]	ENSORLG00000021468	3.26	6.88	1.07754
SNORD22	Small nucleolar RNA SNORD22 [Source:RFAM;Acc:RF00099]	ENSORLG00000021554	2.03	4.21	1.05234
5S_rRNA	5S ribosomal RNA [Source:RFAM;Acc:RF00001]	ENSORLG00000021651	1.61	5.4	1.7459
SNORA3	Small nucleolar RNA SNORA3/SNORA45 family [Source:RFAM;Acc:RF00334]	ENSORLG00000021680	1.66	4.02	1.27601
